# Supplementary material for: The role of B12 deficiency and methionine synthase in methionine-dependent cancer cells
Source: Cancer Metab. 2025 Jul 2;13:34. doi: 10.1186/s40170-025-00405-2 (PMC12220533; doi:10.1186/s40170-025-00405-2)
Supplement: Supplementary file 8 — Supplementary Material 8: Table 3. Gene enrichment analysis of differentially expressed genes in revertant versus parental MDA-MB-231 cells. [file 40170_2025_405_MOESM8_ESM.xlsx]

## Sheet: gsea_D0_vs_D21_both_clusters
pathway	description	padj_C0	padj_C1	NES_C0	NES_C1	leadingEdge_C0	leadingEdge_C1	min_padj
GO:0000002	mitochondrial genome maintenance	0.903843	0.970196	0.940169	0.798651	TYMP, METTL4, SSBP1, TOP3A, POLG2, MPV17, RRM1	METTL4, SSBP1, PARP1, RRM1, PRIMPOL, MGME1, TOP3A, OPA1, SLC25A33, AKT3, POLG2	0.903843
GO:0000012	single strand break repair	0.851543	0.853783	1.10138	1.13589	ERCC6, APLF, ERCC8, APTX	ERCC6, APLF, PARP1, ERCC8, APTX	0.851543
GO:0000018	regulation of DNA recombination	0.785333	0.700779	1.14192	1.21628	IL7R, ERCC6, RBBP8, SMCHD1, ZRANB3, MEAF6, POLQ, BLM, EPC2, EPC1, CHEK1, ACTR2, MAD2L2, SMARCAD1, TERF2, POGZ, MRE11, MSH6	IL7R, RBBP8, ERCC6, EPC2, ZRANB3, SMCHD1, BLM, MEAF6, CHEK1, ACTR2, ARID2, TERF2, POLQ, MRE11, ALYREF, RPA2, SPIDR, MSH2, EPC1, KPNA1, PARP1, KDM1A, RIF1, RAD51, CGAS, SMARCAD1, RAD51AP1	0.700779
GO:0000022	mitotic spindle elongation	0.878366	0.911527	-1.04841	0.963867	NUMA1, RACGAP1, PRC1	KIF23, KIF4A, AURKB	0.878366
GO:0000027	ribosomal large subunit assembly	0.979002	0.867732	-0.788061	-1.09708	NOP53, RPL5, BOP1, MRM2, DHX30	BOP1, NOP53, RPL5, MRM2, DHX30	0.867732
GO:0000028	ribosomal small subunit assembly	0.82798	0.981568	1.17771	0.717302	XRCC5, RPS19, RPS14, PRKDC	XRCC5, RPS19, PRKDC, RPS14	0.82798
GO:0000038	very long-chain fatty acid metabolic process	0.789752	0.702926	-1.19585	-1.30489	TECR, ACAA1, ELOVL1, ELOVL5	TECR, ELOVL1, ACAA1	0.702926
GO:0000041	transition metal ion transport	0.954219	0.854377	-0.877858	-1.09551	SLC39A13, TFRC, SLC39A7, SLC39A1, SLC39A14, DNM2, MCOLN1	SLC39A13, SLC30A10, SLC39A1, DNM2, SLC39A7, SLC39A3, COX17, ARHGAP1	0.854377
GO:0000045	autophagosome assembly	0.779072	0.935224	-1.16578	-0.896695	TMEM41B, MAP1LC3A, WDR45B, PINK1, WIPI1, AP4M1, PIP4K2B, ATG4D, WDR45, ATG9A	MAP1LC3A, WDR45B, PINK1, PIP4K2B, AP4M1, WDR45, ATG9A, ARFIP2, WIPI1, ATG4D	0.779072
GO:0000054	ribosomal subunit export from nucleus	0.951914	0.780329	0.832349	1.2653	XPO1, NMD3, RPS15, RIOK2	XPO1, NMD3	0.780329
GO:0000070	mitotic sister chromatid segregation	1	0.994476	-0.675071	0.825434	PSRC1, CCNB1, SPAG5, CHMP1A, TACC3, DCTN2, NEK6, BOD1, ANAPC15, TRIP13, RAN, KNSTRN, PLK1, KAT5, MIS12, NUMA1, RACGAP1, SPDL1, SMC4, KIFC1, CDT1, DYNC1LI1, MAD2L1BP, SGO1, CHMP2B, CDC6, KIF14, NCAPD2, CHMP2A, IK, SMC1A, CENPE, PRC1, BAZ1B	FBXO5, SLF2, GEN1, CDCA8, NAA50, KIF23, KMT5A, PDS5B, CHAMP1, SMARCA5, CDCA5, KNTC1, CDK5RAP2, BECN1, CDC23, NSMCE2, SEH1L, NUDC, KIF2C, NDC80, ZW10, NCAPG, SMC5, BUB1B, APC, RRS1, TNKS, SPDL1, KIF4A, SLF1, POGZ, KIF18A, RB1, DIS3L2, DSCC1	0.994476
GO:0000075	cell cycle checkpoint signaling	1	1	0.81251	0.76837	ERCC6, BRCA1, CHEK2, PLK2, GEN1, TP53, MUC1, CRADD, NEK11, TIPIN, RPL26, DONSON, DTL, BLM, CHEK1, MAD2L2, ZW10, ZWILCH, KNTC1, MAP3K20	ERCC6, BRCA1, NEK11, GEN1, TIPIN, TP53, BLM, CHEK1, CLSPN, CHEK2, RPL26, RPA2, KNTC1, INTS7, CDK5RAP2, USP28, NDC80, ZW10, MAP3K20, CLOCK, ATF2, BUB1B, RPS27L, APC, MDC1, INIP, TRIAP1, RFWD3, DTL	1
GO:0000076	DNA replication checkpoint signaling	1	0.870923	-0.552346	1.04645	CDC45, CDT1, CDC6	TIPIN, CLSPN, NAE1, RAD17	0.870923
GO:0000077	DNA damage checkpoint signaling	0.83978	0.935224	1.07709	0.907516	ERCC6, BRCA1, CHEK2, PLK2, TP53, MUC1, CRADD, NEK11, TIPIN, RPL26, DONSON, DTL, BLM, CHEK1, MAP3K20, CLOCK, ATM, HUS1, TRIAP1, NBN, INTS7	ERCC6, BRCA1, NEK11, TIPIN, TP53, BLM, CHEK1, CLSPN, CHEK2, RPL26, RPA2, INTS7, USP28, MAP3K20, CLOCK, ATF2, RPS27L, MDC1, TRIAP1, RFWD3, DTL	0.83978
GO:0000079	regulation of cyclin-dependent protein serine/threonine kinase activity	0.93401	0.921724	-0.926033	-0.923799	CDKN2C, CDKN3, RGCC, AKT1, CDKN2D, PLK1, CDK7, HEXIM1, LATS2, CDC6, CDC25C, NR2F2, PKMYT1, PKD2, HERC5, SERTAD1	RGCC, CDKN3, AKT1, CDKN2D, CDKN2C, PLK1, CCND1, CDC25C, PSMD10, SERTAD1	0.921724
GO:0000082	G1/S transition of mitotic cell cycle	0.818191	0.888258	1.09369	1.00397	INHBA, ADAMTS1, RRM2, CHEK2, PLK2, TP53, MUC1, CRADD, SPDYA, TMEM14B, NPAT, EGFR, RPL26, EIF4EBP1, CENPJ, LSM10, USP37, CUL5, CCNH, DDX3X, BRD4, ADAM17, ATM, CDC73, STIL, TRIAP1, SASS6, BACH1, ANKRD17, EIF4E	INHBA, RRM2, TMEM14B, NPAT, TP53, STIL, ADAM17, BACH1, EIF4EBP1, ADAMTS1, CHEK2, CENPJ, BCAT1, RPL26, RPA2, CPSF3, KHDRBS1, KMT2E, CUL2, PHF8, CCNH, CDC73, RPS27L, E2F7, APC, SPDYA, RRM1, TRIAP1, RFWD3, WEE1, SASS6, DLG1, JADE1, LSM10, DDX3X, RB1, ACVR1, E2F3, ANKRD17	0.818191
GO:0000083	regulation of transcription involved in G1/S transition of mitotic cell cycle	1	0.973893	-0.570901	0.748914	E2F1	NPAT, BACH1, E2F7, RB1	0.973893
GO:0000086	G2/M transition of mitotic cell cycle	1	1	-0.65636	-0.697444	NES, CCNB1, CHFR, DBF4B, MECP2, CDK4, CENPF, FOXM1, CDK14, PLK1, NOP53, CDC14B, CDK5RAP3, FOXN3	NES, CHFR, CCNB1, PLK1, CCND1, NOP53, BABAM1, CDC25C, FBXL15, ABRAXAS1, CDK5RAP3, MECP2, CDK4	1
GO:0000096	sulfur amino acid metabolic process	0.567965	1	-1.49226	0.608722	SMS, MSRA, MPST, MMUT	CTH, GCLC, ENOPH1, MTHFD1	0.567965
GO:0000097	sulfur amino acid biosynthetic process	0.970493	0.917723	0.803328	0.930004	MTHFD1, ADI1, APIP, ENOPH1, MTRR, CTH	CTH, ENOPH1, MTHFD1	0.917723
GO:0000132	establishment of mitotic spindle orientation	0.911748	0.966107	-0.952144	-0.82797	CENPA, ITGB1, PLK1, KAT5, NUMA1, SPDL1	PLK1, ITGB1, NSFL1C, NDE1, KAT5, CENPA, NUMA1, DCTN1	0.911748
GO:0000154	rRNA modification	0.999694	1	0.713863	0.569553	DIMT1, METTL5, NAT10, METTL15, NSUN5, TRMT112	TFB1M, METTL15, METTL5, DIMT1, NAT10, NSUN5, TRMT112, BUD23, FBL, MRM3, TSR3, DKC1, MRM2	0.999694
GO:0000184	nuclear-transcribed mRNA catabolic process, nonsense-mediated decay	0.757739	0.563905	1.23991	1.45741	CASC3, HNRNPAB, NBAS, SMG7, CTIF, NCBP1, EIF3E, SMG1, MAGOHB	HNRNPAB, CASC3, MAGOHB, SMG1, SMG7, MAGOH, PNRC2, NBAS, NCBP1, EIF3E	0.563905
GO:0000209	protein polyubiquitination	1	1	0.810536	0.751564	IFI27, CTNNB1, BRCA1, BCL2, NEDD4L, ANAPC1, LNPEP, CDC23, BARD1, TAF1, DTL, SYVN1, CBFB, ANAPC11, RNF8, UBE3D, TRIM44, UBE2G2, DDX3X, DDA1, HUWE1, FBXL17, STUB1, ANAPC13, SHPRH, CDC26, UBR5, UBE2G1, UBE2C, RBX1, TRIM27, CDC16, UBE3A, RNF167, UBE2W, ANAPC5, BTRC, ZFP91, SMURF1, TRIP12, ERCC8	NEDD4L, IFI27, BRCA1, CTNNB1, TAF1, SHPRH, SYVN1, BARD1, CBFB, UBE2G2, BCL2, BTRC, UBE2W, SMURF1, ANAPC1, RNF8, LNPEP, TRIM44, HUWE1, CDC23, KLHL42, FBXL17, TRIP12, UBE2D3, ANAPC10, UBE2H, TNKS, DTL, DDX3X, RBCK1, CDC16, AMFR, TNKS2, UBE2L3, ERCC8, UBE3D, UBE2V2, CDC26	1
GO:0000244	spliceosomal tri-snRNP complex assembly	1	1	-0.596269	-0.563599	PRPF31, PRPF19	PRPF31, PRPF19, USP4, SART3, PRPF3, PRPF6, PRPF8, LSM2	1
GO:0000245	spliceosomal complex assembly	1	1	0.51596	0.594955	GCFC2, TXNL4A, NCBP1, SNRPD1, YTHDC1, SRSF5, SRSF10, SF3A1, KHDC4	GCFC2, YTHDC1, KHDC4, NCBP1, SETX, SNRPD1, SRSF10, TXNL4A, SF3A3	1
GO:0000266	mitochondrial fission	0.81817	0.811229	-1.16366	-1.18844	PPARG, BNIP3, PINK1, MTFP1, INF2	BNIP3, INF2, PINK1	0.811229
GO:0000271	polysaccharide biosynthetic process	0.922895	0.695168	-0.94034	-1.293	ENPP1, SELENOS, AKT2, AKT1, GBE1, GYS1, PPP1R3F, GSK3A, TGFB1	ENPP1, AKT1, GYS1, AKT2, GSK3A, TGFB1, AP2A1, IRS1, SELENOS	0.695168
GO:0000281	mitotic cytokinesis	0.512487	0.893024	-1.42659	-1.01012	KIF20A, RHOB, CHMP1A, CENPA, CKAP2, SON, CEP55, PLK1, STMN1, RHOA, INCENP, RACGAP1, SEPTIN6, CHMP2B, CHMP2A, SNX9, RHOC, MYH10, EFHC1	KIF20A, RHOB, SEPTIN6, CHMP1A, PLK1, ARL3, SON, RHOC, CKAP2, CHMP2A, MYH10, CEP55	0.512487
GO:0000288	nuclear-transcribed mRNA catabolic process, deadenylation-dependent decay	1	0.854377	0.721211	1.07384	EXOSC5, CNOT6L, TENT4A, EXOSC9, DIS3, PATL1, CNOT8, DHX9, TNRC6B, TUT7, CNOT6, SYNCRIP, TENT4B	CNOT6, DHX9, DCP2, TENT4B, EXOSC9, CNOT1, TUT4, CNOT6L, YBX1, PATL1, SYNCRIP, DIS3, HNRNPU	0.854377
GO:0000289	nuclear-transcribed mRNA poly(A) tail shortening	1	0.854377	0.646872	1.08641	CNOT6L, TENT4A, TNRC6B, TUT7, CNOT6, TENT4B	CNOT6, TENT4B, CNOT1, TUT4, CNOT6L	0.854377
GO:0000291	nuclear-transcribed mRNA catabolic process, exonucleolytic	0.878366	0.944562	1.00387	0.847468	EXOSC5, DIS3L2, EXOSC9, DIS3, CNOT8, CNOT6	CNOT6, DCP2, EXOSC9, DIS3L2, DIS3	0.878366
GO:0000302	response to reactive oxygen species	0.678439	0.680105	-1.28166	-1.26939	AKR1C3, FOS, JUN, STK25, PINK1, HYAL2, RHOB, CAT, MAPK13, ROMO1, AKT1, PXN	AKR1C3, HYAL2, RHOB, FOS, AKT1, JUN, MAPK13, STK25, PINK1, CAT, PXN	0.678439
GO:0000338	protein deneddylation	0.967844	0.909088	-0.827173	-0.974837	COPS6	COPS6, TOR1A, GPS1, COPS5	0.909088
GO:0000375	RNA splicing, via transesterification reactions	1	1	-0.73693	-0.548488	RBMX, RBM15B, SNRNP70, JMJD6, SF3A2, SYF2, RBM23, PRPF31, PTBP1, SON, SFPQ, HNRNPM, GPKOW, BUD13, DDX41, TRA2B, HNRNPA1, DDX5, SNRPB2, ZBTB7A, SRSF3, PRPF19, HNRNPA2B1, SRSF7, HNRNPL, NSRP1, CRNKL1, SMNDC1, RBM25, DDX39B, SART1, PHF5A, STRAP, SF3B3, SNW1, SCAF11, U2AF2, SRSF6, WBP4, DDX39A, PLRG1, DCPS, SNRPB, IK, ISY1, PPIL1, THRAP3, CLNS1A, LARP7	SNRNP70, RBM23, ZBTB7A, RBMX, RBM15B, CRNKL1, PTBP1, PRPF31, BUD13, DDX41, JMJD6, SF3A2, NSRP1, SNRPB2, HNRNPM, SRSF7, SON, SRSF6, SNRPB, SFPQ, DDX5, RNF113A, WDR83, U2AF2, DCPS, GPKOW, EIF4A3, SART1, SF3B4, PRPF19, SYF2, CLNS1A, PSIP1, HNRNPA2B1, SMNDC1, SNW1, WBP4, TRA2B, RBM4, STRAP, IK, GEMIN7	1
GO:0000377	RNA splicing, via transesterification reactions with bulged adenosine as nucleophile	1	1	-0.741133	-0.552104	RBMX, RBM15B, SNRNP70, JMJD6, SF3A2, SYF2, RBM23, PRPF31, PTBP1, SON, SFPQ, HNRNPM, GPKOW, BUD13, DDX41, TRA2B, HNRNPA1, DDX5, SNRPB2, ZBTB7A, SRSF3, PRPF19, HNRNPA2B1, SRSF7, HNRNPL, NSRP1, CRNKL1, RBM25, DDX39B, SART1, PHF5A, STRAP, SF3B3, SNW1, SCAF11, U2AF2, SRSF6, WBP4, DDX39A, PLRG1, DCPS, SNRPB, IK, ISY1, PPIL1, THRAP3, CLNS1A, LARP7	SNRNP70, RBM23, ZBTB7A, RBMX, RBM15B, CRNKL1, PTBP1, PRPF31, BUD13, DDX41, JMJD6, SF3A2, NSRP1, SNRPB2, HNRNPM, SRSF7, SON, SRSF6, SNRPB, SFPQ, DDX5, RNF113A, WDR83, U2AF2, DCPS, GPKOW, EIF4A3, SART1, SF3B4, PRPF19, SYF2, CLNS1A, PSIP1, HNRNPA2B1, SNW1, WBP4, TRA2B, RBM4, STRAP, IK, GEMIN7	1
GO:0000380	alternative mRNA splicing, via spliceosome	0.573045	0.918975	-1.43724	-0.949244	RBMX, RBM15B, PTBP1, SFPQ, HNRNPM, TRA2B, HNRNPA1, DDX5, ZBTB7A, HNRNPL, NSRP1, RBM25	ZBTB7A, RBMX, RBM15B, PTBP1, NSRP1, HNRNPM, SRSF6, SFPQ, DDX5, TRA2B, RBM4, RBM25	0.573045
GO:0000381	regulation of alternative mRNA splicing, via spliceosome	0.660902	0.893024	-1.36262	-0.99197	RBMX, RBM15B, PTBP1, TRA2B, HNRNPA1, DDX5, ZBTB7A, HNRNPL, NSRP1, RBM25	ZBTB7A, RBMX, RBM15B, PTBP1, NSRP1, SRSF6, DDX5, TRA2B, RBM4, RBM25	0.660902
GO:0000387	spliceosomal snRNP assembly	1	1	0.475287	-0.594095	GEMIN6, LSM2, PRPF6, SNRPD1, SNRPE, PRPF8	PRPF31, SNRPB, SART1, PRPF19, CLNS1A, STRAP, GEMIN7	1
GO:0000389	mRNA 3'-splice site recognition	0.891374	1	-1.03544	-0.552105	SF3A2	SF3A2	0.891374
GO:0000394	RNA splicing, via endonucleolytic cleavage and ligation	0.91963	1	-0.947935	-0.60981	DDX1	DDX1	0.91963
GO:0000398	mRNA splicing, via spliceosome	1	1	-0.741133	-0.552104	RBMX, RBM15B, SNRNP70, JMJD6, SF3A2, SYF2, RBM23, PRPF31, PTBP1, SON, SFPQ, HNRNPM, GPKOW, BUD13, DDX41, TRA2B, HNRNPA1, DDX5, SNRPB2, ZBTB7A, SRSF3, PRPF19, HNRNPA2B1, SRSF7, HNRNPL, NSRP1, CRNKL1, RBM25, DDX39B, SART1, PHF5A, STRAP, SF3B3, SNW1, SCAF11, U2AF2, SRSF6, WBP4, DDX39A, PLRG1, DCPS, SNRPB, IK, ISY1, PPIL1, THRAP3, CLNS1A, LARP7	SNRNP70, RBM23, ZBTB7A, RBMX, RBM15B, CRNKL1, PTBP1, PRPF31, BUD13, DDX41, JMJD6, SF3A2, NSRP1, SNRPB2, HNRNPM, SRSF7, SON, SRSF6, SNRPB, SFPQ, DDX5, RNF113A, WDR83, U2AF2, DCPS, GPKOW, EIF4A3, SART1, SF3B4, PRPF19, SYF2, CLNS1A, PSIP1, HNRNPA2B1, SNW1, WBP4, TRA2B, RBM4, STRAP, IK, GEMIN7	1
GO:0000413	protein peptidyl-prolyl isomerization	0.658293	0.921115	-1.40726	-0.93553	PPIB, PPIC, FKBP1A, PPIA, PPIG, PPIF, PPWD1, PPIL1, NKTR, PPIE	PPIC, PPIA, PIN1, FKBP1A	0.658293
GO:0000422	autophagy of mitochondrion	0.875929	0.921115	-1.05849	-0.927316	SREBF1, MAP1LC3A, PINK1, PHB2, ATG4D, GSK3A, ATP13A2, FUNDC1	MAP1LC3A, SREBF1, PINK1, PHB2, ARFIP2, GSK3A, ATG4D	0.875929
GO:0000423	mitophagy	0.948859	0.956338	-0.880574	0.827573	PINK1, PHB2, ATG4D	LRBA, MAP1LC3B, SQSTM1, VPS13D, HUWE1, BECN1	0.948859
GO:0000460	maturation of 5.8S rRNA	0.891374	0.846412	0.990167	1.11526	EXOSC10, C1D, WDR12, EXOSC4, NOL9, PRKDC	EXOSC10, NOL9, WDR12, PRKDC, MPHOSPH6, MTREX, C1D	0.846412
GO:0000491	small nucleolar ribonucleoprotein complex assembly	0.99513	0.987905	0.699018	-0.71784	ZNHIT6, NAF1	PIH1D1	0.987905
GO:0000722	telomere maintenance via recombination	0.822779	0.913348	1.18727	0.954255	SMC6, SMC5, TERF2, NSMCE2	SMC6, TERF2, NSMCE2, SMC5	0.822779
GO:0000723	telomere maintenance	1	0.921115	-0.530376	0.944567	PIF1, PPP1R10, PNKP, APEX1, NEK2, WRAP53, FEN1, HNRNPA1, SMG5, ZNF827, SIRT6, TEN1, ERCC1, GNL3	USP7, NOP10, EXO1, EXOSC10, PARN, TCP1, XRCC5, HSP90AB1, BLM, SMG1, SMC6, TERF2, MRE11, RPA2, DCP2, TENT4B, NSMCE2, MAP3K4, POT1, NAF1, WRN, HDAC8, SMC5, PARP1, RIF1, NEK7, TNKS, HSP90AA1, SMG6	0.921115
GO:0000724	double-strand break repair via homologous recombination	0.779072	0.560135	1.14151	1.3355	ERCC6, BRCA1, RBBP8, GEN1, SMCHD1, SFR1, XRCC2, MCM8, SAMHD1, RAD54B, MEAF6, MMS22L, POLQ, BLM, EPC2, EPC1, CHEK1, BRCA2, ACTR2, MAD2L2, SMC5, POGZ, MRE11, RAD51C, RAD51B, NSMCE2, TOP3A	RBBP8, ERCC6, BRCA1, GEN1, BRCA2, XRCC2, RAD51B, RAD54B, MCM8, EPC2, SMCHD1, BLM, MEAF6, CHEK1, ACTR2, ARID2, MMS22L, POLQ, MRE11, RPA2, SPIDR, RNF138, RAD51C, NSMCE2, RMI1, EPC1, SMC5, PARP1, KDM1A, RIF1, RAD51, INIP, CGAS, RFWD3, RAD51AP1	0.560135
GO:0000725	recombinational repair	0.83978	0.611161	1.07741	1.27757	ERCC6, BRCA1, RBBP8, GEN1, SMCHD1, SFR1, XRCC2, MCM8, SAMHD1, RAD54B, MEAF6, MMS22L, POLQ, BLM, EPC2, EPC1, CHEK1, BRCA2, ACTR2, MAD2L2, SMC5, POGZ, MRE11, RAD51C, RAD51B, NSMCE2, TOP3A	RBBP8, ERCC6, BRCA1, GEN1, BRCA2, XRCC2, RAD51B, RAD54B, MCM8, EPC2, SMCHD1, BLM, MEAF6, CHEK1, ACTR2, ARID2, MMS22L, POLQ, MRE11, RPA2, SPIDR, RNF138, RAD51C, NSMCE2, RMI1, EPC1, SMC5, PARP1, KDM1A, RIF1, RAD51, INIP, CGAS, RFWD3, RAD51AP1	0.611161
GO:0000729	DNA double-strand break processing	0.457199	0.611161	1.58252	1.55258	RBBP8, BLM, SMARCAD1, MRE11, RNF138	RBBP8, BLM, MRE11, RNF138, SMARCAD1, UBE2V2	0.457199
GO:0000731	DNA synthesis involved in DNA repair	1	1	0.739727	0.711111	REV1, USP10, DTL, MAD2L2, USP1, POLK, POLA1, POLH, RCHY1, POLD3, ZBTB1, REV3L	POLA1, USP1, RCHY1, POLH, PCLAF, REV1, WRN, USP10, DTL, POLK, REV3L, PRIMPOL, POLE	1
GO:0000737	DNA catabolic process, endonucleolytic	0.978192	0.912874	0.781926	-0.956557	IL6	MUS81, APEX1, FBH1	0.912874
GO:0000768	syncytium formation by plasma membrane fusion	0.730059	0.895039	1.33164	-1.01691	ADGRB3, CD81, CAMK1, SH3PXD2A, ADAM9, FLOT1	SH3PXD2A, CAMK1, FLOT1, CD81, ADAM9	0.730059
GO:0000819	sister chromatid segregation	1	0.984167	-0.667735	0.864839	PSRC1, CCNB1, SPAG5, CHMP1A, TACC3, PHB2, CHFR, DCTN2, FEN1, NEK6, BOD1, ANAPC15, TRIP13, RAN, KNSTRN, PLK1, KAT5, MIS12, NUMA1, RACGAP1, SPDL1, SMC4, KIFC1, CDT1, DYNC1LI1, MAD2L1BP, SGO1, CHMP2B, CDC6, KIF14, NCAPD2, CHMP2A, IK, SMC1A, CENPE, PRC1	FBXO5, SLF2, CTNNB1, GEN1, CDCA8, FBXW7, NAA50, KIF23, KMT5A, MRE11, PDS5B, CHAMP1, SMARCA5, CDCA5, KNTC1, CDK5RAP2, BUB1, BECN1, CDC23, NSMCE2, SEH1L, NUDC, KIF2C, LATS1, NDC80, ZW10, NCAPG, HDAC8, SMC5, BUB1B, APC, RRS1, TNKS, SPDL1, KIF4A, SLF1, POGZ, KIF18A, RB1	0.984167
GO:0000904	cell morphogenesis involved in differentiation	0.978192	0.926923	-0.859761	-0.922858	LAMB1, L1CAM, LAMA5, P4HB, SPRY4, ROBO2, STC1, TRIOBP, CALR, ILK, TWF2, MAP1B, S100A10, CFL1, KANK1, FLNA, GOLGA4, MYADM, LYPLA2	LAMA5, SPRY4, FN1, DSCAM, TRIOBP, P4HB, LAMB1, L1CAM, ILK, ROBO2, CALR, ROBO1, FLNA, TWF2, CDK5, CFL1, TUBB3, MYADM, STC1, DOCK1, S100A10, UNK, SEMA3A, KANK1, SIPA1L3, BAIAP2, GBP1	0.926923
GO:0000910	cytokinesis	0.688553	0.814606	-1.22657	-1.11665	KIF20A, CETN2, CALM3, RHOB, CHMP1A, CENPA, CKAP2, SON, IST1, KIF20B, CEP55, GIPC1, PLK1, PDXP, STMN1, GIT1, BCL2L1, RHOA, INCENP, RACGAP1, KLHL21, DCTN3, SEPTIN6, CHMP2B, CDC6, KIF14, CHMP2A, SNX9, RHOC, PRC1, MYH10	KIF20A, CETN2, RHOB, ANXA11, CALM3, SEPTIN6, PDXP, CHMP1A, PLK1, ARL3, CENPV, GIPC1, BCL2L1, DCTN3, IST1, PIN1, SON, RHOC, CKAP2, ENTR1	0.688553
GO:0000956	nuclear-transcribed mRNA catabolic process	0.736187	0.560135	1.205	1.36936	CASC3, HNRNPAB, EXOSC5, NBAS, SMG7, CTIF, DIS3L2, NCBP1, CNOT6L, NBDY, EIF3E, EXOSC10, TENT4A, EXOSC9, SMG1, MAGOHB, LSM1, ATM, DIS3, PATL1, CNOT8, DHX9, TNRC6B, EXOSC4, TENT2, TUT7, CNOT6, MAGOH	HNRNPAB, CASC3, EXOSC10, CNOT6, MAGOHB, SMG1, NBDY, SMG7, MAGOH, PNRC2, NBAS, DHX9, DCP2, TENT4B, EXOSC9, NCBP1, EIF3E, CNOT1, TUT4, CNOT6L, YBX1, PATL1, SMG6, SYNCRIP	0.560135
GO:0000959	mitochondrial RNA metabolic process	0.996071	0.876902	0.747702	1.04392	MTRES1, PNPT1, TEFM, METTL4, HSD17B10, MTERF1	MTERF1, METTL4, PNPT1, TEFM, FOXO3, HSD17B10	0.876902
GO:0000963	mitochondrial RNA processing	1	0.949445	-0.555035	-0.835156	TBRG4	TBRG4, TRNT1, SUPV3L1	0.949445
GO:0000965	mitochondrial RNA 3'-end processing	0.935471	0.999359	0.871974	0.620502	PNPT1, HSD17B10	PNPT1, HSD17B10	0.935471
GO:0000966	RNA 5'-end processing	0.561053	0.439775	1.55191	1.79855	RPP21, POP5, RPP40, PNPT1, RPP25, HSD17B10	RPP21, PNPT1, RPP40, HSD17B10, POP1, POP5, POP7, RPP25, TRMT10C, SSB	0.439775
GO:0001101	response to acid chemical	0.926338	0.972628	-0.925079	-0.808025	KLF2, TMBIM6, SESN2, RRAGA, VEGFA, LAMTOR1, MEAK7	KLF2, RRAGA, TMBIM6, ATP2B4, VEGFA, LAMTOR1	0.926338
GO:0001325	formation of extrachromosomal circular DNA	0.586873	0.429632	1.50836	1.748	XRCC5, BLM, TERF2, EXO1, NBN	EXO1, XRCC5, BLM, TERF2, WRN	0.429632
GO:0001501	skeletal system development	1	0.864602	-0.747212	-1.06484	EBP, HYAL2, SOX5, BMP1, STC1, P3H1, PPIB, ANXA2, SNAI2, TGFB1, HMGA2	BMP4, EFEMP1, HYAL2, LRP5, EBP, PITX1, WNT5B, SNAI2, P3H1, BMP1, TGFB1, HMGA2, UFD1, STC1, ANXA2, EIF4A3, DDRGK1, FOXP1	0.864602
GO:0001503	ossification	0.878366	0.913348	-1.03921	-0.975311	PTN, EBP, ENPP1, PPARG, ECM1, ZHX3, CCN1, BAMBI	PTN, ENPP1, BMP4, LRP5, EBP, SNAI2, SUFU, ECM1, CTNNBIP1, TGFB1, ZHX3	0.878366
GO:0001504	neurotransmitter uptake	0.98498	0.893766	-0.771498	-1.02034	FLOT1, SLC29A1, TOR1A	TOR1A, FLOT1, SLC29A1	0.893766
GO:0001505	regulation of neurotransmitter levels	0.903843	0.935224	-0.984791	-0.891632	STX1A, SYT1, FLOT1, SNAPIN, SLC29A1, ALDH9A1, CDK5, TOR1A	STX1A, SYT1, CDK5, TOR1A, SNAPIN, FLOT1, SLC29A1	0.903843
GO:0001508	action potential	0.939751	0.973893	-0.904028	-0.812467	CALM3, ATP1A1, SNTA1, AKAP9, SCN5A	SNTA1, ATP1A1, CALM3	0.939751
GO:0001510	RNA methylation	1	1	0.674617	0.678864	METTL16, DIMT1, TRMT6, METTL5, METTL8, CBLL1, METTL15, HSD17B10, WTAP, NSUN5, THUMPD3, TRMT112, VIRMA, METTL14	METTL16, WTAP, CBLL1, METTL6, HSD17B10, TRMT6, METTL8, THUMPD3, TGS1, METTL15, METTL5, DIMT1, METTL14, METTL2A	1
GO:0001516	prostaglandin biosynthetic process	0.665489	0.616453	-1.37494	-1.43152	AKR1C3, CD74, TBXAS1	AKR1C3, CD74, PTGES, TBXAS1, MIF, PTGES2, CBR1	0.616453
GO:0001522	pseudouridine synthesis	0.780407	0.926923	-1.23726	-0.880407	TRUB2, DKC1, PUS7, PUS7L	TRUB2, DKC1, TSR3	0.780407
GO:0001523	retinoid metabolic process	0.665489	0.263265	-1.36312	-1.69151	AKR1C1, AKR1C3, RDH11	AKR1C1, AKR1C3, RARRES2, RDH11, PLB1	0.263265
GO:0001539	cilium or flagellum-dependent cell motility	0.979002	1	-0.796684	0.518952	CFAP20, FSIP2, DNAH11	FSIP2, DNAAF2, DNAH11, CFAP20, TTC12	0.979002
GO:0001569	branching involved in blood vessel morphogenesis	0.723551	0.834766	1.33712	1.18076	MDK, CTNNB1	MDK, CTNNB1, COL4A1	0.723551
GO:0001570	vasculogenesis	0.922895	1	0.912642	-0.579731	SPRED1, GLMN	VEGFA, EMP2, RRAS, CCM2, RIN2	0.922895
GO:0001573	ganglioside metabolic process	0.736187	0.572509	-1.29541	-1.48465	HEXB, HEXA, ST3GAL1, CLN6, ST3GAL2	HEXB, ST3GAL1, HEXA, ST3GAL2, CLN6, ST8SIA4	0.572509
GO:0001578	microtubule bundle formation	0.757739	0.853783	-1.24754	-1.09583	KIF20A, GAS2L1, DNAAF5, PLK1, AAAS, NUMA1, DNAL1, FSIP2, MAP1S	KIF20A, GAS2L1, PLK1, DNAAF5, MAP1S, AAAS	0.757739
GO:0001649	osteoblast differentiation	1	0.918975	-0.736265	0.946926	PPARG, ZHX3, CCN1, BAMBI, SNAI2, SUFU	FBXO5, BMPR1B, CTNNB1, CRIM1, DDR2, IL6, GSK3B, ATF4, YAP1	0.918975
GO:0001654	eye development	0.6895	0.864536	1.33426	-1.09347	C12orf57, ATF6, SCO2, PTPRM, EFEMP1, TGFB2, COL4A1, NIPBL, TTLL5, RAB3GAP1	EFEMP1, COL5A1, LRP5	0.6895
GO:0001655	urogenital system development	0.978597	0.908878	-0.81748	-0.98952	ROBO2, NUP85, ITGA3, KANK2, CENPF	BMP4, KANK2, ROBO2, PECAM1, NUP85, ITGA3	0.908878
GO:0001666	response to hypoxia	0.225853	0.13995	-1.64462	-1.7142	DDIT4, PGK1, ENO1, NDRG1, HYOU1, ADAM8, P4HB, BNIP3, PINK1, TBL2, UCP2, SRF, FAM162A, ACAA2, HSP90B1, RBPJ, TMBIM6, RGCC, LMNA, PLOD1, EGLN2, PDK3, EGLN3, LONP1, ALKBH5, RORA, VEGFA, NOP53, BNIP3L, FUNDC1, CITED2, ZFP36L1, HILPDA, RWDD3, NFE2L2	DDIT4, RGCC, ADAM8, BNIP3, EGLN3, PGK1, ACAA2, ENO1, TBL2, UCP2, ALKBH5, FAM162A, LMNA, PDK3, PLOD1, EGLN2, P4HB, SRF, PINK1, HMOX2, RBPJ, TMBIM6, BNIP3L, NOP53, HSP90B1, PML, NDRG1, RORA, CITED2, PDK1, VEGFA, PIN1, SIRT2	0.13995
GO:0001676	long-chain fatty acid metabolic process	0.48185	0.138859	-1.5052	-1.81693	FADS2, AKR1C3, FADS1, ACSL3, TBXAS1, ACSL4, ACAA1, SLC27A4, ELOVL1, ELOVL5, ACSL5, MGLL, EPHX1, ABHD12, ELOVL6	AKR1C3, FADS2, EPHX1, FADS1, ACSL5, CPT1A, SLC27A4, ACOT8, TBXAS1, ELOVL1, ACSL4, ACAA1, PTGES2, MGLL, CBR1, ACSL3, ABHD12	0.138859
GO:0001678	cellular glucose homeostasis	0.41002	0.970025	-1.53717	0.802112	HLA-DRB1, PIH1D1, NR1D1, STX4, TRA2B, SMARCB1, KLF7, RACK1, CDK16, FOXK1	HKDC1, KLF7, ERN1	0.41002
GO:0001682	tRNA 5'-leader removal	0.614949	0.622932	1.50184	1.55352	RPP21, POP5, RPP40, RPP25	RPP21, RPP40, POP1, POP5, POP7, RPP25, SSB, RPP30	0.614949
GO:0001704	formation of primary germ layer	0.912038	0.429632	-0.951444	-1.61166	LAMB1, MMP14, ITGA5, ITGB5, ITGA3, KLF4, HMGA2, LAMB3, ITGB1, ITGB4, COL5A1	ITGB4, COL6A1, MMP14, BMP4, ITGB5, COL5A1, FN1, KLF4, LAMB1, ITGA2, ITGA5, ITGB1, LAMB3, DKK1, ITGA3, HMGA2	0.429632
GO:0001706	endoderm formation	0.810612	0.783873	1.14586	-1.21277	INHBA, COL8A1	COL6A1, MMP14, ITGB5, COL5A1, FN1, LAMB1, ITGA5, LAMB3, DKK1, HMGA2	0.783873
GO:0001707	mesoderm formation	0.71658	0.118096	-1.2958	-1.82694	ITGA3, KLF4, HMGA2, ITGB1, ITGB4, BMP4	ITGB4, BMP4, KLF4, ITGA2, ITGB1, DKK1, ITGA3, HMGA2	0.118096
GO:0001731	formation of translation preinitiation complex	0.911748	0.953972	0.936853	-0.833532	RPL13A, DENR, DHX29	EIF2D, MCTS1	0.911748
GO:0001736	establishment of planar polarity	0.831325	0.809209	-1.14087	-1.22127	DVL1, DVL2, DVL3	DVL1, DVL2, DKK1, DVL3, MLLT3	0.809209
GO:0001738	morphogenesis of a polarized epithelium	0.656441	0.921115	-1.37693	-0.949905	DVL1, ACTG1, DVL2, SLC9A3R1, MSN, DVL3, RHOA	DVL1, DVL2, DKK1, ACTG1, DVL3, MLLT3, DAB2, RHOA, MSN, SLC9A3R1	0.656441
GO:0001763	morphogenesis of a branching structure	0.66788	0.841729	1.39484	1.1456	MDK, CTNNB1, SLIT2	MDK, CTNNB1, SLIT2	0.66788
GO:0001764	neuron migration	0.935471	0.908985	0.870776	0.955542	MDK, ULK4, NR4A2, USP9X	MDK, ULK4, CEP85L	0.908985
GO:0001765	membrane raft assembly	0.779973	0.981568	-1.22685	-0.755447	FLOT1, S100A10, ANXA2, CAV2, CAV1	FLOT1, ANXA2, S100A10, CAV2	0.779973
GO:0001776	leukocyte homeostasis	0.83978	1	1.11718	-0.639347	IL6, ZC3H8, PIK3CB, BCL10	AKT1	0.83978
GO:0001778	plasma membrane repair	0.891374	0.616453	-1.01316	-1.41007	CHMP1A, SMPD1, SYTL4, CHMP2B, CHMP2A	SYTL4, CHMP1A, SMPD1	0.616453
GO:0001783	B cell apoptotic process	1	1	0.580117	0.513962	BCL10, FOXP1, NOC2L, AURKB	BCL10, AURKB, NOC2L	1
GO:0001822	kidney development	0.89453	0.864536	-0.995278	-1.08513	ROBO2, NUP85, ITGA3, KANK2, CENPF	BMP4, KANK2, ROBO2, PECAM1, NUP85, ITGA3	0.864536
GO:0001836	release of cytochrome c from mitochondria	0.93401	0.594861	-0.914306	-1.40992	SFN, BNIP3, PINK1, FAM162A, CLU	BNIP3, CLU, FAM162A, BAK1, PINK1, SFN, BCL2L1, PSMD10, GHITM, PLAUR	0.594861
GO:0001837	epithelial to mesenchymal transition	0.912872	0.957985	0.929238	-0.849371	MDK, IL6, CTNNB1, PHLDB2, TGFBR2, MTOR, TGFBR1, EPHA4, DDX17, MAD2L2, PDCD6, SMAD3, GSK3B, LRP6, TGFB2	FOXA2, RGCC, S100A4, TGFB1I1, LOXL2, SNAI2	0.912872
GO:0001881	receptor recycling	0.269258	0.648926	-1.67925	-1.36663	PCSK9, LDLR	PCSK9, KIF16B, LDLR	0.269258
GO:0001885	endothelial cell development	0.665489	0.888258	-1.32719	-1.02808	ROBO4, TNFRSF1A, STC1, GSTM3, VEGFA, MYADM, F2RL1, MSN	ROBO4, F2RL1, TNFRSF1A, PECAM1, MYADM, VEGFA, STC1, GSTM3, IKBKB	0.665489
GO:0001894	tissue homeostasis	0.779973	0.616453	1.19143	1.52572	IL6, SLC12A2, POC1B, CTSH, BARD1, TJP1	IQCB1, ZNF675, IL6, BARD1, SLC12A2, POC1B, TJP2, TJP1, CTSH, GCNT2	0.616453
GO:0001906	cell killing	0.910609	0.854377	0.919479	-1.09293	HLA-F, KLRC2, ICAM1, HLA-B, RPL30, AP1G1, RPS19, ARL8B, CD55	HLA-DRB1, F2RL1, GAPDH, STXBP2, HLA-DRA, NECTIN2, ROMO1, BCL2L1, LAMP1, LYST, PVR, PLEKHM2	0.854377
GO:0001909	leukocyte mediated cytotoxicity	0.831325	0.888258	1.12988	-1.00518	HLA-F, KLRC2, ICAM1, HLA-B	HLA-DRB1, F2RL1, STXBP2, HLA-DRA, NECTIN2, LAMP1, LYST, PVR, PLEKHM2	0.831325
GO:0001910	regulation of leukocyte mediated cytotoxicity	0.779072	0.958587	1.20439	-0.835969	HLA-F, KLRC2, ICAM1, HLA-B	HLA-DRB1, F2RL1, HLA-DRA, NECTIN2	0.779072
GO:0001911	negative regulation of leukocyte mediated cytotoxicity	0.738082	0.987905	1.32228	0.674894	HLA-F, HLA-B	HLA-F, HLA-E, HLA-B, HLA-A, SERPINB9, MICA	0.738082
GO:0001912	positive regulation of leukocyte mediated cytotoxicity	0.818882	0.888258	1.1542	-1.05666	HLA-F, KLRC2, HLA-B	HLA-DRB1, F2RL1, HLA-DRA, NECTIN2, LAMP1, PVR	0.818882
GO:0001913	T cell mediated cytotoxicity	0.923589	0.870923	-0.931097	-1.09063	HLA-DRB1, MICA, NECTIN2, HLA-DRA, PVR	HLA-DRB1, HLA-DRA, NECTIN2	0.870923
GO:0001914	regulation of T cell mediated cytotoxicity	0.897135	0.841019	0.978525	-1.14267	HLA-F, HLA-B	HLA-DRB1, HLA-DRA, NECTIN2	0.841019
GO:0001916	positive regulation of T cell mediated cytotoxicity	0.897135	0.841019	0.978525	-1.14267	HLA-F, HLA-B	HLA-DRB1, HLA-DRA, NECTIN2	0.841019
GO:0001919	regulation of receptor recycling	0.299284	0.624583	-1.61854	-1.38206	PCSK9, LDLR	PCSK9, KIF16B, LDLR	0.299284
GO:0001935	endothelial cell proliferation	0.506846	0.816345	1.43225	-1.1547	SCG2, BMPER, CDH13, THBS1, F3, STAT1, MEF2C, PDCL3	NOX5, SCG2, RGCC, BMP4, AKT1, LOXL2, TNFSF12, ECM1, EMC10, SIRT6, ZNF580, EGFL7, VEGFA, CCL26, MYDGF	0.506846
GO:0001936	regulation of endothelial cell proliferation	0.656786	0.797612	1.38812	-1.17707	SCG2, CDH13, THBS1, F3, STAT1, MEF2C, PDCL3, CCL26	SCG2, RGCC, BMP4, AKT1, TNFSF12, ECM1, EMC10, SIRT6, ZNF580, EGFL7, VEGFA, CCL26, MYDGF	0.656786
GO:0001937	negative regulation of endothelial cell proliferation	0.478295	0.394776	1.64364	-1.61664	SCG2, THBS1, STAT1, MEF2C	SCG2, RGCC	0.394776
GO:0001938	positive regulation of endothelial cell proliferation	0.696044	0.788085	1.34244	-1.18946	SCG2, CDH13, F3, PDCL3, CCL26	SCG2, BMP4, AKT1, TNFSF12, ECM1, EMC10, SIRT6, ZNF580, EGFL7, VEGFA, CCL26, MYDGF	0.696044
GO:0001952	regulation of cell-matrix adhesion	0.99513	0.994779	-0.78906	-0.736984	PLAU, DAPK3, ADAM15, ACTG1, SERPINE1, S100A10, VEGFA, PLEKHA2, DLC1, RHOA, EMP2, RIN2	PLAU, PTPRJ, ADAM15, DAPK3, ACTG1, JAG1, PLEKHA2, SLK, VEGFA, EMP2, S100A10, MINK1	0.994779
GO:0001953	negative regulation of cell-matrix adhesion	0.954219	0.994476	0.871304	0.706486	THBS1, PHLDB2, CORO1C	CORO1C, NF2, PHLDB2, CLASP2, THBS1, RASA1	0.954219
GO:0001954	positive regulation of cell-matrix adhesion	1	0.956338	0.64223	0.822284	CDH13, GSK3B, JUP	CDH13, UTRN, GSK3B	0.956338
GO:0001959	regulation of cytokine-mediated signaling pathway	0.851543	0.737499	-1.07195	-1.21134	IRAK1, PPARG, CSF1, HSPA1A, GAS6, CD74, FADD	IRAK1, GAS6, HSPA1A, CD74, CSF1, F2RL1, SHARPIN, FADD, CCDC3, ROBO1	0.737499
GO:0001960	negative regulation of cytokine-mediated signaling pathway	0.840291	0.924848	1.09761	-0.917617	ISG15, SLIT2, PARP14, ROBO1, CCDC3, SAMHD1, STAT2	GAS6, F2RL1, CCDC3, ROBO1	0.840291
GO:0001961	positive regulation of cytokine-mediated signaling pathway	0.679921	0.715682	-1.34492	-1.25778	CSF1, HSPA1A, GAS6, CD74, FADD	GAS6, HSPA1A, CD74, CSF1, FADD	0.679921
GO:0002009	morphogenesis of an epithelium	0.971138	0.921115	0.853939	-0.934281	MDK, CD44, CTNNB1, SLIT2, PHLDB2, FERMT1, GLI2, MTOR, LIN7C, STARD13, MYO9A, RREB1, ADAMTS12	BMP4, COL5A1, RHOB, DVL1, DVL2, GLI2, ITGA5, CD151, PRICKLE1, FLNA, DKK1, ACTG1, SIRT6	0.921115
GO:0002011	morphogenesis of an epithelial sheet	0.954219	0.974463	0.850654	-0.809909	CD44, PHLDB2, FERMT1, MTOR, LIN7C, RREB1	COL5A1, ITGA5, CD151, FLNA	0.954219
GO:0002027	regulation of heart rate	0.966535	0.622932	0.825614	1.43512	DSP, EDN1, RNLS, CACNA2D1, CALM2, JUP, RANGRF	CACNA2D1, RNLS, EDN1, ADM, DSP, ANK2	0.622932
GO:0002028	regulation of sodium ion transport	0.79816	0.840803	-1.19414	-1.12904	PCSK9, SNTA1, AHCYL1, SCN5A	PCSK9, SNTA1, AHCYL1, SCN5A	0.79816
GO:0002040	sprouting angiogenesis	0.831325	0.680231	1.09701	-1.28538	BMPER, CDH13, THBS1, SLIT2, ROBO1, EPN2, CREB3L1, JAK1, PIK3CB, STARD13, TJP1, HDAC9	EFNB2, BMP4, KLF2, PKM, AKT1, KLF4, LOXL2, SRF, EPN1, ITGA5, ROBO1, PIK3R3, NAXE	0.680231
GO:0002042	cell migration involved in sprouting angiogenesis	0.98498	0.70232	-0.787934	-1.27409	PIK3R3, SRF, AKT1, VEGFA, KLF4	EFNB2, AKT1, KLF4, SRF, ROBO1, PIK3R3	0.70232
GO:0002043	blood vessel endothelial cell proliferation involved in sprouting angiogenesis	0.351903	0.854377	1.70692	1.13157	BMPER, THBS1	BMPER, THBS1	0.351903
GO:0002062	chondrocyte differentiation	0.910613	0.616453	-0.967516	-1.43966	SOX5, SNAI2, TGFB1, HMGA2, WNT2B	EFEMP1, WNT5B, SNAI2, TGFB1, HMGA2, WNT2B, BMPR2, ADAMTS12	0.616453
GO:0002064	epithelial cell development	0.71658	0.867732	-1.24664	-1.06845	ROBO4, TNFRSF1A, STC1, AKT1, GSTM3, VEGFA, MYADM, GSK3A, EXPH5, F2RL1, MSN, MET, CCDC88C	ROBO4, BMP4, F2RL1, TNFRSF1A, AKT1, PECAM1, GSK3A, MYADM, VEGFA, STC1, GSTM3, IKBKB, SIPA1L3	0.71658
GO:0002065	columnar/cuboidal epithelial cell differentiation	0.98318	0.908079	-0.773176	-1.00902	SERPINE1, AKT1, MAP1B, GSK3A, BMP4, TUBB	BMP4, AKT1, GSK3A	0.908079
GO:0002066	columnar/cuboidal epithelial cell development	1	0.852338	-0.554939	-1.13699	AKT1, GSK3A, BMP4, CDK6, RHEB	BMP4, AKT1, GSK3A	0.852338
GO:0002067	glandular epithelial cell differentiation	0.922895	0.69481	-0.926819	-1.34702	AKT1, GSK3A, BMP4, CDK6, RHEB	BMP4, AKT1, GSK3A	0.69481
GO:0002068	glandular epithelial cell development	0.922895	0.69481	-0.926819	-1.34702	AKT1, GSK3A, BMP4, CDK6, RHEB	BMP4, AKT1, GSK3A	0.69481
GO:0002082	regulation of oxidative phosphorylation	0.978192	0.753528	0.795622	1.27011	NUPR1, UQCC2	NUPR1, UQCC2, SLC25A33	0.753528
GO:0002084	protein depalmitoylation	0.589311	0.921115	-1.42599	-0.92426	ABHD17B, ABHD17A, LYPLA2	ABHD17A	0.589311
GO:0002090	regulation of receptor internalization	0.180248	0.672695	-1.73689	-1.31903	PCSK9, ANKRD13D, SDCBP, WDR54, FLOT1, ANXA2, ARRB1, VEGFA, LRPAP1	PCSK9, ANKRD13D, WDR54, ARRB1, DKK1, LRPAP1, VEGFA, FLOT1, ANXA2	0.180248
GO:0002091	negative regulation of receptor internalization	0.17761	0.443286	-1.69512	-1.56803	PCSK9, ANKRD13D, SDCBP, WDR54, ANXA2	PCSK9, ANKRD13D, WDR54	0.17761
GO:0002092	positive regulation of receptor internalization	0.5836	0.854377	-1.45652	-1.11666	PCSK9	PCSK9, ARRB1	0.5836
GO:0002181	cytoplasmic translation	1	0.994476	0.606956	-0.751608	RPL18A, RPL13A, MTOR, CPEB2, DPH6, RPS23, RPL30, RPL31	RPL6, EIF2D, MIF4GD, RPS29, RPL36A, SH3BGRL, MCTS1, EIF3D, RPS21, RPL41, UNK, RPL39, DPH7, RBM4, EIF3A, EIF4G1, RPL38, RPS28	0.994476
GO:0002183	cytoplasmic translational initiation	0.954219	0.917019	-0.862352	-0.981946	SH3BGRL, EIF3D, EIF2D, MIF4GD, EIF4G1, MCTS1, YTHDF2	EIF2D, MIF4GD, SH3BGRL, MCTS1, EIF3D, RBM4, EIF3A, EIF4G1	0.917019
GO:0002191	cap-dependent translational initiation	0.701026	0.825339	-1.31143	-1.19464	EIF3D, MIF4GD, EIF4G1	MIF4GD, EIF3D, EIF4G1	0.701026
GO:0002200	somatic diversification of immune receptors	0.888668	0.935224	-1.02794	-0.882809	TFRC, CTNNBL1, TGFB1, HMGB1, TCF3	TCF3, TGFB1, CTNNBL1	0.888668
GO:0002204	somatic recombination of immunoglobulin genes involved in immune response	0.99513	0.956338	-0.731243	0.759507	TFRC, TGFB1	HSPD1, TP53BP1, MAD2L2	0.956338
GO:0002208	somatic diversification of immunoglobulins involved in immune response	0.99513	0.956338	-0.731243	0.759507	TFRC, TGFB1	HSPD1, TP53BP1, MAD2L2	0.956338
GO:0002218	activation of innate immune response	1	0.785978	0.745523	1.17061	KLRC2, XRCC5, SIN3A	FYN, KLRC2, XRCC5, AIM2, IFI16, NONO, PLCG2, SIN3A, MAP3K7, CGAS, HSP90AA1, PAK2, PSPC1, LYN, PRKDC, TOMM70, EP300	0.785978
GO:0002220	innate immune response activating cell surface receptor signaling pathway	0.665489	0.695168	1.41115	1.34755	KLRC2, PAK2, MAP3K7, FYN, LYN	FYN, KLRC2, PLCG2, MAP3K7, PAK2, LYN	0.665489
GO:0002221	pattern recognition receptor signaling pathway	1	0.862605	-0.749404	-1.08087	IRAK1, HSPA1A, UNC93B1, PHB2, NR1D1, FLOT1, BIRC2, F2RL1, NOP53	IRAK1, HSPA1A, UNC93B1, F2RL1, NR1D1, BIRC2, PHB2, PTPRS, NFKBIL1, NOP53, IFI35	0.862605
GO:0002223	stimulatory C-type lectin receptor signaling pathway	0.665489	0.695168	1.41115	1.34755	KLRC2, PAK2, MAP3K7, FYN, LYN	FYN, KLRC2, PLCG2, MAP3K7, PAK2, LYN	0.665489
GO:0002224	toll-like receptor signaling pathway	0.922895	0.717834	-0.923697	-1.2559	IRAK1, UNC93B1, NR1D1, FLOT1, BIRC2, F2RL1	IRAK1, UNC93B1, F2RL1, NR1D1, BIRC2, PTPRS, NFKBIL1, IFI35	0.717834
GO:0002228	natural killer cell mediated immunity	0.779072	1	1.2009	-0.606594	HLA-F, KLRC2, HLA-B	NECTIN2, LAMP1, LYST, PVR, PLEKHM2, MICA, VAMP7, SERPINB9, HLA-A	0.779072
GO:0002230	positive regulation of defense response to virus by host	0.71658	0.803215	1.32073	1.21845	STAT1, SIN3A, TRIM44	STAT1, TRIM44, SIN3A, CGAS, HSP90AA1, TOMM70	0.71658
GO:0002237	response to molecule of bacterial origin	0.907756	0.937626	-0.960778	-0.887519	ANKRD1, IRAK1, SELENOS, SERPINE1, SASH1, NR1D1, VIM, ZFP36, AXL, TGFB1, ADAM9, RHOA, XBP1, CARD8, NFKBIL1, ERBIN, PRKCA, SIRT2, IL18	IRAK1, ANKRD1, NR1D1, VIM, ZFP36, TGFB1, NFKBIL1, SIRT2, SELENOS, RELA, XBP1, FOXP1, AXL, ADAM9	0.907756
GO:0002244	hematopoietic progenitor cell differentiation	0.779973	0.924848	1.20953	-0.906242	INHBA, KITLG, TP53	HES1, BMP4	0.779973
GO:0002250	adaptive immune response	0.887253	1	0.984899	-0.644678	HLA-F, BTN3A2, IL1R1, HLA-B, AHR, MALT1, IRF1, CTSH, HSPD1, B2M, MAD2L2, CD55, PYCARD, BCL10	HLA-DRB1, SIPA1, HLA-DRA, NECTIN2, TGFB1, JAG1	0.887253
GO:0002253	activation of immune response	0.912057	0.864536	-0.962992	-1.04834	KCNN4, LIMK1, CSK, PLPP4, CLU, HLA-DRB1, RGCC, NECTIN2, IKBKG, NFATC2, SFPQ, BCAR1, BAG6, HLA-DPB1, HMGB1, RPS3, MICB	PLPP4, RGCC, KCNN4, HLA-DRB1, LIMK1, HLA-DPB1, CLU, CSK, BCAR1, PTPRJ, IKBKG, NECTIN2	0.864536
GO:0002262	myeloid cell homeostasis	0.85481	1	1.04157	-0.596581	INHBA, IL6, STAT1, RPS17	HSPA1A, G6PD, SH2B3, ZBTB7A, ZFP36	0.85481
GO:0002263	cell activation involved in immune response	0.847853	0.893024	1.05146	-1.00711	HLA-F, KLRC2, VAMP2, ICAM1, VAMP8	HLA-DRB1, F2RL1, UNC13D, STXBP2, SBNO2, HLA-DRA, TGFB1, LAMP1, IFI35, STX4	0.847853
GO:0002274	myeloid leukocyte activation	0.594902	0.624583	1.44159	-1.35766	CXCL8, IL6, DHRS2, THBS1, VAMP2, CSF2, VAMP8	DHRS2, HYAL2, F2RL1, UNC13D, FN1, CLU, STXBP2, SBNO2, NECTIN2, CSF2, IFI35, STX4	0.594902
GO:0002275	myeloid cell activation involved in immune response	0.995828	0.675345	-0.727944	-1.34945	SBNO2, UNC13D, STX4, F2RL1, STXBP2	F2RL1, UNC13D, STXBP2, SBNO2, IFI35, STX4	0.675345
GO:0002279	mast cell activation involved in immune response	1	0.832744	-0.61347	-1.16307	UNC13D	UNC13D, SNX4, VAMP7, VAMP8	0.832744
GO:0002285	lymphocyte activation involved in immune response	0.847853	0.966107	1.0817	0.832053	HLA-F, KLRC2, ICAM1, HSPD1, MAD2L2, AP1G1	ICAM1, KLRC2, HSPD1, AP1G1, HLA-F	0.847853
GO:0002286	T cell activation involved in immune response	0.878366	0.924714	-1.0522	-0.883949	HLA-DRB1, HLA-DRA, CD46, HMGB1	HLA-DRB1, HLA-DRA	0.878366
GO:0002292	T cell differentiation involved in immune response	0.41002	0.69481	-1.50265	-1.31943	HLA-DRB1, HLA-DRA, CD46, HMGB1	HLA-DRB1, HLA-DRA	0.41002
GO:0002312	B cell activation involved in immune response	0.985204	0.997585	-0.775381	0.645577	TFRC, TGFB1, XBP1	HSPD1, TP53BP1, MAD2L2	0.985204
GO:0002323	natural killer cell activation involved in immune response	0.665489	0.854377	1.4555	1.14156	HLA-F, KLRC2, AP1G1	KLRC2, AP1G1, HLA-F	0.665489
GO:0002347	response to tumor cell	0.591735	0.624583	-1.4268	-1.36048	LAPTM5, HLA-DRB1, MICA, ADAM15, NECTIN2, PVR, KLF4	LAPTM5, HLA-DRB1, KLF4, ADAM15, NECTIN2	0.591735
GO:0002357	defense response to tumor cell	0.633329	0.561038	-1.40113	-1.49449	LAPTM5	LAPTM5, KLF4	0.561038
GO:0002366	leukocyte activation involved in immune response	0.855777	0.888258	1.04731	-1.03606	HLA-F, KLRC2, VAMP2, ICAM1, VAMP8	HLA-DRB1, F2RL1, UNC13D, STXBP2, SBNO2, HLA-DRA, TGFB1, LAMP1, IFI35, STX4	0.855777
GO:0002367	cytokine production involved in immune response	0.725177	1	1.29193	-0.664622	HLA-F, IL1R1, MALT1, BST2, B2M, CD55, TGFB2	F2RL1, TGFB1, CUEDC2, BST2, TRAF2, CD81	0.725177
GO:0002369	T cell cytokine production	0.665489	0.987905	1.44575	0.727084	HLA-F, IL1R1, MALT1, B2M, CD55	MALT1, HLA-F, B2M, MAP3K7, DENND1B, IL1R1	0.665489
GO:0002377	immunoglobulin production	0.966535	0.888258	-0.839017	-1.0363	TFRC, GPI, STX4, CTNNBL1, TGFB1, TCF3, XBP1	GPI, TCF3, TGFB1, CTNNBL1, STX4, XBP1, EPHB2	0.888258
GO:0002381	immunoglobulin production involved in immunoglobulin-mediated immune response	0.99513	0.956338	-0.731243	0.759507	TFRC, TGFB1	HSPD1, TP53BP1, MAD2L2	0.956338
GO:0002396	MHC protein complex assembly	0.757739	0.561038	-1.26449	-1.4846	PDIA3, HLA-DRB1, HLA-DRA	HLA-DRB1, HLA-DMA, HLA-DRA, PDIA3	0.561038
GO:0002418	immune response to tumor cell	0.724295	0.888258	-1.28695	-1.04291	HLA-DRB1, MICA, ADAM15, NECTIN2, PVR	HLA-DRB1, ADAM15, NECTIN2	0.724295
GO:0002424	T cell mediated immune response to tumor cell	0.94777	0.934037	0.84463	-0.873647	AHR, HSPD1	HLA-DRB1	0.934037
GO:0002429	immune response-activating cell surface receptor signaling pathway	0.855777	0.825878	-1.06587	-1.12387	KCNN4, LIMK1, CSK, PLPP4, HLA-DRB1, NECTIN2, IKBKG, NFATC2, BCAR1, BAG6, HLA-DPB1, RPS3, MICB	PLPP4, KCNN4, HLA-DRB1, LIMK1, HLA-DPB1, CSK, BCAR1, PTPRJ, IKBKG, NECTIN2	0.825878
GO:0002431	Fc receptor mediated stimulatory signaling pathway	0.66788	0.851172	-1.33473	-1.14199	LIMK1, PLPP4	PLPP4, LIMK1	0.66788
GO:0002433	immune response-regulating cell surface receptor signaling pathway involved in phagocytosis	0.66788	0.851172	-1.33473	-1.14199	LIMK1, PLPP4	PLPP4, LIMK1	0.66788
GO:0002437	inflammatory response to antigenic stimulus	0.836619	0.97722	-1.13221	0.742519	HLA-DRB1, SELENOS, RHBDF2, HMGB1	FYN, MAPK14, LYN, HLA-E	0.836619
GO:0002440	production of molecular mediator of immune response	0.836619	0.924848	1.09424	-0.90887	HLA-F, IL6, IL1R1, MALT1, BST2, HSPD1, MCM3AP, B2M, MAD2L2, CD55	F2RL1, GPI, TCF3, TGFB1, CTNNBL1, CUEDC2, STX4, BST2, TRAF2, XBP1, EPHB2, CD81	0.836619
GO:0002443	leukocyte mediated immunity	0.630533	0.987905	1.34864	-0.784331	HLA-F, KLRC2, IL6, VAMP2, BTN3A2, ICAM1, VAMP8, IL1R1, HLA-B, AHR, MALT1, BST2	HLA-DRB1, F2RL1, UNC13D, STXBP2, HLA-DRA, NECTIN2, TGFB1, JAG1, LAMP1, LYST, STX4, PVR, PLEKHM2, BST2, TRAF2	0.630533
GO:0002444	myeloid leukocyte mediated immunity	0.808162	0.883919	1.17288	-1.05781	IL6, VAMP2, VAMP8	F2RL1, UNC13D, STXBP2	0.808162
GO:0002446	neutrophil mediated immunity	0.878366	0.880633	1.04352	-1.07561	IL6, STXBP3	F2RL1, STXBP2	0.878366
GO:0002448	mast cell mediated immunity	1	0.803594	-0.587683	-1.22597	UNC13D	UNC13D, SNX4, VAMP7, SERPINB9, VAMP8	0.803594
GO:0002449	lymphocyte mediated immunity	0.79816	1	1.14323	-0.626449	HLA-F, KLRC2, BTN3A2, IL1R1, HLA-B, AHR, MALT1, HSPD1, B2M, MAD2L2, AP1G1, ARL8B, CD55	HLA-DRB1, HLA-DRA, NECTIN2, TGFB1, JAG1, LAMP1, LYST, PVR, PLEKHM2, TRAF2, CD81, C4BPB	0.79816
GO:0002456	T cell mediated immunity	0.779973	1	1.19247	-0.605885	HLA-F, BTN3A2, IL1R1, HLA-B, AHR, MALT1	HLA-DRB1, HLA-DRA, NECTIN2, JAG1, PVR, TRAF2, CD81, CD46, MICA	0.779973
GO:0002460	adaptive immune response based on somatic recombination of immune receptors built from immunoglobulin superfamily domains	0.878366	1	1.00184	-0.570678	HLA-F, BTN3A2, IL1R1, HLA-B, AHR, MALT1	HLA-DRB1, HLA-DRA, NECTIN2, TGFB1, JAG1	0.878366
GO:0002474	antigen processing and presentation of peptide antigen via MHC class I	0.951914	1	0.866532	-0.536255	HLA-B, LNPEP, B2M, TAPBP, TAP2, TAP1	PDIA3, IKBKB, TAP1, TAPBP, HLA-A	0.951914
GO:0002478	antigen processing and presentation of exogenous peptide antigen	0.878366	0.453494	-1.03662	-1.56181	CTSD, HLA-DPA1, HLA-DRB1, LGMN, HLA-DRA, CTSL, HLA-DPB1, DNM2, CTSF	CTSD, HLA-DPA1, HLA-DRB1, HLA-DPB1, CTSF, HLA-DRA, DNM2	0.453494
GO:0002483	antigen processing and presentation of endogenous peptide antigen	0.85481	0.911467	1.06503	-0.988677	HLA-F, HLA-B, B2M, TAP2, TAP1	HLA-DRB1, HLA-DRA	0.85481
GO:0002495	antigen processing and presentation of peptide antigen via MHC class II	0.659133	0.13995	-1.41066	-1.78497	CTSD, HLA-DPA1, HLA-DRB1, LGMN, HLA-DRA, CTSL, HLA-DPB1, DNM2, CTSF, HLA-DMA	CTSD, HLA-DPA1, HLA-DRB1, HLA-DPB1, CTSF, HLA-DMA, HLA-DRA, DNM2	0.13995
GO:0002501	peptide antigen assembly with MHC protein complex	0.757739	0.561038	-1.26449	-1.4846	PDIA3, HLA-DRB1, HLA-DRA	HLA-DRB1, HLA-DMA, HLA-DRA, PDIA3	0.561038
GO:0002504	antigen processing and presentation of peptide or polysaccharide antigen via MHC class II	0.782097	0.166963	-1.20317	-1.77898	CTSD, HLA-DPA1, HLA-DRB1, LGMN, HLA-DRA, CTSL, HLA-DPB1, DNM2, CTSF, HLA-DMA	CTSD, HLA-DPA1, HLA-DRB1, HLA-DPB1, CTSF, HLA-DMA, HLA-DRA, DNM2	0.166963
GO:0002507	tolerance induction	0.944262	0.936903	0.862376	0.811633	HLA-B, LYN	CD274, LYN, HLA-E, HLA-B	0.936903
GO:0002521	leukocyte differentiation	0.779973	0.809209	-1.1441	-1.15492	PAX5, PPARG, PRXL2A, CSF1, GAS6, CD74, TOX, FADD, GAB2, HLA-DRB1, CAMK4, SOCS1, SLC39A7, HLA-DRA, ANXA2, VEGFA, JAGN1, AXL, CD46, F2RL1, HMGB1, KAT5, SH3PXD2A, ZFP36L1, ZNF675	DHRS2, GAS6, BMP4, CD74, SH3PXD2A, CSF1, HLA-DRB1, F2RL1, PRXL2A, HLA-DRA, FADD, CTNNBIP1, SLC39A7, CSF2, VEGFA, HSF1, ANXA2, TET2, PAX5, SART1, XBP1, RRAS, FOXP1, JAGN1, PPARG, ZFP36L1, GAB2, ACIN1, AXL	0.779973
GO:0002526	acute inflammatory response	0.71658	0.921115	1.3366	0.903517	IL6, F3	F3, IL6	0.71658
GO:0002532	production of molecular mediator involved in inflammatory response	0.808162	1	1.16623	-0.645109	IL6, VAMP8, RPS19, PYCARD, STAT3, SNAP23	PPARA, CUEDC2, CHID1, SNX4, HIF1A, VAMP7, GRN, VAMP8, SERPINE1	0.808162
GO:0002534	cytokine production involved in inflammatory response	0.623962	1	1.46185	-0.589866	IL6, PYCARD, STAT3	PPARA, CUEDC2, CHID1, HIF1A	0.623962
GO:0002548	monocyte chemotaxis	0.986015	1	-0.75712	-0.529714	SERPINE1, LGMN, HMGB1, DUSP1	LGMN, CCL26, HMGB1, SERPINE1, DUSP1, ANXA1, CREB3, ANO6, MOSPD2	0.986015
GO:0002562	somatic diversification of immune receptors via germline recombination within a single locus	0.878895	0.981568	-1.02526	-0.743892	TFRC, TGFB1, HMGB1, TCF3	TCF3, TGFB1	0.878895
GO:0002573	myeloid leukocyte differentiation	0.836619	0.696101	-1.10647	-1.25703	PPARG, PRXL2A, CSF1, CD74, FADD, GAB2, HLA-DRB1, CAMK4, SOCS1, ANXA2, VEGFA, JAGN1, F2RL1, SH3PXD2A, ZFP36L1, ZNF675	DHRS2, BMP4, CD74, SH3PXD2A, CSF1, HLA-DRB1, F2RL1, PRXL2A, FADD, CTNNBIP1, CSF2	0.696101
GO:0002637	regulation of immunoglobulin production	0.982991	0.888258	-0.789358	-1.03831	TFRC, GPI, STX4, TGFB1, XBP1	GPI, TGFB1, STX4, XBP1, EPHB2	0.888258
GO:0002639	positive regulation of immunoglobulin production	0.982991	0.888258	-0.789358	-1.03831	TFRC, GPI, STX4, TGFB1, XBP1	GPI, TGFB1, STX4, XBP1, EPHB2	0.888258
GO:0002685	regulation of leukocyte migration	0.797803	0.813645	1.13739	-1.16222	CXCL8, MDK, IL6, ICAM1, STK39, SLIT2, CAMK1D, RARRES2	GAS6, ADAM8, RARRES2, CSF1, F2RL1, RAC2, AKT1, CALR, VEGFC, ST3GAL4	0.797803
GO:0002686	negative regulation of leukocyte migration	1	0.942106	-0.514534	0.817286	AKT1, MIF, DUSP1	SLIT2, LRCH1, WASL	0.942106
GO:0002687	positive regulation of leukocyte migration	0.782097	0.783229	1.16908	-1.19409	CXCL8, MDK, IL6, ICAM1, STK39, RARRES2	GAS6, ADAM8, RARRES2, CSF1, F2RL1, RAC2, CALR, VEGFC	0.782097
GO:0002688	regulation of leukocyte chemotaxis	0.701026	0.865138	1.31668	-1.0683	CXCL8, MDK, IL6, STK39, SLIT2, CAMK1D, RARRES2	GAS6, RARRES2, CSF1, F2RL1, RAC2, CALR, VEGFC	0.701026
GO:0002689	negative regulation of leukocyte chemotaxis	0.979002	0.936903	0.755199	0.813888	SLIT2, DDT	SLIT2, RIN3	0.936903
GO:0002690	positive regulation of leukocyte chemotaxis	0.771882	0.780329	1.20648	-1.19696	CXCL8, MDK, IL6, STK39, RARRES2	GAS6, RARRES2, CSF1, F2RL1, RAC2, CALR, VEGFC	0.771882
GO:0002695	negative regulation of leukocyte activation	0.259032	0.817835	1.72721	1.16891	INHBA, MDK, HLA-F, ZC3H8	INHBA, MDK, SDC4, HLA-F, GLMN, CD274	0.259032
GO:0002696	positive regulation of leukocyte activation	0.890226	0.823109	-1.0032	-1.12121	CSK, GAS6, CD74, HLA-DPA1, HLA-DRB1, TFRC, LAMP1, SOCS1, NECTIN2, AKT1, HLA-DRA, NFATC2, STX4, MIF, AXL, CD46, TGFB1, HLA-DPB1, F2RL1, HMGB1, RPS3, KAT5	GAS6, HLA-DPA1, CD74, HLA-DRB1, F2RL1, HLA-DPB1, AKT1, CSK, HLA-DRA, NECTIN2, NFATC2, TGFB1, LAMP1, STX4, MIF, RPS3, SART1, XBP1, NCK2, EPHB2, CD81, JAK2	0.823109
GO:0002697	regulation of immune effector process	0.744555	0.995054	1.21154	-0.754756	HLA-F, KLRC2, IL6, ICAM1, VAMP8, IL1R1, HLA-B, AHR, MALT1, DDX60, BST2	HLA-DRB1, F2RL1, UNC13D, GPI, HLA-DRA, NECTIN2, TGFB1, LAMP1, CUEDC2, STX4, PVR, BST2, TRAF2, XBP1, EPHB2, CD81, C4BPB, CD46, MICA, SNX4, VAMP7, CD59, SERPINB9, GRN	0.744555
GO:0002698	negative regulation of immune effector process	0.695668	1	1.35447	-0.584899	HLA-F, HLA-B, AHR, BST2, RPS19, CD55, TGFB2, C4BPB	TGFB1, CUEDC2, BST2, C4BPB, MICA, SERPINB9, GRN, HLA-A	0.695668
GO:0002699	positive regulation of immune effector process	0.809531	0.947821	1.13884	-0.86483	HLA-F, KLRC2, IL6, VAMP8, IL1R1, HLA-B, MALT1, DDX60, HSPD1, B2M, MAD2L2, AP1G1, RPS19	HLA-DRB1, F2RL1, UNC13D, GPI, HLA-DRA, NECTIN2, TGFB1, LAMP1, STX4, PVR, TRAF2, XBP1, EPHB2, CD81	0.809531
GO:0002700	regulation of production of molecular mediator of immune response	0.810875	0.937626	1.12111	-0.874374	HLA-F, IL6, IL1R1, MALT1, BST2, B2M, MAD2L2, CD55	F2RL1, GPI, TGFB1, CUEDC2, STX4, BST2, TRAF2, XBP1, EPHB2, CD81	0.810875
GO:0002701	negative regulation of production of molecular mediator of immune response	0.687177	0.991821	1.39394	-0.710238	HLA-F, BST2, TGFB2	TGFB1, CUEDC2, BST2	0.687177
GO:0002702	positive regulation of production of molecular mediator of immune response	0.831325	0.956338	1.10843	-0.839004	HLA-F, IL6, IL1R1, MALT1, B2M, MAD2L2, CD55	F2RL1, GPI, TGFB1, STX4, TRAF2, XBP1, EPHB2, CD81	0.831325
GO:0002703	regulation of leukocyte mediated immunity	0.792621	0.987905	1.15981	-0.758684	HLA-F, KLRC2, ICAM1, VAMP8, IL1R1, HLA-B, AHR, MALT1, BST2, HSPD1, B2M, MAD2L2, AP1G1	HLA-DRB1, F2RL1, UNC13D, HLA-DRA, NECTIN2, TGFB1, LAMP1, STX4, PVR, BST2, TRAF2, CD81, C4BPB	0.792621
GO:0002704	negative regulation of leukocyte mediated immunity	0.660902	1	1.48147	-0.570499	HLA-F, HLA-B, AHR, BST2	BST2, C4BPB, MICA, SERPINB9, HLA-A	0.660902
GO:0002705	positive regulation of leukocyte mediated immunity	0.872458	0.95969	1.01539	-0.841015	HLA-F, KLRC2, IL1R1, HLA-B, MALT1, HSPD1, B2M, MAD2L2, AP1G1, CD55	HLA-DRB1, F2RL1, HLA-DRA, NECTIN2, TGFB1, LAMP1, STX4, PVR, TRAF2	0.872458
GO:0002706	regulation of lymphocyte mediated immunity	0.831325	1	1.08835	-0.57677	HLA-F, KLRC2, IL1R1, HLA-B, AHR, MALT1, HSPD1, B2M, MAD2L2, AP1G1, CD55	HLA-DRB1, HLA-DRA, NECTIN2, TGFB1, LAMP1, PVR, TRAF2, CD81, C4BPB	0.831325
GO:0002707	negative regulation of lymphocyte mediated immunity	0.66788	1	1.39358	0.635104	HLA-F, HLA-B, AHR	HLA-F, AHR, HLA-E, HLA-B, HLA-A, SERPINB9, MICA, C4BPB	0.66788
GO:0002708	positive regulation of lymphocyte mediated immunity	0.814862	1	1.11879	-0.6288	HLA-F, KLRC2, IL1R1, HLA-B, MALT1, HSPD1, B2M, MAD2L2, AP1G1, CD55	HLA-DRB1, HLA-DRA, NECTIN2, TGFB1, LAMP1, PVR, TRAF2, CD81	0.814862
GO:0002709	regulation of T cell mediated immunity	0.79816	0.997585	1.19492	-0.705064	HLA-F, IL1R1, HLA-B, AHR, MALT1, HSPD1, B2M, CD55	HLA-DRB1, HLA-DRA, NECTIN2	0.79816
GO:0002711	positive regulation of T cell mediated immunity	0.840291	0.994476	1.08838	-0.722703	HLA-F, IL1R1, HLA-B, MALT1, HSPD1, B2M, CD55	HLA-DRB1, HLA-DRA, NECTIN2	0.840291
GO:0002712	regulation of B cell mediated immunity	0.878366	0.908985	-1.04251	-0.997295	TFRC, NECTIN2, TGFB1	NECTIN2, TGFB1, C4BPB	0.878366
GO:0002714	positive regulation of B cell mediated immunity	0.83978	0.832744	-1.13583	-1.15357	TFRC, NECTIN2, TGFB1	NECTIN2, TGFB1	0.832744
GO:0002715	regulation of natural killer cell mediated immunity	0.779072	0.994476	1.22862	0.697052	HLA-F, KLRC2, HLA-B	KLRC2, AP1G1, HLA-F	0.779072
GO:0002716	negative regulation of natural killer cell mediated immunity	0.738082	0.987905	1.32228	0.674894	HLA-F, HLA-B	HLA-F, HLA-E, HLA-B, HLA-A, SERPINB9, MICA	0.738082
GO:0002717	positive regulation of natural killer cell mediated immunity	0.771882	0.949445	1.25498	0.796959	HLA-F, KLRC2, AP1G1	KLRC2, AP1G1, HLA-F	0.771882
GO:0002718	regulation of cytokine production involved in immune response	0.725177	1	1.29193	-0.664622	HLA-F, IL1R1, MALT1, BST2, B2M, CD55, TGFB2	F2RL1, TGFB1, CUEDC2, BST2, TRAF2, CD81	0.725177
GO:0002719	negative regulation of cytokine production involved in immune response	0.687177	0.991821	1.39394	-0.710238	HLA-F, BST2, TGFB2	TGFB1, CUEDC2, BST2	0.687177
GO:0002720	positive regulation of cytokine production involved in immune response	0.701478	1	1.34019	-0.537956	HLA-F, IL1R1, MALT1, B2M, CD55	F2RL1	0.701478
GO:0002724	regulation of T cell cytokine production	0.665489	0.987905	1.44575	0.727084	HLA-F, IL1R1, MALT1, B2M, CD55	MALT1, HLA-F, B2M, MAP3K7, DENND1B, IL1R1	0.665489
GO:0002726	positive regulation of T cell cytokine production	0.836619	1	1.10676	0.582511	IL1R1, MALT1, B2M, CD55	MALT1, B2M, MAP3K7, DENND1B, IL1R1	0.836619
GO:0002753	cytoplasmic pattern recognition receptor signaling pathway	0.89821	1	0.933783	-0.571251	BIRC3, IFIH1, RIOK3, DDX60, PUM2, SEC14L1	HSPA1A, BIRC2, PHB2, NOP53, UFD1, RELA, OTULIN, IRF3, OASL	0.89821
GO:0002757	immune response-activating signal transduction	0.855777	0.825878	-1.06587	-1.12387	KCNN4, LIMK1, CSK, PLPP4, HLA-DRB1, NECTIN2, IKBKG, NFATC2, BCAR1, BAG6, HLA-DPB1, RPS3, MICB	PLPP4, KCNN4, HLA-DRB1, LIMK1, HLA-DPB1, CSK, BCAR1, PTPRJ, IKBKG, NECTIN2	0.825878
GO:0002758	innate immune response-activating signal transduction	0.665489	0.695168	1.41115	1.34755	KLRC2, PAK2, MAP3K7, FYN, LYN	FYN, KLRC2, PLCG2, MAP3K7, PAK2, LYN	0.665489
GO:0002761	regulation of myeloid leukocyte differentiation	0.878366	0.921115	-1.02526	-0.928035	PRXL2A, CSF1, CD74, FADD, HLA-DRB1, CAMK4	CD74, CSF1, HLA-DRB1, PRXL2A, FADD, CTNNBIP1	0.878366
GO:0002762	negative regulation of myeloid leukocyte differentiation	0.5806	0.237191	1.54051	1.80609	INHBA, FBXW7	INHBA, ZNF675, FBXW7	0.237191
GO:0002763	positive regulation of myeloid leukocyte differentiation	0.542631	0.644536	-1.51004	-1.37116	CSF1, CD74, FADD, HLA-DRB1	CD74, CSF1, HLA-DRB1, FADD, CTNNBIP1	0.542631
GO:0002768	immune response-regulating cell surface receptor signaling pathway	0.910613	0.8449	-0.960646	-1.10017	KCNN4, LIMK1, CSK, PLPP4, HLA-DRB1, NECTIN2, IKBKG, NFATC2, BCAR1, BAG6, HLA-DPB1, RPS3, MICB	PLPP4, KCNN4, HLA-DRB1, LIMK1, HLA-DPB1, CSK, BCAR1, PTPRJ, IKBKG, NECTIN2	0.8449
GO:0002790	peptide secretion	0.966535	0.921115	-0.840913	-0.93976	STX1A, CD74, HLA-DRB1, STX4	STX1A, CD74, HLA-DRB1, CDK16, STX4, IRS1, TM7SF3, ENSA	0.921115
GO:0002791	regulation of peptide secretion	0.903843	0.864536	-0.964831	-1.085	STX1A, CD74, HLA-DRB1, STX4, ENSA, KLF7, CDK16	STX1A, CD74, HLA-DRB1, CDK16, STX4, IRS1, TM7SF3, ENSA	0.864536
GO:0002793	positive regulation of peptide secretion	0.878366	0.817835	-1.05666	-1.20089	HLA-DRB1, STX4	HLA-DRB1, STX4, TM7SF3, TCF7L2	0.817835
GO:0002819	regulation of adaptive immune response	0.831325	1	1.10647	-0.649865	HLA-F, IL1R1, HLA-B, AHR, MALT1, IRF1, HSPD1, B2M, MAD2L2, CD55, PYCARD	HLA-DRB1, HLA-DRA, NECTIN2, TGFB1, PVR, TRAF2, CD81, C4BPB	0.831325
GO:0002821	positive regulation of adaptive immune response	0.880392	1	0.976437	-0.679121	HLA-F, IL1R1, HLA-B, MALT1, HSPD1, B2M, MAD2L2, CD55, PYCARD	HLA-DRB1, HLA-DRA, NECTIN2, TGFB1, PVR, TRAF2, CD81	0.880392
GO:0002822	regulation of adaptive immune response based on somatic recombination of immune receptors built from immunoglobulin superfamily domains	0.875929	1	1.0116	-0.674127	HLA-F, IL1R1, HLA-B, AHR, MALT1, HSPD1, B2M, MAD2L2, CD55	HLA-DRB1, HLA-DRA, NECTIN2, TGFB1, PVR, TRAF2, CD81, C4BPB	0.875929
GO:0002824	positive regulation of adaptive immune response based on somatic recombination of immune receptors built from immunoglobulin superfamily domains	0.903843	1	0.935769	-0.687119	HLA-F, IL1R1, HLA-B, MALT1, HSPD1, B2M, MAD2L2, CD55	HLA-DRB1, HLA-DRA, NECTIN2, TGFB1, PVR, TRAF2, CD81	0.903843
GO:0002832	negative regulation of response to biotic stimulus	0.83978	1	1.08098	-0.577426	HLA-F, ISG15, HLA-B, AHR, RIOK3, PARP14, SAMHD1, STAT2, RPS19, SEC14L1	FAM3A, RNF26	0.83978
GO:0002833	positive regulation of response to biotic stimulus	0.903843	0.857085	0.953667	1.05955	HLA-F, KLRC2, POLR3G, RIOK3, DDX60, XRCC5, HSPD1, SIN3A, PUM2, PLSCR1, AP1G1, RPS19, POLR3D, PYCARD	FYN, POLR3G, KLRC2, HSPD1, RIOK3, XRCC5, AP1G1, PLSCR1, HLA-F, AIM2, IFI16, USP15, PUM2, DDX60, NONO, CD274, PLCG2, RPS19, PUM1, SIN3A, MAP3K7, CGAS, HSP90AA1, PAK2	0.857085
GO:0002834	regulation of response to tumor cell	0.911788	0.921115	-0.942518	-0.91121	HLA-DRB1, NECTIN2, PVR	HLA-DRB1, NECTIN2, PVR	0.911788
GO:0002836	positive regulation of response to tumor cell	0.82798	0.917019	-1.19544	-0.956416	HLA-DRB1, NECTIN2, PVR	HLA-DRB1, NECTIN2, PVR	0.82798
GO:0002837	regulation of immune response to tumor cell	0.911788	0.921115	-0.942518	-0.91121	HLA-DRB1, NECTIN2, PVR	HLA-DRB1, NECTIN2, PVR	0.911788
GO:0002839	positive regulation of immune response to tumor cell	0.82798	0.917019	-1.19544	-0.956416	HLA-DRB1, NECTIN2, PVR	HLA-DRB1, NECTIN2, PVR	0.82798
GO:0002861	regulation of inflammatory response to antigenic stimulus	0.878366	0.973226	-1.0461	0.753656	HLA-DRB1, SELENOS, RHBDF2	FYN, MAPK14, LYN, HLA-E	0.878366
GO:0002862	negative regulation of inflammatory response to antigenic stimulus	0.878366	0.970102	-1.06494	0.768089	HLA-DRB1, SELENOS, RHBDF2	FYN, MAPK14, LYN	0.878366
GO:0002886	regulation of myeloid leukocyte mediated immunity	0.951914	0.814606	-0.880112	-1.22529	UNC13D, STX4, F2RL1	F2RL1, UNC13D, STX4	0.814606
GO:0002889	regulation of immunoglobulin mediated immune response	0.878366	0.908985	-1.04251	-0.997295	TFRC, NECTIN2, TGFB1	NECTIN2, TGFB1, C4BPB	0.878366
GO:0002891	positive regulation of immunoglobulin mediated immune response	0.83978	0.832744	-1.13583	-1.15357	TFRC, NECTIN2, TGFB1	NECTIN2, TGFB1	0.832744
GO:0002920	regulation of humoral immune response	0.761936	0.994476	1.29317	-0.696703	GATA6, CD55, C4BPB, C1QBP, CD59	C4BPB, CD59, CD55, GATA6, C1QBP	0.761936
GO:0002934	desmosome organization	1	0.967269	-0.633455	-0.791266	SNAI2, PRKCA	SNAI2	0.967269
GO:0003002	regionalization	0.979002	0.973893	-0.809086	0.746868	ATP6AP2, WNT2B, DDIT3, BMP4	DDIT3, PBX3	0.973893
GO:0003006	developmental process involved in reproduction	0.878366	0.987905	1.03921	0.791115	INHBA, KITLG, SLIT2, GATA6, PPARD, SNRPA1, CASP8, PTPN11	INHBA, SNRPA1, SLIT2, PPARD, ABHD2, FSIP2, CASP8	0.878366
GO:0003007	heart morphogenesis	0.964802	0.632989	-0.856434	-1.33646	ANKRD1, PIM1, SNAI2	ANKRD1, BMP4, CPE, SNAI2	0.632989
GO:0003012	muscle system process	0.701478	0.675965	-1.2613	-1.29191	SMTN, ENO1, ALDOA, CALM3, SRF, MYL9, ATP1A1, DAPK3, SNTA1, STC1, MYL6B, TNNT1, AKAP9	SNTA1, SMTN, ATP1A1, ALDOA, MYL9, ENO1, DTNA, TNNT1, CALM3, MYL6B, GSN, SRF, DAPK3, CAMK2G, GAMT, ATP2B4, SCN5A	0.675965
GO:0003014	renal system process	0.99513	0.981568	-0.740137	-0.748436	STC1, ITGA3, SLC9A3R1	MAGED2, GSN, ITGA3, STC1, EMP2, KIRREL1, PRKACA	0.981568
GO:0003015	heart process	0.995828	0.461838	0.758981	1.53122	DSP, EDN1, CAMK2D, RNLS, CACNA2D1, SOD1, CALM2, ATP2B1, JUP, RANGRF, TGFB2	CACNA2D1, FYN, RNLS, EDN1, ADM, DSP, TGFB2, ATP2B1, ANK2	0.461838
GO:0003018	vascular process in circulatory system	0.872458	0.921115	-1.05569	-0.930186	KLF2, SLC2A3, ABCC1, SLC27A4, SLC2A1, VEGFA, GCLM, TGFB1	KLF2, SLC27A1, PTPRJ, ABCC1, SLC27A4, CTNNBIP1, TGFB1	0.872458
GO:0003073	regulation of systemic arterial blood pressure	0.986415	0.908985	0.733975	0.983875	EDN1, ECE1	EDN1, ADM	0.908985
GO:0003158	endothelium development	0.878366	0.870583	-1.03913	-1.07363	ROBO4, TNFRSF1A, RHOB, STC1, GSTM3, VEGFA, MYADM, F2RL1, MSN, RHOA, MET	ROBO4, BMP4, RHOB, F2RL1, TNFRSF1A, PECAM1, NRG1, MYADM, VEGFA, STC1, GSTM3, CSNK2B, IKBKB, FOXP1, CCM2	0.870583
GO:0003159	morphogenesis of an endothelium	1	0.910523	0.637633	-0.96535	CTNNB1, STARD13, ADAMTS12	BMP4, RHOB	0.910523
GO:0003170	heart valve development	0.978356	0.831595	-0.799263	-1.17591	SNAI2, TGFB1	SNAI2, TGFB1, JAG1	0.831595
GO:0003179	heart valve morphogenesis	0.978356	0.831595	-0.799263	-1.17591	SNAI2, TGFB1	SNAI2, TGFB1, JAG1	0.831595
GO:0003205	cardiac chamber development	0.987255	0.924848	0.755	-0.894646	GATA6, NOTCH2, ZFPM2, MESP1	BMP4, CPE	0.924848
GO:0003206	cardiac chamber morphogenesis	0.794834	0.997585	1.17286	-0.654702	GATA6, NOTCH2, ZFPM2, MESP1	CPE, NRG1	0.794834
GO:0003208	cardiac ventricle morphogenesis	0.897998	0.953972	0.95195	-0.816669	ZFPM2, MESP1, TPM1, PKP2, CPE, NRG1	CPE, NRG1	0.897998
GO:0003229	ventricular cardiac muscle tissue development	0.922895	0.883919	0.908991	1.07135	ZFPM2, DSG2, TPM1, PKP2, NRG1	ZFPM2, DSG2	0.883919
GO:0003231	cardiac ventricle development	0.897998	0.953972	0.95195	-0.816669	ZFPM2, MESP1, TPM1, PKP2, CPE, NRG1	CPE, NRG1	0.897998
GO:0003254	regulation of membrane depolarization	0.831345	0.880633	1.13407	1.05701	CAMK2D, BCL2, NEDD4L, RANGRF	NEDD4L, BCL2, SLMAP, CAMK2D	0.831345
GO:0003279	cardiac septum development	0.960358	0.940506	0.815375	0.81189	GATA6, NOTCH2, ZFPM2	ZFPM2, ANK2, NOTCH2, ACVR1	0.940506
GO:0003300	cardiac muscle hypertrophy	0.684327	0.935224	1.42665	0.842412	EDN1, CAMK2D, IL6ST, ROCK1	EDN1, IL6ST, CAMK2D, ROCK1	0.684327
GO:0003309	type B pancreatic cell differentiation	0.922895	0.69481	-0.926819	-1.34702	AKT1, GSK3A, BMP4, CDK6, RHEB	BMP4, AKT1, GSK3A	0.69481
GO:0003323	type B pancreatic cell development	0.922895	0.69481	-0.926819	-1.34702	AKT1, GSK3A, BMP4, CDK6, RHEB	BMP4, AKT1, GSK3A	0.69481
GO:0003333	amino acid transmembrane transport	1	0.982426	-0.608014	0.766943	MFSD12, SLC36A4, SFXN3	LRRC8D, SLC3A2, SLC25A29, SLC25A12, SLC7A6, SLC7A5, SLC38A9, SLC25A13	0.982426
GO:0003341	cilium movement	0.985204	1	-0.764532	0.565433	DNAAF5, CFAP20, FSIP2, DNAH11	FSIP2, CFAP298	0.985204
GO:0005513	detection of calcium ion	0.64181	0.429632	-1.37424	-1.52662	SYT1, CALM3	CALM3, SYT1	0.429632
GO:0005976	polysaccharide metabolic process	0.831325	0.680105	-1.12945	-1.33154	ENPP1, PRKAG2, PYGL, SELENOS, AKT2, AKT1, GBE1, GYS1, PPP1R3F, GSK3A, TGFB1, AGL, IRS2, AP2A1	ENPP1, AKT1, GYS1, AKT2, GSK3A, TGFB1, PRKAG2, AP2A1, IRS1, SELENOS	0.680105
GO:0005977	glycogen metabolic process	0.234786	0.561038	-1.69204	-1.47963	ENPP1, PRKAG2, PYGL, SELENOS, AKT2, AKT1, GBE1, GYS1, PPP1R3F, GSK3A, AGL, IRS2	ENPP1, AKT1, GYS1, AKT2, GSK3A, PRKAG2, IRS1, SELENOS	0.234786
GO:0005978	glycogen biosynthetic process	0.478295	0.561038	-1.56348	-1.46686	ENPP1, SELENOS, AKT2, AKT1, GBE1, GYS1, PPP1R3F, GSK3A	ENPP1, AKT1, GYS1, AKT2, GSK3A, IRS1, SELENOS	0.478295
GO:0005979	regulation of glycogen biosynthetic process	0.586873	0.624583	-1.42739	-1.38593	ENPP1, SELENOS, AKT2, AKT1, PPP1R3F, GSK3A	ENPP1, AKT1, AKT2, GSK3A, IRS1, SELENOS	0.586873
GO:0005996	monosaccharide metabolic process	0.248102	0.13995	-1.62169	-1.76285	SLC25A1, ENO1, G6PD, ALDOA, SLC37A4, PGM1, GALK1, SLC2A3, SELENOS, SLC2A1, PDK3, AKT2, AKT1, GALE, G6PC3, SLC35A2	ALDOA, LRP5, G6PD, ENO1, GALK1, AKT1, PDK3, CHST15, SLC25A1, AKT2, PGM1, SLC37A4, G6PC3, FUCA1, SLC35A2, SIRT6, GALE, PDK1, FBP1, IRS1, AKR1B1, SLC2A1, PGP, SELENOS	0.13995
GO:0006006	glucose metabolic process	0.726129	0.588524	-1.24606	-1.42897	SLC25A1, ENO1, SLC37A4, PGM1, SELENOS, PDK3, AKT2, AKT1, G6PC3	LRP5, ENO1, AKT1, PDK3, SLC25A1, AKT2, PGM1, SLC37A4, G6PC3, SIRT6, PDK1, FBP1, IRS1, PGP, SELENOS	0.588524
GO:0006007	glucose catabolic process	0.903843	0.65737	-0.985294	-1.36538	ENO1	LRP5, ENO1	0.65737
GO:0006022	aminoglycan metabolic process	0.971138	0.780329	-0.851127	-1.18871	CHPF2, HS3ST1, GUSB, SLC35D2, HEXB, HYAL2, B4GALT7, CHSY3, B3GALT6, ST3GAL4, ST3GAL6, HEXA, ST3GAL1, TGFB1, CEMIP2	HS3ST1, HYAL2, CHPF2, B3GALT6, CHST15, HEXB, CHST12, GUSB, SLC35D2, CHPF, ST3GAL4, GALNT5, TGFB1, ST3GAL1, HEXA, ST3GAL2	0.780329
GO:0006023	aminoglycan biosynthetic process	0.875929	0.854377	1.00513	-1.09904	CSGALNACT1, CEMIP, HS3ST3B1, EXT1, NFKB1, CHSY1, ST3GAL3, GALNT5, HAS2, UST, HS2ST1	HS3ST1, CHPF2, B3GALT6, CHST15, CHST12, SLC35D2, CHPF, ST3GAL4, GALNT5, TGFB1, ST3GAL1, HEXA, ST3GAL2	0.854377
GO:0006024	glycosaminoglycan biosynthetic process	0.875929	0.854377	1.00513	-1.09904	CSGALNACT1, CEMIP, HS3ST3B1, EXT1, NFKB1, CHSY1, ST3GAL3, GALNT5, HAS2, UST, HS2ST1	HS3ST1, CHPF2, B3GALT6, CHST15, CHST12, SLC35D2, CHPF, ST3GAL4, GALNT5, TGFB1, ST3GAL1, HEXA, ST3GAL2	0.854377
GO:0006026	aminoglycan catabolic process	0.818882	0.887564	1.14585	-1.04837	CEMIP, CD44	HYAL2, GUSB, TGFB1, IDS, GLB1, CEMIP	0.818882
GO:0006027	glycosaminoglycan catabolic process	0.818882	0.887564	1.14585	-1.04837	CEMIP, CD44	HYAL2, GUSB, TGFB1, IDS, GLB1, CEMIP	0.818882
GO:0006029	proteoglycan metabolic process	0.831325	0.935224	1.12359	-0.879743	CSGALNACT1, HS3ST3B1, CTNNB1, EXT1, CHSY1, UST, ADAMTS12	CHPF2, B3GALT6, CHST15, CHST12, CHPF	0.831325
GO:0006040	amino sugar metabolic process	0.878366	0.591813	1.00164	1.5073	CSGALNACT1, OGA	ST6GAL1, EXTL2, GNPDA1, CSGALNACT1, GFPT1, OGA	0.591813
GO:0006047	UDP-N-acetylglucosamine metabolic process	0.665489	0.908985	-1.34828	0.980865	GFPT2, PGM3, GFPT1	GNPDA1, GFPT1, GFPT2, SLC35A3	0.665489
GO:0006066	alcohol metabolic process	9.61313e-07	1.95437e-05	-2.23642	-2.27339	AKR1C1, INSIG1, DHCR7, STARD4, MSMO1, HMGCS1, MVK, HSD17B7, AKR1C3, CYP51A1, NSDHL, LSS, HMGCR, IMPA2, CH25H, IDH1, DHCR24, EBP, SC5D, G6PD, ALDH2, ACSS2, LBR, COQ2, DPM3, SCAP, PLPP2, IPMK, IMPA1, IP6K2, INPP5A, H6PD, ACLY, AKR7A2, DHFR, PLPP3, SOAT1, INSIG2	AKR1C1, AKR1C3, CH25H, INSIG1, NSDHL, DHCR7, HSD17B7, MVK, STARD4, MSMO1, IMPA2, ACSS2, G6PD, HMGCS1, LSS, EBP, PLPP2, DKK3, ALDH2, CYP51A1, DPM3, HMGCR, SC5D, TM7SF2, AKR1A1, STARD3, IDH1, SCAP, ALDH3A2, PLPP3, COQ2, INPP5A, AKR7A2, DHFR	9.61313e-07
GO:0006073	cellular glucan metabolic process	0.234786	0.561038	-1.69204	-1.47963	ENPP1, PRKAG2, PYGL, SELENOS, AKT2, AKT1, GBE1, GYS1, PPP1R3F, GSK3A, AGL, IRS2	ENPP1, AKT1, GYS1, AKT2, GSK3A, PRKAG2, IRS1, SELENOS	0.234786
GO:0006081	cellular aldehyde metabolic process	0.359987	0.135739	-1.55094	-1.86181	AKR1C1, AKR1C3, RDH11, TKT, TPI1, ALDH2	AKR1C1, AKR1C3, RDH11, TPI1, DKK3, ALDH2, TKT, PDXP, ALDH3A2, AKR7A2	0.135739
GO:0006084	acetyl-CoA metabolic process	0.822779	0.69481	-1.15829	-1.32046	PDK3, PDHB, ACLY, ACAT1, PDHA1, PDK1	PDK3, PDHB, ACAT1, PDK1, ACLY, PDHA1, PDHX	0.69481
GO:0006085	acetyl-CoA biosynthetic process	0.822779	0.69481	-1.15829	-1.32046	PDK3, PDHB, ACLY, ACAT1, PDHA1, PDK1	PDK3, PDHB, ACAT1, PDK1, ACLY, PDHA1, PDHX	0.69481
GO:0006086	acetyl-CoA biosynthetic process from pyruvate	0.903843	0.698751	-0.963881	-1.32594	PDK3, PDHB, PDHA1, PDK1	PDK3, PDHB, PDK1, PDHA1, PDHX	0.698751
GO:0006090	pyruvate metabolic process	0.209003	0.431983	-1.66109	-1.5292	SLC2A6, PGK1, LDHA, ENO1, ALDOA, PGAM1, PFKL, PRKAG2, PGM1, PDK3, PRKAG1, PDHB, ZBTB7A, FBP1, PRXL2C, LDHB, SIRT6	PFKL, LDHA, PGK1, ALDOA, PGAM1, ENO1, SLC2A6, PDK3, PGM1, ZBTB7A, PDHB, ME3, PPARA, SIRT6, PRKAG2, PDK1, FBP1	0.209003
GO:0006094	gluconeogenesis	0.764931	0.843834	-1.23652	-1.12894	SLC25A1, SLC37A4, PGM1, SELENOS, G6PC3, FBP1, SIRT6	SLC25A1, PGM1, SLC37A4, G6PC3, SIRT6, FBP1, PGP, SELENOS	0.764931
GO:0006096	glycolytic process	0.295926	0.624583	-1.62231	-1.34342	SLC2A6, PGK1, ENO1, ALDOA, PGAM1, PFKL, PRKAG2, PGM1, PRKAG1, ZBTB7A, FBP1, PRXL2C, SIRT6	PFKL, PGK1, ALDOA, PGAM1, ENO1, SLC2A6, PGM1, ZBTB7A, PPARA, SIRT6, PRKAG2, FBP1	0.295926
GO:0006098	pentose-phosphate shunt	0.559978	0.616453	-1.45518	-1.45083	TKT, G6PD, PGAM1, PGD, H6PD, DERA	PGAM1, G6PD, TKT	0.559978
GO:0006099	tricarboxylic acid cycle	0.785333	0.680105	-1.19881	-1.35916	IDH3G, DLST, ACO2, SDHC, SDHA, IDH3B, NNT, SDHD	IDH3G, SDHA, ACO2, SDHC	0.680105
GO:0006109	regulation of carbohydrate metabolic process	0.755641	0.880633	-1.20027	-1.04566	SLC2A6, ENPP1, PGAM1, PRKAG2, SELENOS, PDK3, AKT2, AKT1, PRKAG1, ZBTB7A, FBP1, PPP1R3F, PRXL2C, GSK3A, TGFB1, SIRT6	ENPP1, PGAM1, SLC2A6, AKT1, PDK3, AKT2, ZBTB7A, PPARA, GSK3A, TGFB1, SIRT6, PRKAG2, PDK1, AP2A1, FBP1, IRS1, PGP, SELENOS, PRXL2C	0.755641
GO:0006110	regulation of glycolytic process	0.721818	0.921115	-1.29211	-0.918042	SLC2A6, PGAM1, PRKAG2, PRKAG1, ZBTB7A, FBP1, PRXL2C, SIRT6	PGAM1, SLC2A6, ZBTB7A, PPARA, SIRT6, PRKAG2, FBP1, PRXL2C, PRKAG1	0.721818
GO:0006111	regulation of gluconeogenesis	0.987368	0.939506	0.747016	0.822221	USP7, FOXO1	USP7, FOXO1	0.939506
GO:0006112	energy reserve metabolic process	0.180248	0.711349	-1.73759	-1.27139	ENPP1, PRKAG2, PYGL, SELENOS, AKT2, AKT1, GBE1, GYS1, PPP1R3F, GSK3A, GFPT2, AGL, GFPT1, IRS2	ENPP1, AKT1, GYS1, AKT2, GSK3A, PRKAG2, IRS1, SELENOS	0.180248
GO:0006119	oxidative phosphorylation	1	0.994476	-0.679243	-0.740313	ATP5ME, PINK1, CCNB1, UQCRC1, VCP, ATP5F1E, ATP5MF, UQCRC2, NDUFS2, ATP5F1B, SHMT2, UQCRB, ATP5PD	ATP5ME, PINK1, UQCRC2, UQCRC1, CCNB1, ATP5F1E, ATP5F1B, ATP5PD, VCP, NDUFS7, NDUFV1, ATP5MF	0.994476
GO:0006120	mitochondrial electron transport, NADH to ubiquinone	0.942967	0.982426	0.884188	-0.748703	ISCU, NDUFV2, NDUFS8	PINK1, NDUFS7, NDUFS2	0.942967
GO:0006140	regulation of nucleotide metabolic process	0.498306	0.825865	-1.45191	-1.1424	CDA, SLC2A6, ENO1, ME1, PGAM1, PINK1, PRKAG2, PDK3, VCP, PRKAG1, ZBTB7A, FBP1, PRXL2C, SIRT6	CDA, PGAM1, ENO1, SLC2A6, PDK3, PINK1, ZBTB7A, PPARA, SIRT6, PRKAG2, PDK1, VCP, FBP1, PRXL2C, ME1, PRKAG1	0.498306
GO:0006144	purine nucleobase metabolic process	0.890226	0.984875	-1.01627	-0.726107	SHMT1, PRPS1, HPRT1	HPRT1, PRPS1, SHMT1	0.890226
GO:0006164	purine nucleotide biosynthetic process	0.0575058	0.170433	-1.82199	-1.68447	HSD17B12, SLC25A1, ATP5ME, ENO1, ALDOA, ACSL3, PINK1, PRKAG2, ACACA, ACSL4, COASY, TECR, SLC35B2, PANK3, PDK3, VCP, ELOVL1, ELOVL5, ATP5F1E, ACSL5, PDHB, ATP5MF, ACLY, TGFB1, ADSL	ATP5ME, TECR, HSD17B12, ALDOA, COASY, ENO1, PDK3, PINK1, SLC35B2, SLC25A1, ACSL5, PDHB, PPARA, TGFB1, ELOVL1, ATP5F1E, HPRT1, ACSL4, ADSL, ACAT1, ATP5F1B, PRKAG2, ATP5PD, PDK1, VCP, ACSL3, IMPDH2, ATP5MF, ACLY, PRPS1	0.0575058
GO:0006165	nucleoside diphosphate phosphorylation	0.383409	0.680105	-1.55505	-1.29412	SLC2A6, PGK1, ENO1, ALDOA, PGAM1, PFKL, PRKAG2, PGM1, PRKAG1, ZBTB7A, FBP1, PRXL2C, SIRT6	PFKL, PGK1, ALDOA, PGAM1, ENO1, SLC2A6, PGM1, ZBTB7A, PPARA, SIRT6, PRKAG2, FBP1, AK1, PRXL2C, PRKAG1, FOXK1	0.383409
GO:0006177	GMP biosynthetic process	1	0.994476	0.554549	-0.684854	GART, GMPS	HPRT1	0.994476
GO:0006195	purine nucleotide catabolic process	0.878366	0.817835	1.02808	-1.19016	DNPH1, SAMHD1, ACOT7	NUDT15, HPRT1, ACAT1, NT5C2	0.817835
GO:0006213	pyrimidine nucleoside metabolic process	0.826881	0.705206	-1.15297	-1.30335	CDA, TK1, UCKL1	CDA, UCKL1, TK1, DTYMK, TYMP	0.705206
GO:0006220	pyrimidine nucleotide metabolic process	1	1	-0.655984	-0.584303	TDG, DTYMK, SMUG1, OGG1, CTPS2, CMPK1, NTHL1, DCTD, UMPS, DCK, CTPS1, TYMS, UNG, MBD4, CAD, DUT, NT5C, DCTPP1, AK3, UCK2	NTHL1, TDG, DTYMK, OGG1, SMUG1	1
GO:0006221	pyrimidine nucleotide biosynthetic process	1	0.994476	-0.517075	0.66577	DTYMK, CMPK1, UMPS, CTPS1, TYMS, CAD, DUT, UCK2	UCK2, CAD, CTPS1, TYMS	0.994476
GO:0006244	pyrimidine nucleotide catabolic process	1	0.865138	-0.634971	-1.08445	TDG, SMUG1, OGG1	NTHL1, TDG, OGG1, SMUG1	0.865138
GO:0006260	DNA replication	0.953854	0.911467	0.927221	0.985941	POLE4, NAP1L1, EREG, ESCO2, GLI2, GEN1, REV1, FBXO5, ORC3, KAT7, CENPX, SAMHD1, TFPT, ZRANB3, MEAF6, EGFR, TIPIN, MMS22L, SET, DSCC1, DONSON, BLM, ORC2, METTL4, CHEK1, USP37, BRCA2, FAM111A, PRIM2, SSBP1, MRE11, RFC4, OBI1, SMARCA5, S100A11, INO80D, ALYREF, POLG2, TBRG1, POLA1, DHX9, NBN, ING5, ANKRD17, FAF1, GTPBP4, MCM9, CARM1, THOC1, MCM4, RPA1, KIN, ORC4, DUT, POLD3, MCM10, RRM1, ATR, GINS1	FBXO5, POLE4, ESCO2, METTL4, NAP1L1, PRIM2, GEN1, TIPIN, BRCA2, ORC2, S100A11, ZRANB3, FAM111A, POLA1, SET, BLM, MEAF6, CHEK1, KAT7, SSBP1, MMS22L, ORC3, FAF1, MRE11, SMARCA5, ALYREF, RPA2, DHX9, PCLAF, ORC5, RFC4, REV1, NFAT5, WRN, PARP1, TBRG1, GINS1, CENPS, EREG, MCM10, RAD51, RRM1, PRIM1, RFWD3	0.911467
GO:0006261	DNA-templated DNA replication	1	0.888258	0.747553	1.01572	POLE4, GEN1, FBXO5, KAT7, CENPX, SAMHD1, ZRANB3, TIPIN, MMS22L, DSCC1, DONSON, BLM, ORC2, METTL4, BRCA2, FAM111A, PRIM2, SSBP1, MRE11, RFC4	FBXO5, POLE4, METTL4, PRIM2, GEN1, TIPIN, BRCA2, ORC2, ZRANB3, FAM111A, POLA1, BLM, KAT7, SSBP1, MMS22L, MRE11, ALYREF, RFC4, NFAT5, WRN, PARP1, GINS1, CENPS, MCM10, RAD51, RRM1, PRIM1, RFWD3	0.888258
GO:0006264	mitochondrial DNA replication	0.779072	0.823109	1.2165	1.15228	METTL4, SSBP1, POLG2, RRM1, PRIMPOL	METTL4, SSBP1, RRM1, PRIMPOL, MGME1, POLG2, DNA2	0.779072
GO:0006265	DNA topological change	0.986352	0.963246	-0.771498	0.751982	ERCC3, TOP1, TOP2A, TOP2B	TOP3A, TOP2A, TOP2B, ERCC3	0.963246
GO:0006266	DNA ligation	0.987368	0.947908	-0.756278	-0.821061	PNKP, XRCC6, TOP2A	PNKP, XRCC6	0.947908
GO:0006268	DNA unwinding involved in DNA replication	0.740026	0.987905	-1.27024	-0.709741	MCM5, GINS4, CDC45, MCM7, MCM3, MCM6, MCM2	MCM5, GINS4, MCM7, MCM3, MCM6	0.740026
GO:0006270	DNA replication initiation	1	0.817835	0.554013	1.15711	KAT7, ORC2, PRIM2, POLA1, NBN, ORC4, MCM10	PRIM2, ORC2, POLA1, KAT7, MCM10, PRIM1	0.817835
GO:0006275	regulation of DNA replication	0.6895	0.880633	1.24258	1.02709	EREG, ESCO2, GLI2, FBXO5, ORC3, KAT7, TFPT, ZRANB3, MEAF6, EGFR, TIPIN, DSCC1, DONSON, BLM, METTL4, USP37, SSBP1, RFC4, OBI1, SMARCA5, S100A11, INO80D, POLG2, DHX9, NBN, ING5, ANKRD17, FAF1, GTPBP4	FBXO5, ESCO2, METTL4, TIPIN, S100A11, ZRANB3, BLM, MEAF6, KAT7, SSBP1, ORC3, FAF1, SMARCA5, DHX9, ORC5, RFC4, GINS1, EREG, JADE1, UCHL5, INO80D, DSCC1, ANKRD17, ING5, CCNA2, EGFR, RAD17, PDS5A, TFPT, ATR, INO80, ACTL6A, OBI1, GTPBP4, BRPF3, USP37, POLG2	0.6895
GO:0006278	RNA-templated DNA biosynthetic process	1	0.935224	-0.440659	0.894934	PIF1, PNKP, NEK2, WRAP53, HNRNPA1, SMG5, TEN1	NOP10, EXOSC10, PARN, TCP1, XRCC5, HSP90AB1, TERF2, MRE11, DCP2, TENT4B, MAP3K4, POT1, NAF1, NEK7, TNKS, HSP90AA1, SMG6, PTGES3, HMBOX1, HNRNPC, HNRNPU, AURKB, NHP2, MAPK1, NAT10, RAD50	0.935224
GO:0006282	regulation of DNA repair	1	1	0.71744	0.738005	ERCC6, BRCA1, RBBP8, SLF2, SMCHD1, KAT7, MEAF6, EGFR, POLQ, EPC2, EPC1, CHEK1, PPP4R3B, ACTR2, RNF169, MAD2L2, SPIRE1, EYA3, RNF8, POGZ, KMT5B, USP1	SLF2, RBBP8, ERCC6, BRCA1, EPC2, SMCHD1, EYA3, CEBPG, MEAF6, CHEK1, KAT7, ACTR2, ARID2, RNF169, USP1, SPIRE1, POLQ, RNF8, RPA2, SPIDR, DHX9, POLH, POT1, EPC1, PPP4R3B, TRIP12, PARP1, KDM1A, RIF1	1
GO:0006283	transcription-coupled nucleotide-excision repair	0.851543	0.814606	1.12123	1.2337	ERCC6, USP7	USP7, ERCC6, ERCC8	0.814606
GO:0006284	base-excision repair	1	0.96505	-0.653944	-0.826044	PNKP, APEX1, FEN1, HMGA2, RPS3, TDG, MPG, SMUG1	MPG, PNKP, FEN1, APEX1, HMGA2, NTHL1, RPS3, TDG, FAM168A, OGG1, POLD1, SMUG1	0.96505
GO:0006285	base-excision repair, AP site formation	1	0.917019	-0.591264	-0.961634	TDG, MPG, SMUG1, OGG1	MPG, NTHL1, TDG, OGG1, SMUG1	0.917019
GO:0006287	base-excision repair, gap-filling	0.720118	0.880633	-1.29473	-1.05828	PNKP, APEX1, FEN1	PNKP, FEN1, APEX1	0.720118
GO:0006289	nucleotide-excision repair	0.966535	0.911467	0.83336	0.97014	ERCC6, USP7, TP53, KAT7, GTF2H5, RNF111, BRCA2, COMMD1, ATXN3, POLK	USP7, GTF2H5, ERCC6, BRCA2, TP53, RNF111, KAT7, RPA2	0.911467
GO:0006298	mismatch repair	1	1	-0.636038	0.501971	RNASEH2A, HMGB1, TDG	EXO1, RPA2, MSH2, SETD2, RPA1, MCM9, MSH6, MLH1	1
GO:0006301	postreplication repair	0.878366	0.921115	0.996965	0.93011	BRCA1, REV1, USP10, DTL, MAD2L2, USP1, POLK, POLH, RCHY1, POLD3, ZBTB1, REV3L	BRCA1, USP1, RCHY1, POLH, PCLAF, MSH2, REV1, USP10, DTL, POLK, REV3L, PRIMPOL, UBE2B, MAD2L2	0.878366
GO:0006303	double-strand break repair via nonhomologous end joining	0.982991	0.962432	0.807341	0.864545	ERCC6, SMCHD1, XRCC5, APLF, POLQ, MAD2L2, MRE11, KMT5B, ATM, POLA1, RIF1, POT1, TP53BP1, ERCC8, NUDT16L1, UVRAG, PRKDC	ERCC6, SMCHD1, DCLRE1C, XRCC5, POLA1, APLF, POLQ, MRE11	0.962432
GO:0006304	DNA modification	1	1	0.724855	-0.620354	USP7, NEIL3, EXOSC5, ASCC3, FTO, USP9X, METTL4, KMT2A	FOS, MPG, DMAP1, APEX1, NTHL1, MECP2, EXOSC4, TET2, TDG, OGG1, EXOSC6, SMUG1	1
GO:0006305	DNA alkylation	0.852643	0.97722	-1.09611	-0.764334	FOS, MECP2, DMAP1, MYC, DNMT1	FOS, DMAP1	0.852643
GO:0006306	DNA methylation	0.852643	0.97722	-1.09611	-0.764334	FOS, MECP2, DMAP1, MYC, DNMT1	FOS, DMAP1	0.852643
GO:0006307	DNA dealkylation involved in DNA repair	0.878366	0.994476	1.03836	0.654974	ASCC3, FTO, ALKBH2	ASCC3, FTO	0.878366
GO:0006308	DNA catabolic process	0.903843	0.921115	0.954904	-0.928785	IL6, ISG20	MUS81, APEX1, FBH1	0.903843
GO:0006310	DNA recombination	0.542631	0.263265	1.31134	1.46279	IL7R, ERCC6, BRCA1, RBBP8, GEN1, SMCHD1, SFR1, XRCC2, MCM8, XRCC5, CENPX, SMC6, SAMHD1, ZRANB3, RAD54B, HSPD1, MEAF6, MMS22L, POLQ, BLM, EPC2, EPC1, CHEK1, BRCA2, ACTR2, MAD2L2, SMARCAD1, SMC5, TERF2, EXO1, POGZ, MRE11, RAD51C, MND1, MSH6, RAD51B, NSMCE2, TOP3A, ATM, ALYREF	IL7R, RBBP8, ERCC6, BRCA1, HSPD1, GEN1, BRCA2, EXO1, XRCC2, RAD51B, RAD54B, MCM8, EPC2, ZRANB3, SMCHD1, XRCC5, MND1, BLM, MEAF6, CHEK1, ACTR2, SMC6, ARID2, MMS22L, TERF2, POLQ, MRE11, ALYREF, RPA2, SPIDR, RNF138, RAD51C, NSMCE2, RMI1, MSH2, PSMC3IP, EPC1, WRN, SMC5, KPNA1, PARP1, KDM1A, RIF1, CENPS, RAD51, INIP, CGAS, RFWD3, SMARCAD1, RAD51AP1	0.263265
GO:0006312	mitotic recombination	0.665489	0.675965	1.47801	1.40332	GEN1, SMC6, RAD54B, SMC5, TERF2, MRE11, NSMCE2	GEN1, RAD54B, SMC6, TERF2, MRE11, NSMCE2, SMC5	0.665489
GO:0006334	nucleosome assembly	1	0.921115	0.508021	0.905264	DNAJC9, NPM1, SMARCA5, SOX9	NPM1, DNAJC9, SMARCA5, ANP32B, SOX9	0.921115
GO:0006335	DNA replication-dependent chromatin assembly	0.995828	1	-0.72221	0.468555	ASF1A, ASF1B, CHAF1B, CHAF1A	NASP, HAT1, RBBP4	0.995828
GO:0006337	nucleosome disassembly	1	1	-0.604202	0.686775	HMGA1, SMARCB1, SSRP1, SMARCC2	SET, SMARCD1, ARID2, ARID1A	1
GO:0006338	chromatin remodeling	0.851543	0.984875	-1.0626	-0.826016	SMARCA1, WBP2, INO80C, CHD3, CENPW, HMGA1, MBD3, MTA1, PIH1D1, LOXL2, MCRS1, ZBTB7A, HJURP, SMARCB1, ASF1A, HMGA2, HMGB1, GATAD1, ZNF827, SIRT6, TRIM28, RBBP7, HDAC1, SPTY2D1, BRD2, TOP1, RUVBL2, SSRP1, MYC, DNMT1, CBX3, BPTF, VPS72, NFRKB, SMARCC2, BAZ1B	SMARCA1, INO80C, PIH1D1, LOXL2, WBP2, MBD3, CHD3, MTA1, ZBTB7A, HMGA1, MCRS1, CENPV, TRIM28, SIRT6, HMGA2, HDAC1, MTA3, VPS72, SMARCB1, RUVBL2, SPTY2D1	0.851543
GO:0006346	DNA methylation-dependent heterochromatin formation	1	1	-0.626334	-0.590302	TRIM28, HDAC1, DNMT1, PPHLN1	TRIM28, HDAC1	1
GO:0006352	DNA-templated transcription initiation	0.956379	1	-0.896729	-0.517475	JUN, CDK9, SRF, MED16, FOSL1, CDK4, GTF2F1, HMGB1, MED4, PAXIP1, MED24, CDK7, TAF6	CDK9, JUN, MED16, SRF, TAF6, MED24, MAZ, CDK4, MED4, TAF7, CDK7, GTF2F1, TAF11, PAXIP1	0.956379
GO:0006353	DNA-templated transcription termination	0.890226	0.634286	0.997835	1.41688	SCAF4, SCAF8, TTF2, MTERF1	MTERF1, SCAF8, TTF2, SCAF4, SETX	0.634286
GO:0006354	DNA-templated transcription elongation	0.999654	1	-0.772707	-0.607738	CDK9, RTF1, HMGN1, RNF168, GTF2F1, ERCC3, PAF1, NELFB, NELFCD, ADRM1, DDX39B, TSFM	CDK9, RTF1, HMGN1, NELFB, PAF1, NELFE, RNF168, ADRM1, GTF2F1, NELFCD, HTATSF1, TCERG1, CCNT1, LEO1, DDX39B	0.999654
GO:0006356	regulation of transcription by RNA polymerase I	1	1	-0.621818	-0.653283	PIH1D1, MAF1, FLNA, SMARCB1, NOP53, POLR2L, PWP1	PIH1D1, MAF1, FLNA, NOP53, POLR2L	1
GO:0006359	regulation of transcription by RNA polymerase III	0.860424	0.930101	1.05057	0.871269	ERCC6, POLR3G, MYBBP1A, MTOR, ZC3H8	POLR3G, ERCC6, MTOR, MYBBP1A, SMARCA5	0.860424
GO:0006360	transcription by RNA polymerase I	1	0.999261	-0.548042	0.718966	PIH1D1, MAF1, FLNA, SMARCB1, NOP53, POLR2L, CAVIN1, PWP1	MTOR, WDR75, TAF1, POLR2K, ATF4, DHX33, NOL11, PHF8, HEATR1, NCL	0.999261
GO:0006364	rRNA processing	0.780407	0.935224	1.11361	0.919363	UTP20, WDR75, RPS16, SHQ1, RIOK3, RPS17, DIMT1, RPL7, RPL26, METTL5, RPS19, RPS25, NAT10, METTL15, EXOSC10, C1D, RIOK1, DIS3, WDR12, NSUN5, RPL11, RPL27, UTP4, EXOSC4, TRMT112, HEATR1, NOL9	RPS16, WDR75, UTP20, RIOK3, EXOSC10, NOL9, RPS17, RPL26, RPL7, SBDS, NOL11, TFB1M, RPL11, HEATR1, RPS25, RPS19, METTL15, EXOSC2, METTL5, SHQ1, WDR12, DIMT1, DIS3, RIOK1, LYAR, PRKDC, NOP58, NAT10	0.780407
GO:0006367	transcription initiation at RNA polymerase II promoter	0.98318	1	-0.830886	-0.606963	CDK9, SRF, MED16, CDK4, GTF2F1, HMGB1, MED4, PAXIP1, MED24, CDK7, TAF6	CDK9, MED16, SRF, TAF6, MED24, MAZ, CDK4, MED4, TAF7, CDK7, GTF2F1, TAF11, PAXIP1	0.98318
GO:0006368	transcription elongation by RNA polymerase II promoter	0.878366	0.939506	-1.03882	-0.87619	CDK9, RTF1, RNF168, GTF2F1, ERCC3, PAF1, NELFB, NELFCD, ADRM1	CDK9, RTF1, NELFB, PAF1, NELFE, RNF168, ADRM1, GTF2F1, NELFCD, TCERG1, CCNT1, LEO1	0.878366
GO:0006369	termination of RNA polymerase II transcription	0.808162	0.854377	1.22098	1.13663	SCAF4, SCAF8, TTF2	SCAF8, TTF2, SCAF4, SETX	0.808162
GO:0006376	mRNA splice site selection	1	1	-0.523941	0.526545	SF3A2, SRSF6, SRSF9, CELF2, PSIP1, SF1, NOL3, CELF1, SETX, SRSF1, SLU7, SF3A3, KHDC4, SF3A1, SRSF10, SRSF5, YTHDC1	YTHDC1, KHDC4, SETX, SRSF10, SF3A3, CELF1, SRSF5, SF3A1, CELF2	1
GO:0006378	mRNA polyadenylation	1	0.935224	-0.62967	-0.879764	ZC3H3, AHCYL1, PAF1	ZC3H3, AHCYL1, PAF1, HSF1	0.935224
GO:0006379	mRNA cleavage	0.851543	0.588524	1.10705	1.60756	CSTF3, NCBP1, ERN1, NUDT21	ERN1, CSTF3, NCBP1, CPSF3, NUDT21	0.588524
GO:0006383	transcription by RNA polymerase III	0.746075	0.852338	1.25708	1.07235	ERCC6, POLR3G, MYBBP1A, POLR2K, SNAPC5, MTOR, POLR3K, ZC3H8	POLR3G, ERCC6, MTOR, SNAPC5, POLR2K, MYBBP1A, IVNS1ABP, SMARCA5, CRCP	0.746075
GO:0006388	tRNA splicing, via endonucleolytic cleavage and ligation	0.878366	0.940506	-1.06878	-0.856279	DDX1	DDX1, RTCB	0.878366
GO:0006390	mitochondrial transcription	0.784369	0.572509	1.17873	1.60873	MTRES1, TEFM, METTL4, MTERF1	MTERF1, METTL4, TEFM, FOXO3, MTRES1, SLC25A33, TFB2M	0.572509
GO:0006399	tRNA metabolic process	0.965012	0.984875	0.880725	0.805728	RPP21, POP5, RPP40, TPRKB, DTWD1, FARS2, RPP25, TRMT6, GATC, METTL8, RARS2, HSD17B10, WARS2, GTF3C1, DICER1, THG1L, THUMPD3, LARS2, TRMT112, RPP30, GON7, YRDC	RPP21, GON7, LARS2, TPRKB, FARS2, RPP40, METTL6, HSD17B10, POP1, POP5, GATC, TRMT6, METTL8, THUMPD3, ZBTB8OS, DTWD1, RARS2, THG1L, DICER1	0.965012
GO:0006400	tRNA modification	1	1	0.754078	0.535362	TPRKB, DTWD1, TRMT6, METTL8, HSD17B10, THG1L, THUMPD3, TRMT112, GON7, YRDC	GON7, TPRKB, METTL6, HSD17B10, TRMT6, METTL8, THUMPD3, DTWD1, THG1L	1
GO:0006402	mRNA catabolic process	1	0.921115	0.641137	0.952699	CASC3, HNRNPAB, METTL16, EXOSC5, NBAS, SMG7, CTIF, FTO, PNPT1, ZC3HAV1, DIS3L2, PUM2, NCBP1, LSM2, CNOT6L, LSM6, NBDY, EIF3E, NPM1, GIGYF2, EXOSC10, TENT4A, EXOSC9, SMG1, MAGOHB, LSM1, ATM, DIS3, LARP4B, PATL1, CNOT8, DHX9, ERN1	HNRNPAB, NPM1, ERN1, METTL16, CASC3, EXOSC10, PNPT1, CNOT6, MAGOHB, SMG1, NBDY, SMG7, MAGOH, PNRC2, YTHDF3, NBAS, AGO3, DHX9, LSM6, DCP2, PUM2, FTO, TENT4B, EXOSC9, IGF2BP2, NCBP1, EIF3E, RIDA, CNOT1, TUT4, CNOT6L, YBX1, LARP4B, PUM1, GIGYF2, PATL1, SMG6, SYNCRIP, LSM5, LSM2, DIS3L2, TAF15, MAPK14, DIS3, LSM1, LARP1, ZC3HAV1, HNRNPC, IGF2BP3, HNRNPU	0.921115
GO:0006403	RNA localization	0.985204	0.917019	-0.844057	0.975869	THOC6, PIH1D1, ALKBH5, WRAP53, FLOT1, NXF1, THOC7, NRDE2, ZFP36, SARNP, SRSF3, RAN, SMG5, HNRNPA2B1, UPF2, ZFP36L1, THOC3, SNUPN, DKC1, DDX39B	NUP153, EXOSC10, PARN, YTHDC1, PNPT1, ZNHIT6, TCP1, NUP214, MRPL18, SMG1, AGFG1, XPOT, SMG7, RFTN1, ALYREF, DHX9, DCP2, XPO5, NUP133, NCBP1, KHDRBS1	0.917019
GO:0006405	RNA export from nucleus	0.995205	0.921115	-0.787138	0.928509	THOC6, ALKBH5, NXF1, THOC7, NRDE2, SARNP, SRSF3, SMG5, HNRNPA2B1, UPF2, THOC3	NUP153, YTHDC1, NUP214, SMG1, AGFG1, XPOT, SMG7, ALYREF, DHX9, XPO5, NUP133, NCBP1, KHDRBS1	0.921115
GO:0006406	mRNA export from nucleus	0.966535	1	-0.871602	0.573754	THOC6, ALKBH5, NXF1, THOC7, SARNP, SRSF3, SMG5, HNRNPA2B1, UPF2, THOC3	YTHDC1, NUP214, SMG1, AGFG1, SMG7, ALYREF, NUP133, NCBP1	0.966535
GO:0006413	translational initiation	1	1	-0.620638	-0.615474	EIF4H, HSPB1, SH3BGRL, PAIP2, EIF5B, EIF3D, HABP4, EIF2D, EIF3B, MIF4GD, DNAJC3, EIF3I, EIF4G1, EIF4B, NCK2, EIF3F, MTIF3, MCTS1, PPP1R15A, YTHDF2	HSPB1, EIF2D, MIF4GD, EIF5B, SH3BGRL, MTIF3, EIF4H, MCTS1, RPS6KB2, EIF3D, EIF2B2, PAIP2, EIF3B, EIF3I, NCK2, HABP4, EIF3G, EIF3F, RBM4, EIF3A, EIF4G1, EIF2B1, EIF3L	1
GO:0006414	translational elongation	0.846927	0.924848	1.09029	0.899771	MTRES1, USP16, ASCC3, DPH6	ASCC3, DPH5, USP16, GFM1, MTRES1, DPH6	0.846927
GO:0006415	translational termination	0.99513	0.921115	-0.748329	-0.890577	APEH	APEH	0.921115
GO:0006418	tRNA aminoacylation for protein translation	1	0.984875	0.575234	0.725237	FARS2, RARS2, WARS2, LARS2, FARSB, FARSA	LARS2, FARS2, RARS2, FARSB	0.984875
GO:0006446	regulation of translational initiation	1	0.922364	-0.633898	0.91667	EIF4H, HSPB1, SH3BGRL, PAIP2, EIF5B, HABP4, EIF3B, DNAJC3, EIF4G1, EIF4B, NCK2	PPP1R15A, NPM1, MTOR, RPL13A, MTIF2, EIF4EBP1, EIF4A2, EIF5, YTHDF3, BZW1, NCBP1, KHDRBS1, EIF4G2	0.922364
GO:0006457	protein folding	0.178617	0.675345	-1.62981	-1.25373	HSPA5, HSPA1A, P4HB, PDIA3, PDIA5, DNAJB6, ST13, CLU, ERO1A, HSP90B1, PFDN1, SNRNP70, FKBP8, SDF2L1, HSPB1, P3H1, LTBP4, PDIA6, CALR, RP2, PPIB, CANX, FKBP1A, PPIA, DNAJB12, DNAJC10	HSPA1A, FKBP8, SNRNP70, LTBP4, CLU, ST13, P4HB, P3H1, HSPB1, PFDN1, CALR, HSPA5, MOGS, ERO1A, DNAJB12, PDIA3, HSP90B1, TOR1A, DNAJB6, VBP1, TBCC, PPIA, FKBP1A, FKBP4, RUVBL2, PDIA5, PDIA6	0.178617
GO:0006458	'de novo' protein folding	0.782097	0.987905	-1.20992	-0.72028	ERO1A, SDF2L1, FKBP1A, DNAJB12, UGGT1	ERO1A, DNAJB12, FKBP1A, SDF2, BAG1, GAK, SELENOF, DNAJB1, SDF2L1	0.782097
GO:0006465	signal peptide processing	0.953274	0.736377	0.81961	1.29984	SEC11C, SPCS1, SEC11A	SEC11C, SPCS3, SPCS1	0.736377
GO:0006469	negative regulation of protein kinase activity	0.757739	0.680105	-1.17468	-1.25531	TRIB3, PPARG, SFN, PRKAG2, DVL1, HYAL2, ZFYVE28, MVP, AKT1, PRKAR1B, ZGPAT, PPIA, PLK1, SMPD1, ZNF675, AKT1S1, CAV1, CDK5RAP3, HEXIM1, VPS25, DUSP1, LATS2, BMP4, ERRFI1	BMP4, HYAL2, MVP, LRP5, DVL1, AKT1, PTPRJ, ZGPAT, SFN, SMPD1, PLK1, AKT1S1, TRIB3, ERRFI1, HEG1, PRKAR1B, PRKAG2, PPIA, CDK5RAP3, VPS25, WWTR1, TAF7, PPARG, CDKN1C, ZFYVE28	0.680105
GO:0006470	protein dephosphorylation	1	1	-0.554836	-0.715558	DUSP5, STK11, CALM3, HSP90B1, CTDSP1, PTBP1, CTDSP2, PTPA, BOD1, FKBP1A, TGFB1, PPIA, DLC1, PDXP, PPP2R1A, SMPD1	DUSP5, STK11, CALM3, CTDSP1, PDXP, PTPRJ, SMPD1, SSH1, PTPRS, PTBP1, TGFB1, PTPA, HSP90B1, PPP2R1A, CTDSP2, CTDNEP1, PPIA, PIN1, FKBP1A, DUSP11	1
GO:0006471	protein ADP-ribosylation	0.946806	0.97182	0.854215	0.794864	PARP8, PARP14	PARP8, PARP2, PARP1, TNKS, HPF1, TNKS2	0.946806
GO:0006473	protein acetylation	1	1	0.722177	-0.64786	TAF12, BRCA1, ESCO2, OGT, MUC1, KANSL3, KAT7, DR1, SUPT3H, SIN3A, MEAF6, SET, DSCC1, EPC2, EPC1, BRCA2, KMT2A, NAT10, NAA50, CLOCK, DDX3X, ZNF451, HAT1, NFYA, NAA10, ING5, KANSL1, ATXN7, NAA20, NAA25, CEP295	SOX4, TADA3, PIH1D1, MUC1, WBP2, ARRB1, CAMK1, DMAP1, TAF6, MCRS1, BAG6, JADE2, THAP7, MRGBP, MORF4L2, VPS72, SMARCB1, HCFC1, RUVBL2, TAF7	1
GO:0006474	N-terminal protein amino acid acetylation	0.922895	0.748673	-0.939685	-1.25191	SOX4	SOX4	0.748673
GO:0006475	internal protein amino acid acetylation	1	1	0.741773	-0.614031	TAF12, BRCA1, OGT, MUC1, KANSL3, KAT7, DR1, SUPT3H, SIN3A, MEAF6, SET, EPC2, EPC1, BRCA2, KMT2A	TADA3, PIH1D1, MUC1, WBP2, ARRB1, DMAP1, TAF6, MCRS1, BAG6, JADE2, THAP7, MRGBP, MORF4L2, VPS72, SMARCB1, HCFC1, RUVBL2, TAF7, MBIP, ATAT1, KAT6B, NAA10, WDR5, BRD8	1
GO:0006476	protein deacetylation	0.971138	0.936903	-0.853285	-0.888322	CHD3, MBD3, TADA3, MTA1, HDAC3, VEGFA, FLNA, SIRT6, RBBP7, HDAC1, AKAP8, SAP30BP, SIRT2, REST, YEATS2, WDR5, RBM14, SIRT7, MTA3, MORF4L1	TADA3, MBD3, CHD3, MTA1, FLNA, SIRT6, HDAC3, AKAP8, HDAC1, VEGFA, MTA3, SIRT2, MBIP, RBBP7, WDR5, RBM14, AKAP8L, REST	0.936903
GO:0006479	protein methylation	1	0.917019	0.766094	0.975134	NNMT, CAMKMT, BRCA1, OGT, TET3, KANSL3, SETD7, PRMT3, NTMT1, KMT2A, FAM98A	NNMT, PRDM5, CAMKMT, BRCA1, PRMT3, TET3, OGT, FAM98A, KANSL3, RBBP5, KMT5A, PCMT1, NTMT1, KANSL1, SETD7, NFYA, KMT2A, EZH2, KMT2E, NFYB, ETF1	0.917019
GO:0006482	protein demethylation	0.844285	0.958587	-1.11694	-0.830927	KDM5C, JMJD6, KDM2B, KDM4B, KDM5B	KDM5C, JMJD6, KDM4B, KDM5B	0.844285
GO:0006486	protein glycosylation	0.542631	0.842883	-1.34734	-1.09277	GALNT6, ST6GAL1, MGAT2, NPC1, RPN2, MPDU1, POMGNT1, B4GALT7, DPM3, ST6GALNAC4, ST3GAL4, GXYLT2, PLOD3, FUT8, GALNT11, ST3GAL1, RAMP1, GCNT1, POGLUT3, DPAGT1, PGM3, MGAT4B, C1GALT1C1, DDOST, RXYLT1, ALG5, RPN1, ALG2, STT3B, OSTC, MGAT1, GALNT7, GCNT2, GALNT3, GALNT1	GALNT6, RAMP1, DPM3, RPN2, MGAT2, ST3GAL4, GALNT5, C1GALT1C1, MPDU1, POMGNT1, ST3GAL1, GALNT10, ST6GALNAC4, ST3GAL2, GXYLT2, DPAGT1, NUDT14, PLOD3, FUT8, GOLGA2, GALNT2, TET2, DDOST, ST8SIA4, TMEM59, B4GALT7, XXYLT1, GALNT11, MGAT4B, ALG3, GALNT1, MGAT1, POGLUT3	0.542631
GO:0006487	protein N-linked glycosylation	0.740026	1	-1.22991	-0.476721	ST6GAL1, MGAT2, RPN2, MPDU1, B4GALT7, FUT8, DPAGT1, PGM3, DDOST, ALG5, RPN1, ALG2, STT3B, OSTC, MGAT1	RPN2, MGAT2, MPDU1, DPAGT1, NUDT14, FUT8, DDOST, B4GALT7, ALG3, MGAT1	0.740026
GO:0006488	dolichol-linked oligosaccharide biosynthetic process	1	0.972628	-0.705635	-0.774911	MPDU1, DPAGT1, ALG2	MPDU1, DPAGT1, ALG3	0.972628
GO:0006490	oligosaccharide-lipid intermediate biosynthetic process	1	0.972628	-0.705635	-0.774911	MPDU1, DPAGT1, ALG2	MPDU1, DPAGT1, ALG3	0.972628
GO:0006491	N-glycan processing	0.903843	0.695168	-0.984024	-1.32862	FUT8, MGAT4B, GANAB, PRKCSH	PRKCSH, FUT8, ST8SIA4, MGAT4B, GANAB	0.695168
GO:0006493	protein O-linked glycosylation	0.757739	0.911527	-1.19331	-0.97702	GALNT6, ST6GAL1, POMGNT1, DPM3, ST6GALNAC4, ST3GAL4, GXYLT2, PLOD3, GALNT11, ST3GAL1, GCNT1, POGLUT3, PGM3, C1GALT1C1, RXYLT1, GALNT7, GALNT3, GALNT1	GALNT6, DPM3, ST3GAL4, GALNT5, C1GALT1C1, POMGNT1, ST3GAL1, GALNT10, ST6GALNAC4, ST3GAL2, GXYLT2, PLOD3	0.757739
GO:0006497	protein lipidation	0.616287	0.680105	-1.36661	-1.29273	DBI, NMT2, NMT1, GPAA1, SELENOK, DPM3, SVIP, ZDHHC16	GPAA1, NMT1, NMT2, DPM3, DBI, SVIP, ZDHHC16, SELENOK, PIGT, ZDHHC12, ZDHHC9	0.616287
GO:0006505	GPI anchor metabolic process	0.966535	0.854377	-0.827101	-1.1231	GPAA1, DPM3	GPAA1, DPM3	0.854377
GO:0006506	GPI anchor biosynthetic process	0.966535	0.854377	-0.827101	-1.1231	GPAA1, DPM3	GPAA1, DPM3	0.854377
GO:0006509	membrane protein ectodomain proteolysis	0.79105	0.649463	-1.18048	-1.35921	ADAM8, RBMX, PACSIN3, APH1A, TIMP3, NCSTN, ADAM9	ADAM8, TIMP3, RBMX, APH1A, NCSTN, PACSIN3	0.649463
GO:0006513	protein monoubiquitination	1	1	-0.531524	-0.473384	RNF126, BIRC2, RNF2, RNF168, ZC4H2, DDB2, UBE2O, RING1, PAF1, KDM2B	RNF126, BIRC2, RING1, ZC4H2, UBB, PAF1, DDB2, RNF168, RNF2, UBE2O, FAAP20, PDCD6, DDB1, TRIM56, LEO1, FANCA, UBE2R2, UBE2E1	1
GO:0006515	protein quality control for misfolded or incompletely synthesized proteins	0.807684	0.817835	-1.18243	-1.17854	RNF126, VCP, BAG6, ZER1, RNF5	RNF126, BAG6, ZER1, UFD1, VCP, RNF5	0.807684
GO:0006516	glycoprotein catabolic process	1	0.972628	-0.46081	-0.77475	EDEM1, STT3B, CST3	CST3	0.972628
GO:0006517	protein deglycosylation	1	0.973486	-0.511226	0.792454	EDEM1, RNF5, UGGT1	SYVN1, NGLY1, OGA, AMFR, EDEM3, UGGT1	0.973486
GO:0006520	cellular amino acid metabolic process	1	0.956338	-0.75878	0.882979	GGT5, SMS, ASL, BCKDK, MSRA, SHMT1, HMGCL, BPHL, PEPD, MMUT, GOT1, GCLM, YARS2, IARS2, FPGS, RIDA, KYAT1, ACAT1, THAP4, PYCR2, SHMT2, ALDH18A1, GLUL, SERINC3, HIBADH, DDAH2, GLUD1, BCAT2	KYNU, DDAH1, HNMT, CTH, AASS, GCLC, PLOD2, LARS2, GLS, ATF4, FARS2, BCAT1, IVD, GOT2, PSPH, PTS, ARHGAP11B, HIBCH, HSD17B10, GATC, CARNMT1, ENOPH1, RIDA, SLC25A12	0.956338
GO:0006536	glutamate metabolic process	1	0.910093	-0.643005	0.956376	GCLM, FPGS, ALDH18A1, GLUL, GLUD1	GCLC, GLS	0.910093
GO:0006555	methionine metabolic process	0.542631	1	-1.47592	0.509485	SMS, MSRA	ENOPH1, MTHFD1, ADI1, APIP, MSRA, MTRR, MTR, SMS	0.542631
GO:0006563	L-serine metabolic process	0.979002	1	-0.795689	0.581068	SHMT1, SHMT2, SERINC3	PSPH, SERINC5	0.979002
GO:0006575	cellular modified amino acid metabolic process	0.873144	0.825865	-1.04355	-1.1377	G6PD, GGT5, SHMT1, PTDSS2, LPCAT4, GSTM3, DHFR, GCLM, GAMT, FPGS, ABHD12	GGT5, LPCAT4, G6PD, SLC27A1, CPT1A, OSBPL10, PTDSS2, GAMT, CRAT, HAGH, DHFR	0.825865
GO:0006576	cellular biogenic amine metabolic process	0.979002	0.904887	-0.803488	0.966939	AMD1, SMS, SAT1, OAZ2	KYNU, ODC1, HNMT	0.904887
GO:0006595	polyamine metabolic process	0.779973	0.854377	-1.21137	-1.11269	AMD1, SMS, SAT1, OAZ2	SAT1, AMD1, OAZ2, DHPS, SMS	0.779973
GO:0006605	protein targeting	0.779973	0.721964	-1.14054	-1.19616	HSPA5, AP1M2, SREBF1, PINK1, TIMM44, AP4M1, CLU, UBL4A, SSR2, HOMER3, SEC61A1, GCC2, PEX10, BAG6, SEC62, TOMM34, LAMP2, PMPCB, GSK3A	SREBF1, AP1M2, UBL4A, TIMM44, CLU, GDI1, HOMER3, PINK1, PEX10, LAMP2, HSPA5, AP4M1, SEC62, GSK3A, BAG6, AIFM1, BCAP31, ZFAND2B, GCC2, PMPCB, HGS, PEX6, SSR2, TIMM29, TOMM40, SEC61A1, SRP14, GABARAP, CEMIP, SAMM50, PARL, TIMM8B, TIMM23, KIF13B, TOMM34, CIB1, MYO1C, TIMM13, PMPCA, SEC63, SRP54	0.721964
GO:0006606	protein import into nucleus	0.79816	0.695168	1.15074	-1.25759	CDH1, STK3, PIK3R1, RBM22	CDH1, BMP4, BCL3, AKT1, SUFU, BAG3, DMAP1, PRICKLE1, PHB2, FLNA, TGFB1, TRIM28, HDAC3, KPNA2, RAN	0.695168
GO:0006611	protein export from nucleus	0.922895	0.95702	0.899565	0.849714	IFI27, XPO1, STYX, RBM22, BARD1, XPO5, NUP214, XPO7, XPO4, GSK3B, DESI1	XPO1, IFI27, XPO4, BARD1, GSK3B, NUP214, RBM22, SMURF1, STRADA, STYX, XPO5, UHMK1	0.922895
GO:0006612	protein targeting to membrane	0.912057	0.887564	-0.953538	-1.03119	HSPA5, UBL4A, SSR2, SEC61A1, BAG6, SEC62	UBL4A, GDI1, HSPA5, SEC62, BAG6, ZFAND2B, SSR2, SEC61A1, SRP14, CEMIP, CIB1, MYO1C, SEC63	0.887564
GO:0006613	cotranslational protein targeting to membrane	0.701478	0.852338	-1.30558	-1.13344	SSR2, SEC61A1, SEC62, SEC63, SSR1, TRAM1	SEC62, ZFAND2B, SSR2, SEC61A1, SRP14, SEC63	0.701478
GO:0006620	post-translational protein targeting to endoplasmic reticulum membrane	0.320631	0.592637	-1.55585	-1.47871	HSPA5, UBL4A, SEC61A1, BAG6, SEC62	UBL4A, HSPA5, SEC62, BAG6	0.320631
GO:0006622	protein targeting to lysosome	0.771882	0.825878	-1.22883	-1.16352	AP4M1, CLU, GCC2, LAMP2	CLU, LAMP2, AP4M1, GCC2, HGS	0.771882
GO:0006623	protein targeting to vacuole	0.79816	0.893024	-1.19287	-1.02406	AP4M1, CLU, GCC2, LAMP2	CLU, LAMP2, AP4M1, GCC2, HGS	0.79816
GO:0006625	protein targeting to peroxisome	0.912057	1	-0.951039	-0.538676	PEX10, PEX6, PEX2	PEX10, PEX6	0.912057
GO:0006626	protein targeting to mitochondrion	1	0.981568	-0.719411	-0.80685	SREBF1, PINK1, TIMM44	SREBF1, TIMM44, PINK1, GSK3A, AIFM1, BCAP31, PMPCB, TIMM29, TOMM40, SAMM50, PARL, TIMM8B, TIMM23, TOMM34, TIMM13, PMPCA	0.981568
GO:0006633	fatty acid biosynthetic process	0.209003	0.429632	-1.73881	-1.53949	SCD, AKR1C3, FADS1, APOC1, CD74, TBXAS1, TECR, DEGS1, NR1H2, ELOVL1, ELOVL5	AKR1C3, SCD, TECR, CD74, FADS1, NR1H2, APOC1, PTGES, TBXAS1, ELOVL1, DEGS1, MIF, PTGES2, CBR1	0.209003
GO:0006635	fatty acid beta-oxidation	0.613359	0.599149	-1.3993	-1.41913	ACADVL, HSD17B4, HADH, DECR1, ACAA1, AKT2, AKT1	ACADVL, AKT1, AKT2, ECHS1, ACOT8, PPARA, CRAT, HADH, ACAA1, HSD17B4, DECR1, IRS1	0.599149
GO:0006636	unsaturated fatty acid biosynthetic process	0.213675	0.394776	-1.79654	-1.63982	SCD, AKR1C3, FADS1, CD74, TBXAS1, DEGS1	AKR1C3, SCD, CD74, FADS1, PTGES, TBXAS1, DEGS1, MIF, PTGES2, CBR1	0.213675
GO:0006637	acyl-CoA metabolic process	0.138623	0.420945	-1.80209	-1.59053	HSD17B12, SLC25A1, ACSL3, ACACA, ACSL4, HSD17B4, TECR, PDK3, ELOVL1, ELOVL5, ACSL5, PDHB, ACLY, ELOVL6, ACAT1, ACOT8	TECR, HSD17B12, PDK3, SLC25A1, ACSL5, PDHB, ACOT8, ELOVL1, ACSL4, HSD17B4, ACAT1, PDK1, ACSL3	0.138623
GO:0006638	neutral lipid metabolic process	0.213675	0.542204	-1.71172	-1.49186	LPIN1, MBOAT7, GPAT3, NR1H2, LYPLA2, MGLL, KAT5, LPIN2, DGKD, ABHD12, ABHD5, ABHD16A, PLCE1	LPIN1, GPAT3, MBOAT7, DGAT1, NR1H2, ABHD16A, DGKD, CTDNEP1, MGLL, ABHD12	0.213675
GO:0006639	acylglycerol metabolic process	0.213675	0.542204	-1.71172	-1.49186	LPIN1, MBOAT7, GPAT3, NR1H2, LYPLA2, MGLL, KAT5, LPIN2, DGKD, ABHD12, ABHD5, ABHD16A, PLCE1	LPIN1, GPAT3, MBOAT7, DGAT1, NR1H2, ABHD16A, DGKD, CTDNEP1, MGLL, ABHD12	0.213675
GO:0006641	triglyceride metabolic process	0.382843	0.317174	-1.60397	-1.65117	LPIN1, MBOAT7, GPAT3, NR1H2, KAT5, LPIN2, ABHD5	LPIN1, GPAT3, MBOAT7, DGAT1, NR1H2	0.317174
GO:0006643	membrane lipid metabolic process	0.665489	0.469563	-1.28263	-1.47755	GPAA1, CSNK1G2, HEXB, ST6GALNAC6, TECR, B4GALT3, DEGS1, DPM3, ST6GALNAC4, PLPP2, ST3GAL4, ELOVL1, ST3GAL6, HEXA, CERS2, PLPP3, ST3GAL1, GLTP, CERS5, ORMDL2, SMPD1	GPAA1, ST6GALNAC6, TECR, PLPP2, DPM3, CSNK1G2, B4GALT3, HEXB, SMPD1, ST3GAL4, ELOVL1, PLPP3, ST3GAL1, ST6GALNAC4, CERS2, HEXA, ST3GAL2, DEGS1, ORMDL2, PIGT	0.469563
GO:0006646	phosphatidylethanolamine biosynthetic process	0.701478	0.888258	-1.30328	-1.04069	PCYT2	SLC27A1, PCYT2	0.701478
GO:0006654	phosphatidic acid biosynthetic process	0.727173	0.572509	-1.2912	-1.43543	AGPAT4, GPAT3, LPCAT4, GNPAT, AGPAT2, DGKD, ABHD5	LPCAT4, AGPAT4, GPAT3, SLC27A1, GNPAT, DGKD, AGPAT2, GPAT2, AGPAT3, AGPAT1, AGPAT5	0.572509
GO:0006656	phosphatidylcholine biosynthetic process	0.831325	0.921115	-1.14379	-0.922054	ACSL3	SLC27A1, SLC44A1, ACSL3	0.831325
GO:0006658	phosphatidylserine metabolic process	0.690107	0.588524	-1.31334	-1.4994	PTDSS2, LPCAT4, ABHD12, OSBPL10	LPCAT4, SLC27A1, OSBPL10, PTDSS2	0.588524
GO:0006661	phosphatidylinositol biosynthetic process	0.878366	0.814606	-1.02566	-1.16094	GPAA1, SYNJ2, MBOAT7, TTC7B, PIP4K2B, DPM3, MTMR14, PI4KB, IMPA1, IP6K2	GPAA1, MBOAT7, DPM3, SLC27A1, PIP4K2B, PI4KB, PITPNM2, SYNJ2, CDIPT, MTMR14, PIGT, IMPA1, INPP5F, PIGS	0.814606
GO:0006664	glycolipid metabolic process	0.586873	0.429632	-1.40529	-1.53034	GPAA1, HEXB, ST6GALNAC6, B4GALT3, DPM3, ST6GALNAC4, ST3GAL4, ST3GAL6, HEXA, ST3GAL1, GLTP, SMPD1	GPAA1, ST6GALNAC6, DPM3, B4GALT3, HEXB, SMPD1, ST3GAL4, ST3GAL1, ST6GALNAC4, HEXA, ST3GAL2, PIGT, GLA, CLN6, PIGS, ST8SIA4, CERK, GLTP	0.429632
GO:0006665	sphingolipid metabolic process	0.738082	0.611161	-1.21092	-1.36607	CSNK1G2, HEXB, ST6GALNAC6, TECR, B4GALT3, DEGS1, PLPP2, ELOVL1, HEXA, CERS2, PLPP3, ST3GAL1, GLTP, CERS5, ORMDL2, SMPD1	ST6GALNAC6, TECR, PLPP2, CSNK1G2, B4GALT3, HEXB, SMPD1, ELOVL1, PLPP3, ST3GAL1, CERS2, HEXA, ST3GAL2, DEGS1, ORMDL2	0.611161
GO:0006670	sphingosine metabolic process	0.966535	0.893024	0.828035	-1.03075	NAAA, ACER3, ASAH1, SPTLC3	PLPP2, PLPP3	0.893024
GO:0006672	ceramide metabolic process	0.779973	0.622932	-1.1807	-1.38278	HEXB, ST6GALNAC6, B4GALT3, PLPP2, HEXA, CERS2, PLPP3, ST3GAL1, CERS5, ORMDL2, SMPD1	ST6GALNAC6, PLPP2, B4GALT3, HEXB, SMPD1, PLPP3, ST3GAL1, CERS2, HEXA, ST3GAL2, ORMDL2	0.622932
GO:0006684	sphingomyelin metabolic process	0.781506	0.995054	1.23956	-0.662485	VAPA, SMPD4, SGMS1, SGMS2	SMPD1	0.781506
GO:0006687	glycosphingolipid metabolic process	0.665489	0.572509	-1.36647	-1.4576	HEXB, ST6GALNAC6, B4GALT3, HEXA, ST3GAL1, GLTP, SMPD1	ST6GALNAC6, B4GALT3, HEXB, SMPD1, ST3GAL1, HEXA, ST3GAL2, GLA, CLN6, ST8SIA4, CERK, GLTP, GLB1	0.572509
GO:0006688	glycosphingolipid biosynthetic process	0.926543	0.921115	-0.919713	-0.92128	B4GALT3, ST3GAL1	B4GALT3, ST3GAL1, ST3GAL2, ST8SIA4	0.921115
GO:0006690	icosanoid metabolic process	0.784369	0.237191	-1.17841	-1.66209	AKR1C3, FADS1, CD74, TBXAS1, GGT5, ABCC1, PTGR1, MIF, MGLL, EPHX1, ABHD12	AKR1C3, GGT5, CD74, EPHX1, FADS1, ABCC1, PTGES, TBXAS1, MIF, LTA4H, PTGES2, MGLL, CBR1, ABHD12, CYP1B1, MAPKAPK2, PTGR1	0.237191
GO:0006691	leukotriene metabolic process	0.831325	0.753539	-1.18369	-1.28197	GGT5, ABCC1	GGT5, ABCC1, LTA4H, MAPKAPK2, MGST2	0.753539
GO:0006692	prostanoid metabolic process	0.66788	0.622932	-1.34391	-1.37732	AKR1C3, CD74, TBXAS1, PTGR1, MIF	AKR1C3, CD74, PTGES, TBXAS1, MIF, PTGES2, CBR1	0.622932
GO:0006693	prostaglandin metabolic process	0.66788	0.622932	-1.34391	-1.37732	AKR1C3, CD74, TBXAS1, PTGR1, MIF	AKR1C3, CD74, PTGES, TBXAS1, MIF, PTGES2, CBR1	0.622932
GO:0006694	steroid biosynthetic process	7.41876e-09	0.000586164	-2.51569	-2.06027	INSIG1, DHCR7, STARD4, MSMO1, HMGCS1, MVK, FDFT1, HSD17B7, AKR1C3, SQLE, CYP51A1, NSDHL, LSS, HMGCR, HSD3B7, DHCR24, EBP, SC5D, G6PD, PRKAG2	AKR1C3, INSIG1, NSDHL, DHCR7, HSD17B7, MVK, HSD3B7, STARD4, MSMO1, FDFT1, G6PD, HMGCS1, LSS, EBP, DKK3, CYP51A1, HMGCR, SC5D, SNAI2, TM7SF2, ACOT8, SQLE	7.41876e-09
GO:0006695	cholesterol biosynthetic process	9.98571e-09	0.00057145	-2.43768	-2.14693	INSIG1, DHCR7, MSMO1, HMGCS1, MVK, HSD17B7, CYP51A1, NSDHL, LSS, HMGCR, DHCR24, EBP, SC5D, G6PD	INSIG1, NSDHL, DHCR7, HSD17B7, MVK, MSMO1, G6PD, HMGCS1, LSS, EBP, CYP51A1, HMGCR, SC5D, TM7SF2	9.98571e-09
GO:0006699	bile acid biosynthetic process	0.478295	0.911527	-1.51858	-0.982668	STARD4, HSD3B7	HSD3B7, STARD4, ACOT8	0.478295
GO:0006700	C21-steroid hormone biosynthetic process	0.889	1	1.01511	-0.645197	DKK3, TSPO	DKK3	0.889
GO:0006720	isoprenoid metabolic process	0.250063	0.0952683	-1.65931	-1.86349	AKR1C1, MVK, AKR1C3, MVD, RDH11, NPC2, LRP8, DPM3	AKR1C1, AKR1C3, MVD, MVK, RARRES2, RDH11, PLB1, DPM3	0.0952683
GO:0006721	terpenoid metabolic process	0.651356	0.319135	-1.39828	-1.63664	AKR1C1, AKR1C3, RDH11	AKR1C1, AKR1C3, RARRES2, RDH11, PLB1	0.319135
GO:0006730	one-carbon metabolic process	0.911788	0.917019	-0.940223	-0.948602	SHMT1, SFXN3, SHMT2	SFXN3	0.911788
GO:0006734	NADH metabolic process	0.68607	0.572509	-1.33198	-1.49707	ENO1, ME1, PC, VCP, MDH1	ENO1, PC, MDH1, VCP, ME1, FOXK1, HK1	0.572509
GO:0006739	NADP metabolic process	0.35057	0.644536	-1.58445	-1.35762	TKT, G6PD, ME1, PGAM1, PC, PGD, H6PD, DERA, MDH1	PGAM1, G6PD, PC, TKT, MDH1	0.35057
GO:0006740	NADPH regeneration	0.559978	0.616453	-1.45518	-1.45083	TKT, G6PD, PGAM1, PGD, H6PD, DERA	PGAM1, G6PD, TKT	0.559978
GO:0006743	ubiquinone metabolic process	0.954219	0.967448	-0.849312	-0.787116	COQ2, AIFM2	COQ2, AIFM2	0.954219
GO:0006749	glutathione metabolic process	0.878366	0.921115	-1.04744	-0.942549	G6PD, GGT5, GSTM3, GCLM	GGT5, G6PD	0.878366
GO:0006754	ATP biosynthetic process	0.418816	0.589123	-1.53885	-1.42981	ATP5ME, ENO1, ALDOA, PINK1, PRKAG2, VCP, ATP5F1E, ATP5MF, TGFB1	ATP5ME, ALDOA, ENO1, PINK1, PPARA, TGFB1, ATP5F1E, ATP5F1B, PRKAG2, ATP5PD, VCP	0.418816
GO:0006757	ATP generation from ADP	0.295926	0.624583	-1.62231	-1.34342	SLC2A6, PGK1, ENO1, ALDOA, PGAM1, PFKL, PRKAG2, PGM1, PRKAG1, ZBTB7A, FBP1, PRXL2C, SIRT6	PFKL, PGK1, ALDOA, PGAM1, ENO1, SLC2A6, PGM1, ZBTB7A, PPARA, SIRT6, PRKAG2, FBP1	0.295926
GO:0006760	folic acid-containing compound metabolic process	1	0.940506	-0.68022	0.858	SHMT1, DHFR, FPGS, SHMT2	MTHFD2, MTHFD1L, AASDHPPT, MTHFD1, MTHFD2L	0.940506
GO:0006766	vitamin metabolic process	0.836619	0.922364	-1.11261	-0.920269	AKR1C3, MMAB, ABCD4, SHMT1, SLC2A3, SLC2A1, LGMN	AKR1C3, PDXP, SNAI2, SLC52A2, MMAB, ABCD4, VKORC1, CBR1, LGMN, SLC2A1, PDXK, FPGS	0.836619
GO:0006767	water-soluble vitamin metabolic process	0.927233	0.994476	-0.919954	0.739842	MMAB, ABCD4, SHMT1, SLC2A3, SLC2A1	TPK1, NNMT, MTHFD2	0.927233
GO:0006775	fat-soluble vitamin metabolic process	0.93669	0.853783	-0.904624	-1.12853	LGMN, SNAI2, VKORC1	SNAI2, VKORC1, CBR1, LGMN	0.853783
GO:0006778	porphyrin-containing compound metabolic process	0.760643	0.296217	-1.24285	-1.68806	SLCO1B3, ABCC1, PGRMC1, UROS, NFE2L1	SLCO1B3, UROS, ABCC1, HMBS, CPOX, PGRMC1, UROD	0.296217
GO:0006779	porphyrin-containing compound biosynthetic process	0.949606	0.624294	-0.898571	-1.39931	PGRMC1, UROS, NFE2L1	UROS, HMBS, CPOX, PGRMC1	0.624294
GO:0006783	heme biosynthetic process	0.949606	0.624294	-0.898571	-1.39931	PGRMC1, UROS, NFE2L1	UROS, HMBS, CPOX, PGRMC1	0.624294
GO:0006787	porphyrin-containing compound catabolic process	0.831325	0.622932	-1.1694	-1.39279	SLCO1B3, ABCC1	SLCO1B3, ABCC1, UROD	0.622932
GO:0006801	superoxide metabolic process	0.696867	0.622932	-1.32198	-1.38121	NOX5, NCF2, TGFB1, F2RL1, SH3PXD2A	NOX5, SH3PXD2A, F2RL1	0.622932
GO:0006805	xenobiotic metabolic process	1	0.170433	-0.718736	-1.72996	POR, SLCO1B3, ABCC1, BPHL, GSTM3	SLCO1B3, EPHX1, ABCC1, POR, CMBL, ABCC3, VKORC1, NUDT15, BPHL, CBR1, GSTM3	0.170433
GO:0006809	nitric oxide biosynthetic process	0.705959	0.517842	-1.29726	-1.55354	KLF2, ASL, CLU, CYB5R3, AKT1, KLF4	KLF2, CLU, CYB5R3, AKT1, KLF4, ASL, ATP2B4	0.517842
GO:0006813	potassium ion transport	0.954219	0.962831	-0.881797	-0.829902	KCNN4, ATP1A1, AKAP9, FLNA, GNB2, ATP1B3, CAV1, YWHAE	KCNN4, ATP1A1	0.954219
GO:0006814	sodium ion transport	0.71475	0.675965	-1.26825	-1.31947	PCSK9, SCNN1A, ATP1A1, SNTA1	PCSK9, SCNN1A, SNTA1, ATP1A1, MAGED2	0.675965
GO:0006821	chloride transport	0.951914	0.711349	-0.883966	-1.28855	ANO10, LRRC8A, PRNP, CLCN4, CLIC1, CLIC3	CLIC3, PRNP, CLCN4, LRRC8A, CLIC1	0.711349
GO:0006826	iron ion transport	1	1	-0.596199	0.407516	TFRC, SLC39A14, DNM2, MCOLN1	ISCU, LMTK2, B2M, CLTC	1
GO:0006829	zinc ion transport	0.776143	0.60111	-1.22579	-1.42998	SLC39A13, SLC39A7, SLC39A1, SLC39A14	SLC39A13, SLC30A10, SLC39A1, SLC39A7, SLC39A3	0.60111
GO:0006835	dicarboxylic acid transport	0.757739	0.625978	1.27483	1.48359	LRRC8D, SLC1A3, ABCC5, SLC25A12, SLC25A32, SLC25A22	LRRC8D, SLC25A12, SLC25A13, ABCC5, SLC25A32	0.625978
GO:0006836	neurotransmitter transport	0.891374	0.854377	-1.00902	-1.10844	STX1A, SYT1, FLOT1, SNAPIN, SLC29A1, SLC38A2, CDK5, TOR1A	STX1A, SYT1, CDK5, TOR1A, SLC38A2, SNAPIN, FLOT1, SLC29A1	0.854377
GO:0006839	mitochondrial transport	0.771882	0.562767	-1.16001	-1.38119	SREBF1, NMT1, HSPA1A, BNIP3, PINK1, TIMM44, ACAA2, SPG7, HIP1R, TMEM14A, TOMM34, SLC25A5, PMPCB, GSK3A, STARD3, STPG1, BAK1, BCL2L1, TOMM40, AIFM1, PPIF, SAMM50	BNIP3, HSPA1A, SREBF1, NMT1, TIMM44, HIP1R, ACAA2, BAK1, PINK1, CPT1A, SLC25A5, STARD3, TMEM14A, SPG7, GSK3A, AIFM1, BCL2L1, BCAP31	0.562767
GO:0006851	mitochondrial calcium ion transmembrane transport	0.926543	0.864536	-0.906087	-1.10652	SLC25A23, PMPCB, VDAC1	SLC25A23, PMPCB, LETM1, MICU1, SMDT1, STOML2, MICU2	0.864536
GO:0006855	xenobiotic transmembrane transport	0.986415	0.956122	0.730937	-0.813735	ATP8B1, ABCC5, ABCC3	ABCC3, SLC29A1, TMEM30A	0.956122
GO:0006862	nucleotide transport	0.878366	0.823109	-1.04744	-1.16135	SLC17A9, SLC35B2, LRRC8A, SLC25A36, SLC25A5	SLC17A9, SLC35B2, LRRC8A, SLC25A5	0.823109
GO:0006865	amino acid transport	1	0.966107	-0.549087	0.830826	MFSD12, SLC36A4, SFXN3	LRRC8D, SLC3A2, SLC25A29, SLC38A1, SLC25A12, SLC7A6, SLC7A5, SLC38A9, SLC25A13	0.966107
GO:0006874	cellular calcium ion homeostasis	1	0.893024	-0.780973	-0.998386	SELENON, HERPUD1, SLC25A23, CALM3, TMCO1, STC1, CALR, ATP2C1, F2R, FKBP1A, ATP13A2, BAK1, CD40, CAV1, YWHAE, TGM2, TRPC1, ANK2, SRI, BAX, CHERP, PKD2, BCAP31, PDPK1, CCDC47, PACS2, MICU1, IBTK, PDZD8, PLCG2	SLC25A23, CALM3, BAK1, SELENON, TMCO1, CALR, ATP2B4, HERPUD1, PDZD8, CD40, BCAP31, TMEM203, F2R, ATP13A2, STC1, FKBP1A, CHERP, PRKACA	0.893024
GO:0006879	cellular iron ion homeostasis	0.660902	0.247987	1.39143	1.84759	LCN2, ISCU, FTL, ATP6V1G1	LCN2, FTL, FTH1, ATP6V1A, ISCU, ATP6V1G1	0.247987
GO:0006882	cellular zinc ion homeostasis	0.542631	0.908985	-1.46097	-0.982239	SLC39A13, AP3D1, SLC39A14, ATP13A2	SLC39A13, AP3D1	0.542631
GO:0006885	regulation of pH	1	1	0.62855	-0.592098	BCL2, RNASEK	TMEM9, ATP5F1B, SLC9A7, CLN6, ATP6AP2	1
GO:0006887	exocytosis	0.822779	0.958587	1.08291	0.873852	HLA-F, RAB27B, KLRC2, VAMP2, NSF, VAMP8, RAB10, RAB8A, TRAPPC11, RAB31, PREPL, RABEPK, AP1G1, STAM, ARL8B, SDC4, TMEM167A, EXOC2	NSF, KLRC2, STXBP5, EXPH5, VAMP2, IL1RAPL1, PREPL, TRAPPC11, GSK3B, RAB10, AP1G1, CLASP1, RAB27B, ARL8B, SDC4, HLA-F, RAB21, STAM, STXBP3, EXOC2, UNC13B	0.822779
GO:0006888	endoplasmic reticulum to Golgi vesicle-mediated transport	0.737803	0.73093	-1.21806	-1.23948	INSIG1, HYOU1, YIF1B, TBC1D20, SEC23A, SEC24D, TMED10, YIPF5, PREB, TRAPPC12, ARF4, TFG, TMED2, CNIH4, ERGIC3, PEF1, SEC24C, CSNK1D, MIA3, RAB1B	INSIG1, YIF1B, SEC23A, SEC24C, TBC1D20, YIPF5, SEC24A, CSNK1D, TRAPPC12, SEC24D, RAB1B, GBF1, SEC13, NRBP1, TMED2, ERGIC3, PREB, PDCD6, SEC16A, ERGIC1, ARF4, TFG, SAR1A, RANGRF, TMED10	0.73093
GO:0006890	retrograde vesicle-mediated transport, Golgi to endoplasmic reticulum	1	0.888258	-0.594396	-1.03291	TMEM115, SCYL1, PLPP3, COPB2, KDELR3, ARF4, COPZ1, LMAN2, ARF3	TMEM115, KDELR3, SCYL1, COPB2, PLPP3, KDELR1, GBF1, KIF1C, ARF3, COPZ1, ARF4, KDELR2	0.888258
GO:0006891	intra-Golgi vesicle-mediated transport	1	0.910523	0.648645	-0.967902	NAPG, GOSR1, COPG2	NAPA, COPB2	0.910523
GO:0006892	post-Golgi vesicle-mediated transport	0.83978	0.927855	-1.07952	-0.912274	CSK, ACSL3, WIPI1, AP4M1, LAMP1, ARFRP1, RP2, ATP2C1, GOLGA4	CSK, ARFRP1, AP4M1, DNM2, ARL3, WIPI1, LAMP1, SORT1, RAB31, SCAMP3, ACSL3, SCAMP1, RAB34, GBF1, GOLGA4, SCAMP2	0.83978
GO:0006893	Golgi to plasma membrane transport	0.911788	1	-0.946445	-0.637502	CSK, ACSL3, ARFRP1, ATP2C1, GOLGA4	CSK, ARFRP1, RAB31, ACSL3, RAB34, GOLGA4, RACK1, SEC16A, ATP2C1, OPTN	0.911788
GO:0006895	Golgi to endosome transport	0.665489	0.949445	-1.35871	-0.835897	WIPI1, AP4M1	AP4M1, WIPI1, SORT1, GBF1	0.665489
GO:0006896	Golgi to vacuole transport	0.808162	0.924848	-1.17991	-0.866738	AP4M1, LAMP1	AP4M1, LAMP1, SORT1	0.808162
GO:0006898	receptor-mediated endocytosis	0.234786	0.648926	-1.57668	-1.27456	PCSK9, LDLR, APOC1, AP2B1, ANKRD13D, CLU, AP2A2, PDLIM7, TFRC, ADRB2, SERPINE1, SDCBP, WDR54, HIP1R, PI4KB, FLOT1, CTSL, ANXA2, ARRB1, VEGFA, RAMP1, AAK1, LRPAP1, M6PR, CAV2, DGKD, DNM2, AP2M1, HNRNPK, CAV1	PCSK9, ANKRD13D, AP2B1, HIP1R, AP2A2, CLU, RAMP1, LDLR, WDR54, ARRB1, PI4KB, APOC1, DNM2, ADRB2, DKK1, ARF6, AP2M1, LRPAP1, DGKD, VEGFA, AP2A1, FLOT1, RAB31, ANXA2, PDLIM7, AAK1	0.234786
GO:0006900	vesicle budding from membrane	0.613359	0.624583	-1.3693	-1.36784	INSIG1, TMED9, TBC1D20, S100A10, ANXA2, SEC23A, SEC24D, TMED10, AP2M1, PREB, RAB7A, TMED2, PEF1, SEC24C, CSNK1D, MIA3, SNX3	INSIG1, SEC23A, SEC24C, TBC1D20, AP2M1, SEC24A, CSNK1D, ANXA2, S100A10, SEC24D, GBF1, SEC13, TMED2, PREB, PDCD6, TMED9, SNX3	0.613359
GO:0006901	vesicle coating	0.89415	0.888258	-1.00192	-1.05434	TMED9, TMED10, PREB, TMED2, PEF1, CSNK1D	CSNK1D, GBF1, TMED2, PREB, PDCD6, TMED9	0.888258
GO:0006903	vesicle targeting	0.878366	0.941065	-1.03071	-0.85831	AP1M2, WIPI1, TMED9, TMED10, STARD3, PREB, STARD3NL, TMED2, PEF1	AP1M2, STARD3, WIPI1, WDR11, CSNK1D, GBF1, TMED2, PREB, PDCD6, TMED9	0.878366
GO:0006904	vesicle docking involved in exocytosis	0.926543	0.999359	0.895558	-0.6575	RAB8A, RABEPK, EXOC2, YKT6	SYTL2, VTI1B	0.926543
GO:0006906	vesicle fusion	0.966535	1	0.831197	0.415367	VAMP2, VPS41, RAB8A	VAMP2, VPS41, ARL8B, PIKFYVE, SAMD9, RAB8A, STX6, ANKFY1	0.966535
GO:0006907	pinocytosis	0.999694	0.981568	0.698101	0.720418	CARMIL1, ANKFY1	CARMIL1, PPT1, ANKFY1, SNX5	0.981568
GO:0006909	phagocytosis	1	0.888258	-0.729665	-1.02078	LIMK1, PLPP4, GAS6, C1orf43, AXL, MERTK, F2RL1, HMGB1, RACK1, TGM2, CD302	PLPP4, GAS6, F2RL1, LIMK1, ANXA11	0.888258
GO:0006911	phagocytosis, engulfment	0.851543	0.987905	1.09596	-0.722568	THBS1, GULP1, ARHGAP12	F2RL1	0.851543
GO:0006913	nucleocytoplasmic transport	0.994447	1	0.865928	-0.759305	CDH1, IFI27, MALT1, XPO1, SMG7, STYX, LSG1, STK3, PIK3R1, MCM3AP, RBM22, BARD1, FYTTD1, NCBP1, XPO5, NUP153, NUP214, XPO7, STK4, NPM1, XPO4, NMD3, GSK3B, JUP, SMG1, ALYREF, YTHDC1, STAT3, DESI1, UFM1, CBLB	GAS6, CDH1, BMP4, BCL3, ALKBH5, AKT1, CAMK1, CALR, SUFU, BAG3, DMAP1, SNUPN, PRICKLE1, PHB2, THOC6, FLNA, TGFB1, TRIM28, SIRT6, RITA1, HDAC3, RANGAP1, NRDE2, THOC7, KPNA2, RAN, AAAS	0.994447
GO:0006919	activation of cysteine-type endopeptidase activity involved in apoptotic process	0.586873	0.561038	-1.42086	-1.46258	LAPTM5, DAP, PPARG, FAM162A, EGLN3, MTCH1, HIP1R, F2R, DLC1, BEX3	LAPTM5, EGLN3, DAP, HIP1R, FAM162A, BEX3, ROBO1, AIFM1, F2R, MTCH1	0.561038
GO:0006921	cellular component disassembly involved in execution phase of apoptosis	0.851543	1	1.09549	0.604747	IL6, BLCAP	IL6, BLCAP, DFFA, TOP2A	0.851543
GO:0006929	substrate-dependent cell migration	0.785333	0.852338	1.19459	-1.12272	SLIT2, ROBO1, CD2AP	FN1, ITGA2, VEGFC, ROBO1	0.785333
GO:0006936	muscle contraction	0.621086	0.695168	-1.35298	-1.26007	SMTN, ENO1, ALDOA, CALM3, SRF, MYL9, ATP1A1, DAPK3, SNTA1, STC1, MYL6B, TNNT1, AKAP9	SNTA1, SMTN, ATP1A1, ALDOA, MYL9, ENO1, DTNA, TNNT1, CALM3, MYL6B, SRF, DAPK3, GAMT	0.621086
GO:0006937	regulation of muscle contraction	0.779973	0.867732	-1.18294	-1.0657	ENO1, CALM3, SRF, MYL9, DAPK3, STC1, TNNT1, AKAP9, SCN5A	MYL9, ENO1, TNNT1, CALM3, SRF, DAPK3, SCN5A, STC1, PRKACA, AKAP9	0.779973
GO:0006939	smooth muscle contraction	0.822535	0.90308	-1.15696	-1.00924	SMTN, SRF, DAPK3	SMTN, SRF, DAPK3	0.822535
GO:0006940	regulation of smooth muscle contraction	0.867458	0.893024	-1.09733	-1.02157	SRF, DAPK3	SRF, DAPK3	0.867458
GO:0006941	striated muscle contraction	0.808162	0.788085	-1.14828	-1.19805	ALDOA, CALM3, ATP1A1, SNTA1, STC1, TNNT1, AKAP9, SCN5A	SNTA1, ATP1A1, ALDOA, DTNA, TNNT1, CALM3	0.788085
GO:0006942	regulation of striated muscle contraction	0.99513	1	0.753014	-0.589731	DSP, CAMK2D, C12orf57, CALM2, JUP, RANGRF	CALM3, SCN5A, STC1, PRKACA, AKAP9, JUP	0.99513
GO:0006949	syncytium formation	0.730059	0.895039	1.33164	-1.01691	ADGRB3, CD81, CAMK1, SH3PXD2A, ADAM9, FLOT1	SH3PXD2A, CAMK1, FLOT1, CD81, ADAM9	0.730059
GO:0006956	complement activation	0.926338	0.896394	-0.929435	-1.00938	CLU, RGCC	RGCC, CLU	0.896394
GO:0006959	humoral immune response	0.875929	0.729495	1.00942	-1.23828	PRSS2, PRSS3, GATA6, BCL2, RARRES2, FAU, PSMB10, RPL30, RPS19, CD55, CFB, CFD	RGCC, RARRES2, FAM3A, HLA-DRB1, GAPDH, CLU, GPI	0.729495
GO:0006968	cellular defense response	0.911677	0.906969	-0.964033	-0.994342	NCF2, TCIRG1, LGALS3BP, FOSL1, ITGB1	TCIRG1, LGALS3BP, ITGB1	0.906969
GO:0006970	response to osmotic stress	0.811452	0.935224	-1.17162	-0.894691	SLC25A23, MYLK, MAPK13, LRRC8A	SLC25A23, MAPK13, LRRC8A, RCSD1, SERPINB6, AKR1B1	0.811452
GO:0006972	hyperosmotic response	0.878366	0.780329	-1.06001	-1.26456	SLC25A23	SLC25A23, RCSD1, AKR1B1, LETM1, MICU1	0.780329
GO:0006977	DNA damage response, signal transduction by p53 class mediator resulting in cell cycle arrest	0.237333	0.966107	1.81123	0.796866	CHEK2, PLK2, TP53, MUC1, CRADD, RPL26, ATM, TRIAP1	TP53, CHEK2, RPL26, TRIAP1	0.237333
GO:0006978	DNA damage response, signal transduction by p53 class mediator resulting in transcription of p21 class mediator	0.966346	0.987905	0.838361	-0.715278	TP53, MUC1, RPL26	MUC1, ZNHIT1	0.966346
GO:0006983	ER overload response	0.878366	0.927855	-1.05205	0.84988	TMCO1, SELENOS	TP53, GSK3B, ATG10	0.878366
GO:0006984	ER-nucleus signaling pathway	0.151186	0.715613	-1.77082	-1.24321	INSIG1, HSPA5, SREBF2, SREBF1, AGR2, TMCO1, SELENOS, SCAP, ATF6B	INSIG1, AGR2, SREBF1, SREBF2, ATF6B, TMCO1, HSPA5, SCAP	0.151186
GO:0006986	response to unfolded protein	0.5836	0.936861	-1.35687	-0.901453	HSPA5, HSPA1A, AGR2, HERPUD1, TBL2, TMBIM6, SELENOS, VCP, ATF6B, DERL2, SERPINH1, BAK1, DDIT3, XBP1, NFE2L2, RACK1, CDK5RAP3, STT3B, DNAJC4, MBTPS2	AGR2, HSPA1A, TBL2, BAK1, ATF6B, BAG3, HSPA5, TMBIM6, HERPUD1, DNAJC4, HSF1, VCP, CDK5RAP3, TM7SF3, SELENOS, SERPINH1, DDRGK1, XBP1, MBTPS1	0.5836
GO:0006991	response to sterol depletion	0.138623	0.561038	-1.68049	-1.4988	INSIG1, SREBF2, SREBF1	INSIG1, SREBF1, SREBF2, SCAP	0.138623
GO:0006997	nucleus organization	0.773781	0.987905	-1.16849	-0.797444	LPIN1, REEP4, ETS1, CHMP1A, SUN2, BIN1, WRAP53, NEK6, HABP4, PLK1, LMNB1, LEMD2, SERBP1, NUMA1, TMEM43, PML, CHMP2B, PRKCA, SIRT2, RCC1, CHMP2A, CTDNEP1	REEP4, LPIN1, CHMP1A, BIN1, SUN2, PLK1, LEMD2, PML, CTDNEP1, SIRT2, ETS1, CHMP2A, NEK6, HABP4, SERBP1, WRAP53, AKAP8L, EMD, SUN1, NUMA1, DCTN1	0.773781
GO:0006998	nuclear envelope organization	0.49106	0.748673	-1.48078	-1.22431	LPIN1, REEP4, CHMP1A, SUN2, NEK6, PLK1, LMNB1, LEMD2, TMEM43, CHMP2B, PRKCA, SIRT2, RCC1, CHMP2A, CTDNEP1	REEP4, LPIN1, CHMP1A, SUN2, PLK1, LEMD2, CTDNEP1, SIRT2, CHMP2A, NEK6, AKAP8L, EMD, SUN1, DCTN1	0.49106
GO:0006999	nuclear pore organization	0.861775	0.319135	1.05604	1.78609	NUP153, AHCTF1, SEH1L, NUP93, NUP98, NDC1, NUP205	NUP153, NDC1, AHCTF1, NUP98, SEH1L, NUP133, NUP205, NUP93	0.319135
GO:0007004	telomere maintenance via telomerase	1	0.935224	-0.440659	0.894934	PIF1, PNKP, NEK2, WRAP53, HNRNPA1, SMG5, TEN1	NOP10, EXOSC10, PARN, TCP1, XRCC5, HSP90AB1, TERF2, MRE11, DCP2, TENT4B, MAP3K4, POT1, NAF1, NEK7, TNKS, HSP90AA1, SMG6, PTGES3, HMBOX1, HNRNPC, HNRNPU, AURKB, NHP2, MAPK1, NAT10, RAD50	0.935224
GO:0007006	mitochondrial membrane organization	0.897998	0.695168	-0.98315	-1.22039	NMT1, HSPA1A, BNIP3, PINK1, ACAA2, SPG7, HIP1R, GHITM, TMEM14A, SLC25A5, STPG1, BAK1, BCL2L1	BNIP3, HSPA1A, NMT1, HIP1R, ACAA2, BAK1, PINK1, SLC25A5, TMEM14A, SPG7	0.695168
GO:0007007	inner mitochondrial membrane organization	0.935956	1	0.872954	0.502447	TIMM8A, UQCC3, NDUFA13, TIMM10, MICOS13, IMMT, CHCHD10, TIMM9	AGK, UQCC3, CHCHD10, TIMM10, TIMM8A, TIMM9, MICOS13, NDUFA13	0.935956
GO:0007008	outer mitochondrial membrane organization	1	0.94923	0.557429	0.784315	PDCD5, TOMM22	PDCD5, HSP90AA1, TOMM22, HSPA4	0.94923
GO:0007009	plasma membrane organization	0.836619	0.429632	-1.1013	-1.50026	CLU, CHMP1A, PACSIN3, DEGS1, BIN1, STX2, STX4, ATP10A, FLOT1, COL5A1, SMPD1, PLEKHM2, CAV2, DNM2, OSBPL2, CAV1	ATP10A, SYTL4, COL5A1, CLU, GSN, CHMP1A, BIN1, SMPD1, CD9, DNM2, PACSIN3, DEGS1, STX4, OSBPL2, STX2, FLOT1, PLEKHM2	0.429632
GO:0007018	microtubule-based movement	1	1	-0.608247	-0.569126	STK11, LAMP1, HSPB1, DNAAF5, KIF3A, CFAP20, MAP4, UBB, IGBP1, FSIP2, CENPE, MAP1S	STK11, HSPB1, BAG3, LAMP1, DNAAF5, MAP1S, UBB, IFT81, TTC12, IFT52	1
GO:0007019	microtubule depolymerization	1	0.420945	0.571661	1.74428	NAV3, ATXN7, TAOK1, CLASP1, KIF2C, KIF18A, CIB1, KIF18B, CKAP5	NAV3, CLASP1, KIF18B, ARHGEF2, ATXN7, TTBK2, KIF2C, APC, KIF18A, TPX2, CKAP5, TAOK1	0.420945
GO:0007020	microtubule nucleation	0.900371	0.998617	-0.986499	-0.698526	HSPA1A, EML2, AKAP9, MECP2	HSPA1A, EML2, CSNK1D, MECP2, GOLGA2, AKAP9	0.900371
GO:0007026	negative regulation of microtubule depolymerization	0.861775	0.621769	1.07356	1.46086	NAV3, ATXN7, TAOK1, CLASP1, CIB1	NAV3, CLASP1, ARHGEF2, ATXN7, TTBK2, APC, TPX2, TAOK1	0.621769
GO:0007029	endoplasmic reticulum organization	1	1	0.744901	-0.607258	ATL2, TOR1AIP2, EMC6, RAB10, EMC2, WDR83OS, TMEM33, TMCC1, SMPD4, TRAM2, MMGT1	UBL4A, SGTA, EMC10, GET3, BAG6, ARL6IP1	1
GO:0007030	Golgi organization	1	1	-0.581264	-0.536068	STK25, GCC2, GOLPH3L, SURF4, MAP2K2, TMED9, AKAP9, TBC1D20, LYSMD3, FAM174B, PLEKHM2, STX5, TRAPPC12, MAP2K1, TMED2, GOLGB1, TMED5, CSNK1D, SYNE1, COG6, OPTN	MAP2K2, STK25, FAM174B, TBC1D20, SURF4, GCC2, CSNK1D, PLEKHM2, TRAPPC12, MAP2K1, GOLGB1, RAB1B, GOLGA2, AKAP9, GBF1, TMED2, STX5, SEC23IP, TMED9, ARMH3	1
GO:0007031	peroxisome organization	1	0.981568	-0.588126	-0.756846	PEX10, ACOT8, PEX6, PEX2, MAVS	PEX10, ACOT8	0.981568
GO:0007032	endosome organization	1	1	-0.434742	0.646832	RNF26, TMEM9, HOOK2, LAPTM4B, VPS25, RAB7A, CHMP2B, CHMP2A, HGS	CORO1C, STAM2, RNASEK, SQSTM1, ALS2, VPS36, TMCC1, STAM, CLCN3	1
GO:0007033	vacuole organization	0.684327	0.814606	-1.24156	-1.13096	LAPTM5, TMEM41B, MAP1LC3A, WDR45B, PINK1, WIPI1, AP4M1, PIP4K2B, ATG4D, WDR45, PI4KB, TMEM9, ATP6AP2, ANXA2, ATG9A	LAPTM5, MAP1LC3A, WDR45B, HOOK2, TMEM9, PINK1, PIP4K2B, PI4KB, AP4M1, WDR45, ATG9A, ARFIP2, WIPI1, ATG4D, ATP13A2, TMEM41B, ANXA2, HPS1, CLN6, RAB1B, ATP6AP2, RAB34, MBTPS1, WIPI2, ATG101	0.684327
GO:0007034	vacuolar transport	0.138623	0.452391	-1.74413	-1.48237	PCSK9, PINK1, RHOB, AP4M1, CLU, CHMP1A, LAMP1, ADRB2, VPS16, GCC2, VPS51, BIN1, VCP, SNAPIN, LAMP2, HOOK2, TRAK1, HGSNAT, ATP13A2, M6PR	PCSK9, VPS16, RHOB, CLU, HOOK2, PINK1, CHMP1A, BIN1, VPS51, LAMP2, AP4M1, ADRB2, LAMP1, SNAPIN, LYST, GCC2, ATP13A2, VCP, SORT1, CHMP2A, HGS, HGSNAT, TRAK1	0.138623
GO:0007035	vacuolar acidification	0.779973	0.921115	-1.23379	-0.902894	TMEM9, ATP6AP2, CLN6, GRN	TMEM9, CLN6, ATP6AP2	0.779973
GO:0007039	protein catabolic process in the vacuole	0.71658	0.832744	-1.29798	-1.16302	LAMP2, LAPTM4B, ATP13A2	LAMP2, ATP13A2, CD81, LAPTM4B	0.71658
GO:0007040	lysosome organization	0.845887	0.880633	-1.10634	-1.04814	LAPTM5, PI4KB, TMEM9, ATP6AP2, HOOK2, LAPTM4B, RAB7A, CHMP2B, HPS1, CLN6, RAB34, MBTPS1, GRN	LAPTM5, HOOK2, TMEM9, PI4KB, HPS1, CLN6, ATP6AP2, RAB34, MBTPS1	0.845887
GO:0007041	lysosomal transport	0.12881	0.429632	-1.75631	-1.51773	PCSK9, PINK1, RHOB, AP4M1, CLU, CHMP1A, LAMP1, ADRB2, VPS16, GCC2, VPS51, BIN1, VCP, SNAPIN, LAMP2, HOOK2, TRAK1, HGSNAT, ATP13A2, M6PR	PCSK9, VPS16, RHOB, CLU, HOOK2, PINK1, CHMP1A, BIN1, VPS51, LAMP2, AP4M1, ADRB2, LAMP1, SNAPIN, LYST, GCC2, ATP13A2, VCP, SORT1, CHMP2A, HGS, HGSNAT, TRAK1	0.12881
GO:0007042	lysosomal lumen acidification	0.835043	0.908985	-1.16747	-0.99045	TMEM9, ATP6AP2, CLN6, GRN	TMEM9, CLN6, ATP6AP2	0.835043
GO:0007043	cell-cell junction assembly	1	0.981568	-0.519734	-0.778981	ESAM, ACTG1, EPHA2, SNAI2	ESAM, SNAI2, PECAM1, RAB13, ACTG1, RHOC, PRKACA, IKBKB, JUP, EPHA2, MYO1C, WDR1, RHOA, VCL	0.981568
GO:0007044	cell-substrate junction assembly	0.847853	0.973893	1.06139	-0.811291	THBS1, EFNA5, LIMCH1, PHLDB2, RHOD, ITGA6	ITGB4, PLEC, PTPRJ, DAPK3, ACTG1, SLK, VEGFA, S100A10	0.847853
GO:0007051	spindle organization	0.542631	0.987158	-1.32558	-0.811187	HSPA1A, CHD3, PSRC1, CCNB1, SPAG5, CHMP1A, TACC3, ARHGEF10, HAUS4, SUN2, DCTN2, HDAC3, NEK2, MECP2, GNAI1, NEK6, DYNC1H1, FLNA, RAN, KNSTRN, PLK1, RPS3, WDR62, STMN1, CEP97, RHOA, AAAS, ASPM, NUMA1, RACGAP1, MAP4, KIFC1, BORA, CHMP2B, RCC1, CHMP2A, HSPA1B, SMC1A, CENPE, PRC1, MAP1S, CSNK1D, EFHC1	HSPA1A, CHMP1A, CHD3, HAUS4, SUN2, CCNB1, PLK1, SPAG5, FLNA, PSRC1, TACC3, DCTN2, NEK2, HDAC3, MAP1S, CSNK1D, RAN, ARHGEF10, AAAS, MECP2, GOLGA2, RPS3, CHMP2A, NEK6	0.542631
GO:0007052	mitotic spindle organization	0.586873	1	-1.32066	-0.755235	HSPA1A, PSRC1, CCNB1, CHMP1A, TACC3, ARHGEF10, SUN2, DCTN2, MECP2, GNAI1, NEK6, DYNC1H1, FLNA, RAN, PLK1, WDR62, STMN1, CEP97, RHOA, AAAS, NUMA1, RACGAP1, MAP4, KIFC1, BORA, CHMP2B, RCC1, CHMP2A, HSPA1B, SMC1A, CENPE, PRC1, MAP1S	HSPA1A, CHMP1A, SUN2, CCNB1, PLK1, FLNA, PSRC1, TACC3, DCTN2, MAP1S, RAN, ARHGEF10, AAAS, MECP2, GOLGA2, CHMP2A, NEK6	0.586873
GO:0007062	sister chromatid cohesion	0.903843	0.796265	0.922826	1.15392	CTNNB1, SLF2, CDCA5, DSCC1, FBXW7, SMC5, POGZ, MRE11, NAA50, TENT4A, NSMCE2, NAA10, PDS5B	SLF2, CTNNB1, FBXW7, NAA50, MRE11, PDS5B, CDCA5, BUB1, NSMCE2, HDAC8, SMC5, TNKS, SLF1, POGZ, RB1, DSCC1	0.796265
GO:0007063	regulation of sister chromatid cohesion	0.840291	0.616453	1.09121	1.42587	CTNNB1, SLF2, CDCA5, SMC5, NSMCE2, NAA10, BUB1, SLF1	SLF2, CTNNB1, CDCA5, BUB1, NSMCE2, HDAC8, SMC5, TNKS, SLF1, RB1	0.616453
GO:0007064	mitotic sister chromatid cohesion	0.851543	0.572509	1.07457	1.48486	SLF2, CDCA5, DSCC1, SMC5, POGZ, NAA50, NSMCE2, NAA10, PDS5B, NIPBL	SLF2, NAA50, PDS5B, CDCA5, NSMCE2, SMC5, TNKS, SLF1, POGZ, RB1, DSCC1, PDS5A	0.572509
GO:0007076	mitotic chromosome condensation	1	0.996212	-0.633703	-0.66054	CHMP1A, PLK1, SMC4, NCAPD2, BAZ1B	CHMP1A, PLK1	0.996212
GO:0007077	mitotic nuclear membrane disassembly	0.780407	0.825339	-1.2292	-1.18787	LPIN1, NEK6, PLK1, PRKCA, CTDNEP1	LPIN1, PLK1, CTDNEP1, NEK6	0.780407
GO:0007080	mitotic metaphase plate congression	0.995205	1	-0.780269	0.592585	PSRC1, CCNB1, CHMP1A, DCTN2, BOD1, KAT5, MIS12, SPDL1, KIFC1, CDT1, CHMP2B, KIF14, CHMP2A, CENPE	CDCA8, CHAMP1, CDCA5, BECN1, CDC23, SEH1L, NUDC, KIF2C, NDC80, ZW10, RRS1, SPDL1, KIF18A, KPNB1, HNRNPU, AURKB	0.995205
GO:0007084	mitotic nuclear membrane reassembly	0.808162	0.788085	-1.18748	-1.24068	REEP4	REEP4	0.788085
GO:0007088	regulation of mitotic nuclear division	0.96999	0.880633	-0.85839	-1.03907	CCNB1, DAPK3, RGCC, NEK2, TOM1L1, ANAPC15, TRIP13, PLK1, PDXP, CAV2, MKI67, TOM1L2, BMP4, CDT1, DYNC1LI1, MAD2L1BP, BORA, CDC25C, RCC1, IK, PKMYT1	RGCC, BMP4, LRP5, PDXP, DAPK3, CCNB1, PLK1, MAD2L1BP, MKI67, NEK2, CDC25C, ANAPC15	0.880633
GO:0007091	metaphase/anaphase transition of mitotic cell cycle	1	1	-0.634351	0.630475	CCNB1, TACC3, NEK6, ANAPC15, TRIP13, PLK1, CDT1, DYNC1LI1, MAD2L1BP, CDC6, IK, CENPE	FBXO5, GEN1, KNTC1, CDK5RAP2, CDC23, NSMCE2, NDC80, ZW10, BUB1B, APC	1
GO:0007093	mitotic cell cycle checkpoint signaling	0.870312	0.98242	1.01991	0.852534	BRCA1, CHEK2, PLK2, GEN1, TP53, MUC1, CRADD, NEK11, TIPIN, RPL26, DONSON, DTL, BLM, CHEK1, MAD2L2, ZW10, ZWILCH, KNTC1, MAP3K20	BRCA1, NEK11, GEN1, TIPIN, TP53, BLM, CHEK1, CLSPN, CHEK2, RPL26, RPA2, KNTC1, CDK5RAP2, NDC80, ZW10, MAP3K20, ATF2, BUB1B, RPS27L, APC, MDC1, INIP, TRIAP1, RFWD3, DTL	0.870312
GO:0007094	mitotic spindle assembly checkpoint signaling	1	1	-0.534016	-0.520048	CCNB1, ANAPC15, TRIP13, PLK1, CDT1, DYNC1LI1, MAD2L1BP, IK	CCNB1, PLK1, MAD2L1BP, ANAPC15	1
GO:0007095	mitotic G2 DNA damage checkpoint signaling	0.995828	1	0.721718	0.709554	BRCA1, DONSON, DTL, BLM, CHEK1, ATM, NBN, CLSPN, TAOK1	BRCA1, BLM, CHEK1, CLSPN	0.995828
GO:0007096	regulation of exit from mitosis	0.98318	0.820434	-0.791118	-1.18649	RGCC, PHB2	RGCC, MAD2L1BP, PHB2	0.820434
GO:0007098	centrosome cycle	1	0.994476	-0.791152	0.826172	CETN2, FBXW5, CHD3, CHMP1A, ARHGEF10, CETN3, HAUS4, NEK2, PPP1R35	C2CD3, NPM1, CTNNB1, GEN1, BRCA2, STIL, XRCC2, CEP135, TRIM37, CEP85, CHEK1, PCM1, CENPJ, HAUS2, POC1B, HAUS6, MAP9, CDK5RAP2, PCLAF, NDC80, CEP44, CEP152, CEP295, UVRAG, ATF5	0.994476
GO:0007099	centriole replication	0.922895	0.817835	0.899285	1.14638	PLK2, POC1B, TRIM37, CEP44, CENPJ, NPM1, STIL, SASS6, CCDC57, CDK5RAP2, VPS4B, CEP295, C2CD3	C2CD3, NPM1, STIL, CEP135, TRIM37, CENPJ, POC1B, CDK5RAP2, CEP44, CEP152, CEP295, SASS6	0.817835
GO:0007100	mitotic centrosome separation	1	0.939506	0.625422	0.83027	CHEK1, CEP85	CEP85, CHEK1, MAP9	0.939506
GO:0007127	meiosis I	0.724295	0.560135	1.30701	1.59535	CENPX, MRE11, MND1, RAD51B, ATM, RAD50, CENPS	RAD51B, MND1, MRE11, PSMC3IP, CENPS, RAD51AP1, RAD50, FANCM, CENPX	0.560135
GO:0007131	reciprocal meiotic recombination	0.724295	0.560135	1.30701	1.59535	CENPX, MRE11, MND1, RAD51B, ATM, RAD50, CENPS	RAD51B, MND1, MRE11, PSMC3IP, CENPS, RAD51AP1, RAD50, FANCM, CENPX	0.560135
GO:0007156	homophilic cell adhesion via plasma membrane adhesion molecules	0.979002	0.704154	-0.803173	-1.28306	ROBO2, NECTIN2, PLXNB2, ITGB1, PTPN23	PLXNB2, NECTIN2, ROBO2, PECAM1, ROBO1, ITGB1	0.704154
GO:0007160	cell-matrix adhesion	0.833027	0.787311	-1.0936	-1.16446	PLAU, COL13A1, L1CAM, DAPK3, SGCE, ADAM15, ACTG1, SERPINE1, ITGB5, ITGA10, S100A10, VEGFA, PLEKHA2, ITGB1, ADAM9, DLC1, ITGB4	ITGB4, COL13A1, PLAU, ITGB5, ITGA10, PTPRJ, ADAM15, L1CAM, ITGA2, DAPK3, ITGB1, ACTG1, JAG1, PLEKHA2, SLK, VEGFA, EMP2, S100A10, MINK1, SGCE, TIAM1, RRAS	0.787311
GO:0007162	negative regulation of cell adhesion	0.73565	0.572967	1.21626	-1.37447	CDH1, MDK, CDH13, THBS1, EFNA5, PHLDB2, MUC1	RGCC, CDH1, BMP4, SPRY4, HLA-DRB1, AKT1, SPINT2, MUC1, KLF4, SNAI2, ADAM15, CD9, TGFBI, PPARA, TGFB1, JAG1, TWSG1, PRKG1, ARHGDIA, MYADM, VEGFA	0.572967
GO:0007163	establishment or maintenance of cell polarity	1	1	-0.629754	0.584788	STK11, CAP2, CENPA, SLC9A3R1, KANK1, ITGB1, MSN, PLK1, KAT5, RHOA, NUMA1, SPDL1, MAP4	WWC1, GSK3B, PARD6B, CLASP1, OPHN1, FERMT1, PRKCI, KIF2C, NDC80, ZW10, KRIT1, RAP1B, CLASP2, CDC42, DST, ROCK1, SPDL1, DLG1	1
GO:0007164	establishment of tissue polarity	0.831325	0.809209	-1.14087	-1.22127	DVL1, DVL2, DVL3	DVL1, DVL2, DKK1, DVL3, MLLT3	0.809209
GO:0007173	epidermal growth factor receptor signaling pathway	0.977571	0.535838	-0.853554	-1.46512	AGR2, RNF126, ZFYVE28, MVP, WDR54, SHC3, AKT1, HIP1R, TGFB1, ZGPAT, BCAR3, PLAUR, IQGAP1, VPS25, PLCE1, NCK2, PIK3C2A, ERRFI1, RAB7A, ERBIN, RNF115	AGR2, EFEMP1, MVP, KIF16B, HIP1R, RNF126, AKT1, SLC30A10, WDR54, AREG, PTPRJ, ZGPAT, AFAP1L2, SHC3, TGFB1, ERRFI1, MVB12A, PLAUR, VPS25, BCAR3, HBEGF, NCK2, IQGAP1	0.535838
GO:0007175	negative regulation of epidermal growth factor-activated receptor activity	0.773781	0.766085	-1.24675	-1.27153	ZFYVE28, ZGPAT, VPS25, ERRFI1	ZGPAT, ERRFI1, VPS25, ZFYVE28	0.766085
GO:0007176	regulation of epidermal growth factor-activated receptor activity	0.966225	0.95707	-0.853251	-0.809168	ZFYVE28, ZGPAT, VPS25, NCK2, ERRFI1	ZGPAT, ERRFI1, VPS25, NCK2, ZFYVE28	0.95707
GO:0007179	transforming growth factor beta receptor signaling pathway	0.309015	0.680105	-1.54415	-1.25126	VEPH1, ID1, FOS, PPARG, JUN, PEG10, HSPA1A, TGFB1I1, STK11, PMEPA1, ZYX, ITGB5, LTBP4, SDCBP, BAMBI, ZMIZ1, PXN, ITGA3, TWSG1	ID1, PMEPA1, HSPA1A, ITGB5, STK11, FOS, LTBP4, ZMIZ1, JUN, TGFB1I1, PXN, ZBTB7A, PPARA, TGFB1, PEG10, ITGA3, BCL9L, TWSG1	0.309015
GO:0007183	SMAD protein complex assembly	0.99513	0.888258	-0.760394	-1.041	PMEPA1, FKBP1A, TGFB1	PMEPA1, TGFB1, FKBP1A	0.888258
GO:0007188	adenylate cyclase-modulating G protein-coupled receptor signaling pathway	0.966535	0.981568	-0.841854	-0.774836	AKAP12, ADRB2, GNAI1, FLNA, RAMP1	RAMP1, AKAP12, FLNA, ADRB2, ATP2B4	0.966535
GO:0007189	adenylate cyclase-activating G protein-coupled receptor signaling pathway	0.559978	0.864536	1.52094	1.08813	ABCA1, GNAS	GNAS, ADM, ABCA1	0.559978
GO:0007190	activation of adenylate cyclase activity	0.665489	0.695168	-1.33844	-1.31517	ADRB2, CAP2, ADORA2B	ADRB2, ADORA2B, CAP2	0.665489
GO:0007193	adenylate cyclase-inhibiting G protein-coupled receptor signaling pathway	0.665489	0.817835	-1.36974	-1.1937	AKAP12, GNAI1, FLNA	AKAP12, FLNA	0.665489
GO:0007200	phospholipase C-activating G protein-coupled receptor signaling pathway	0.780407	0.803594	-1.22923	-1.22536	GNA15, F2R, TGM2, PLCE1	GNA15, F2R	0.780407
GO:0007204	positive regulation of cytosolic calcium ion concentration	0.71658	0.908985	1.30753	-1.01034	SAA1, EDN1	GNA15, PLCZ1, F2RL1	0.71658
GO:0007212	dopamine receptor signaling pathway	0.779072	0.981568	-1.2367	-0.754255	FLNA, CAV2	FLNA, CAV2	0.779072
GO:0007219	Notch signaling pathway	0.665489	0.560135	-1.32884	-1.47372	HES1, RBPJ, AKT1, ARRB1, SNAI2, ARRDC1, CD46, AAK1, TSPAN14	HES1, AKT1, ARRDC1, SNAI2, MAML3, ARRB1, RBPJ, JAG1, RITA1	0.560135
GO:0007220	Notch receptor processing	0.896143	0.893024	-1.02479	-1.02286	APH1A, NCSTN	APH1A, NCSTN	0.893024
GO:0007224	smoothened signaling pathway	1	0.981568	-0.646595	-0.744538	VCP, TULP3, SUFU, RACK1	GLI2, SUFU, VCP, IFT81, RACK1, TULP3	0.981568
GO:0007229	integrin-mediated signaling pathway	0.586873	0.263265	-1.40033	-1.64515	PTN, LAMA5, ITGA5, ADAM15, ZYX, ITGB5, ILK, ITGA10, BCAR1, FLNA, PLPP3, ITGB1	PTN, LAMA5, ITGB5, FN1, ITGA10, BCAR1, ADAM15, ILK, ITGA2, ITGA5, ITGB1, FLNA, PLPP3	0.263265
GO:0007249	I-kappaB kinase/NF-kappaB signaling	0.890589	0.611161	-0.999221	-1.33723	IRAK1, PINK1, CD74, GAPDH, TNFRSF1A, FADD, HLA-DRB1, TFRC, TRIM8, AKT1, IKBKG, BIRC2, RORA, F2R, TNIP1, BCL3, DHX15, F2RL1, TNIP2, MAP3K14, SHARPIN, ZNF675, CD40, RHOA, LTBR	IRAK1, CD74, S100A4, HLA-DRB1, F2RL1, GAPDH, TRIM8, TNFRSF1A, BCL3, SHARPIN, AKT1, PINK1, BIRC2, IKBKG, FADD, LTBR, CD40, DHX15, F2R, MAP3K14, RORA, TNIP2	0.611161
GO:0007250	activation of NF-kappaB-inducing kinase activity	0.890226	0.832744	-1.01918	-1.16995	IRAK1	IRAK1	0.832744
GO:0007252	I-kappaB phosphorylation	0.951914	0.924714	-0.880337	-0.893875	AKT1, PRDX4, DDRGK1	AKT1, DDRGK1, PRDX4	0.924714
GO:0007254	JNK cascade	1	1	-0.650219	-0.652527	CCN2, PINK1, GADD45B, HDAC3, MAP3K11, GPS2, F2RL1, HMGB1, MDFIC, PRMT1, ZNF675, LTBR, MAPK9	F2RL1, CCN2, PINK1, LTBR, HDAC3, PRMT1, TRAF4, GPS2, MINK1, SEMA3A, MAP3K11, SH3RF3, MBIP, GPS1, MDFIC, MAP4K4, GADD45B, COPS5, HMGB1, MAP2K7, GSTP1, DNAJA1, XIAP	1
GO:0007259	receptor signaling pathway via JAK-STAT	0.951914	0.987905	0.871637	0.816891	IL6, CSF2, STAT1, PARP14, IL6ST, JAK1, CENPJ, PIGU, IFNAR1, PIAS1	ERBB4, JAK1, IL6, CENPJ, PTPN2, STAT1, STAT3, IL6ST, NF2, PIAS1, IFNAR1, GADD45A, PIGU	0.951914
GO:0007260	tyrosine phosphorylation of STAT protein	0.831325	1	1.11905	-0.678447	IL6, CSF2, PARP14, IL6ST	TNFRSF1A, CLCF1, CSF2, CD40	0.831325
GO:0007263	nitric oxide mediated signal transduction	0.749164	0.999359	1.30589	0.623051	THBS1, DDAH1, EGFR	DDAH1, THBS1, EGFR	0.749164
GO:0007265	Ras protein signal transduction	0.781506	0.864536	-1.13332	-1.0466	LIMK1, ARHGDIB, JUN, TAX1BP3, ARHGAP29, RASSF1, RHOB, KANK2, CFL1, RHOG, ARRB1, FOXM1, KANK1, ARHGDIA, FBP1, F2RL1, DLC1, RIPOR1, TRIM28, STMN1, ARHGEF3, RHOA, MET, EPS8L2, WASF1, TIAM1, PLCE1, SHOC2, ARHGEF1, DNMT1, MYO9B, KIF14	ARHGDIB, RHOB, F2RL1, TAX1BP3, LIMK1, KANK2, JUN, ARRB1, ROBO1, CFL1, TRIM28, RHOG, ARF6, HEG1, EPS8L2, ARHGDIA, RIPOR1, RASSF1, FBP1, MYO9B, SHOC2, ARHGAP1, KANK1, TIAM1	0.781506
GO:0007266	Rho protein signal transduction	0.639876	0.542204	-1.35712	-1.46607	LIMK1, ARHGDIB, TAX1BP3, ARHGAP29, RHOB, KANK2, CFL1, RHOG, ARRB1, KANK1, ARHGDIA, F2RL1, DLC1, RIPOR1, STMN1, ARHGEF3, RHOA, MET, EPS8L2	ARHGDIB, RHOB, F2RL1, TAX1BP3, LIMK1, KANK2, ARRB1, ROBO1, CFL1, RHOG, HEG1, EPS8L2, ARHGDIA, RIPOR1, MYO9B, ARHGAP1, KANK1	0.542204
GO:0007268	chemical synaptic transmission	0.846927	0.967112	1.05506	-0.833918	GRIK2, PDE7B, RPS6KA2, VAMP2, NLGN1	GRIK4, STX1A, DTNA, IQSEC2, SYT1, CDK5, TOR1A, SNAPIN, STX4, AKAP9, STXBP1, SYPL1, PPP3CB, GABARAP, CNP, PDE7B	0.846927
GO:0007269	neurotransmitter secretion	0.878366	0.911527	-1.03442	-0.98525	STX1A, SYT1	STX1A, SYT1, CDK5, SNAPIN	0.878366
GO:0007272	ensheathment of neurons	0.951123	0.983268	-0.888372	-0.735697	CLU, ARHGEF10, DEGS1	CLU, DEGS1, EIF2B2, ARHGEF10, TYMP	0.951123
GO:0007276	gamete generation	1	0.994476	-0.705993	0.718679	SPA17, DEAF1, PRKAG1, PTTG1, RACGAP1, BRD2, FSIP2	SNRPA1, PARN, ABHD2, FSIP2, TOB2, USP9X	0.994476
GO:0007281	germ cell development	0.995828	1	-0.732799	0.520069	DEAF1	ABHD2, FSIP2, SRPK1	0.995828
GO:0007283	spermatogenesis	0.978192	1	-0.796566	0.589573	SPA17, PRKAG1, PTTG1, RACGAP1, BRD2, FSIP2	SNRPA1, ABHD2, FSIP2	0.978192
GO:0007338	single fertilization	0.151186	0.661045	-1.73888	-1.37572	PLCZ1, ALDOA, CLGN, SPA17	PLCZ1, ALDOA, CD9, CLGN, SPA17	0.151186
GO:0007369	gastrulation	0.951123	0.561038	-0.89925	-1.47753	LAMB1, MMP14, ITGA5, ITGB5, ITGA3, KLF4, MYADM, HMGA2, LAMB3, ITGB1, ITGB4, COL5A1	ITGB4, COL6A1, MMP14, BMP4, ITGB5, COL5A1, FN1, KLF4, LAMB1, ITGA2, ITGA5, ITGB1, LAMB3, DKK1, ITGA3, HMGA2	0.561038
GO:0007389	pattern specification process	0.840291	1	-1.12982	-0.622836	STC1, MID1, ATP6AP2, WNT2B, DDIT3, DOP1B, BMP4, PKD2, DNAH11	BMP4	0.840291
GO:0007405	neuroblast proliferation	0.623962	0.729495	-1.41838	-1.29799	ARTN, SOX5	ARTN	0.623962
GO:0007409	axonogenesis	0.840291	0.999359	1.06557	0.757308	DSCAM, SLIT2, ANOS1, C12orf57, PARD6B, ROBO1, RPS6KA5, BDNF, USP9X, PTPRM, SOS1, PARD3	FYN, ANOS1, SLIT2, C12orf57, PARD6B, SIAH1, OPHN1	0.840291
GO:0007411	axon guidance	0.71658	0.852338	1.31758	1.08964	DSCAM, SLIT2, ANOS1, RPS6KA5, BDNF, PTPRM, SOS1	FYN, ANOS1, SLIT2, SIAH1, OPHN1	0.71658
GO:0007416	synapse assembly	1	1	0.572619	-0.620559	NLGN1, BDNF, SRGAP2, APP	DVL1, CDK5	1
GO:0007420	brain development	0.779072	0.949445	1.1708	0.879821	INHBA, ARNT2, SLIT2, SPATA5, C12orf57, PHGDH, ROBO1, TMEM14B, NFIB, ARHGAP11B, NR4A2, TAF1, PTPN11, B2M, FZD6, IER3IP1, GSK3B, FOXP2, LRP6, UFM1, PAFAH1B1, COL4A1	INHBA, NFIB, SPATA5, TAF1, SLIT2, TMEM14B, C12orf57, GSK3B, OPHN1, FZD6, ARHGAP11B, RAB3GAP1, UFM1, EFHC1, PPT1, COL4A1, B2M	0.779072
GO:0007422	peripheral nervous system development	0.995828	0.938372	-0.747087	0.834286	ARHGEF10, GSTM3	ADGRG6	0.938372
GO:0007423	sensory organ development	0.55013	0.911527	1.53846	-0.955899	SMCHD1, C12orf57, ECE1, ATF6, SCO2, WDPCP, PTPN11, PTPRM, GLI3, EFEMP1, TGFB2, COL4A1, NIPBL, TTLL5, RAB3GAP1	EFEMP1, COL5A1, LRP5	0.55013
GO:0007492	endoderm development	0.822779	0.780329	1.13813	-1.21936	INHBA, COL8A1	COL6A1, MMP14, ITGB5, COL5A1, FN1, LAMB1, ITGA5, LAMB3, DKK1, HMGA2	0.780329
GO:0007498	mesoderm development	0.755641	0.166963	-1.24782	-1.76018	ITGA3, KLF4, HMGA2, ITGB1, ITGB4, BMP4, PUS7, ITGA2	ITGB4, BMP4, KLF4, ITGA2, ITGB1, DKK1, ITGA3, HMGA2	0.166963
GO:0007507	heart development	0.958351	0.8902	0.849052	-1.02069	SPRED1, NEBL, EDN1, GATA6, NDUFV2, MEF2C, ECE1, EGFR, PTPN11, INSR, NOTCH2	ANKRD1, BMP4, CPE, SNAI2, SRF, RBPJ, PRICKLE1, DKK1, TGFB1, JAG1	0.8902
GO:0007517	muscle organ development	0.234786	0.622932	-1.66069	-1.3745	COL6A3, ANKRD1, SMTN, FHL3, MYLK, SGCE, MYL6B, SFMBT1, FLOT1, VRK3, TGFB1, FXR1, LEMD2, BMP4, MEF2D, SIRT2, SRI	ANKRD1, BMP4, SMTN, MYL6B, FHL3, TGFB1, LEMD2, NRG1, COL6A3, FLOT1, SIRT2, SGCE, MEF2D, HBEGF, MYL6	0.234786
GO:0007519	skeletal muscle tissue development	0.891213	0.69481	-1.00321	-1.33583	MYL6B, FLOT1, VRK3, TGFB1, LEMD2	MYL6B, TGFB1, LEMD2, FLOT1, MYL6	0.69481
GO:0007548	sex differentiation	0.6895	0.935332	1.35171	0.870038	INHBA, KITLG, SLIT2, GATA6	INHBA, SLIT2	0.6895
GO:0007549	dosage compensation	1	0.917019	-0.573462	0.939604	RBM15B	YTHDC1, SMCHD1	0.917019
GO:0007565	female pregnancy	0.910609	0.880633	0.923385	-1.06142	PSG4, PSG5, PPARD, LNPEP	ARHGDIB, SYDE1, MAGED2, CALR	0.880633
GO:0007566	embryo implantation	0.755641	0.695168	-1.24258	-1.31716	SYDE1, ARHGDIB, CALR, VEGFA	ARHGDIB, SYDE1, CALR, VEGFA, EMP2	0.695168
GO:0007584	response to nutrient	0.801057	0.699451	-1.17981	-1.26606	AKR1C3, PPARG, GAS6, GNAI2, PIM1, KANK2, SNAI2, CDKN2D	AKR1C3, GAS6, KANK2, SNAI2, CDKN2D, GNAI2	0.699451
GO:0007586	digestion	0.676668	0.854377	-1.34114	-1.1095	AKR1C1, LDLR	AKR1C1, LDLR	0.676668
GO:0007596	blood coagulation	0.889652	0.880633	0.987912	-1.04785	IL6, THBS1, GNAS, F3, EDN1, GGCX, IL6ST, TEC	PLAT, FOXA2, PLAU, THBD, F2RL1, ITGA2, CD9, VKORC1, PRKG1, DGKD, F2R	0.880633
GO:0007599	hemostasis	0.908047	0.8449	0.941681	-1.11727	IL6, THBS1, GNAS, F3, EDN1, GGCX, IL6ST, TEC	PLAT, FOXA2, PLAU, THBD, F2RL1, GPI, ITGA2, CD9, VKORC1, PRKG1, DGKD, F2R	0.8449
GO:0007601	visual perception	0.851543	0.780847	-1.09685	-1.21995	COL18A1, KIFC3, EML2, RP2, OPA3, OAT	COL18A1, EFEMP1, OAT, KIFC3, EML2	0.780847
GO:0007605	sensory perception of sound	0.844722	0.949445	1.09433	-0.848834	CEMIP, ROR1, TIMM10	ALDH7A1, SNAI2, EML2, SERPINB6, BIRC5, CEMIP, TIMM8B, TIMM13, WDR1	0.844722
GO:0007610	behavior	0.922895	0.624583	-0.930133	1.41874	LDLR, CAMK4, PER3, PRNP	GDF15, SGK1, FYN, C12orf57	0.624583
GO:0007611	learning or memory	0.900371	0.813645	-0.992823	1.16935	LDLR, CAMK4, PRNP	SGK1, FYN, B2M	0.813645
GO:0007612	learning	0.878366	0.817835	1.00884	1.20089	HTT, INSR, APP, FYN, SHANK2	FYN, HTT	0.817835
GO:0007613	memory	0.851543	0.944562	-1.11387	-0.825011	LDLR, CAMK4, PRNP	LDLR, PRNP	0.851543
GO:0007623	circadian rhythm	1	0.890525	0.735446	1.005	USP7, NRIP1, MYCBP2, PPP1CB, USP9X, FBXW7, CLOCK, HUWE1	USP7, NRIP1, FBXW7, BTRC, HUWE1, USP9X, EZH2, CLOCK, MYCBP2, PPP1CB	0.890525
GO:0008016	regulation of heart contraction	1	0.624583	-0.681813	1.38169	CALM3, ATP1A1, SNTA1, STC1, AKAP9, SCN5A	CACNA2D1, RNLS, EDN1, ADM, DSP, TGFB2, ATP2B1, ANK2	0.624583
GO:0008033	tRNA processing	0.89453	1	0.976441	0.761165	RPP21, POP5, RPP40, TPRKB, DTWD1, FARS2, RPP25, TRMT6, METTL8, HSD17B10	RPP21, GON7, TPRKB, FARS2, RPP40, METTL6, HSD17B10, POP1, POP5, TRMT6, METTL8, THUMPD3, ZBTB8OS, DTWD1, THG1L	0.89453
GO:0008037	cell recognition	0.515455	0.849883	-1.49423	-1.14601	NTM, ALDOA	ALDOA, PECAM1, CD81, C4BPB, VDAC2, MSN	0.515455
GO:0008053	mitochondrial fusion	0.926553	0.921115	-0.907615	-0.943938	BNIP3, TFRC, RCC1L, VAT1	BNIP3, VAT1, RCC1L	0.921115
GO:0008064	regulation of actin polymerization or depolymerization	0.922895	0.785978	-0.929929	-1.1855	VASP, ESAM, HIP1R, KANK1, MYADM, F2RL1, PDXP, CFL2	ESAM, F2RL1, HIP1R, PDXP, GSN, ARF6, MYADM, VASP, CCL26, BAIAP2L1, KANK1, NCK2	0.785978
GO:0008088	axo-dendritic transport	0.964802	1	-0.844529	-0.557678	HSPB1	HSPB1	0.964802
GO:0008154	actin polymerization or depolymerization	0.878366	0.711349	-1.03216	-1.2446	DSTN, VASP, ESAM, HIP1R, CFL1, KANK1, MICAL2, MYADM, F2RL1, PDXP, CFL2, WASF1, NCK2, BAIAP2L1	ESAM, F2RL1, HIP1R, PDXP, GSN, DSTN, CFL1, ARF6, MYADM, VASP, CCL26, BAIAP2L1, KANK1, MICAL2, NCK2	0.711349
GO:0008156	negative regulation of DNA replication	0.884509	0.6012	0.993871	1.53548	FBXO5, ZRANB3, DONSON, S100A11, GTPBP4, ATR	FBXO5, S100A11, ZRANB3, RAD17, PDS5A, ATR, GTPBP4	0.6012
GO:0008202	steroid metabolic process	3.85009e-08	0.000715541	-2.37564	-2.05325	AKR1C1, INSIG1, DHCR7, STARD4, MSMO1, HMGCS1, MVK, FDFT1, HSD17B7, AKR1C3, SQLE, CYP51A1, NSDHL, LSS, HMGCR, CH25H, HSD3B7, APOC1, DHCR24, EBP, SC5D, G6PD, PRKAG2, HSD17B4	AKR1C1, AKR1C3, CH25H, INSIG1, NSDHL, DHCR7, HSD17B7, MVK, HSD3B7, STARD4, MSMO1, FDFT1, G6PD, HMGCS1, LSS, EBP, DKK3, CYP51A1, HMGCR, SC5D, SNAI2, TM7SF2, ACOT8, SQLE, APOC1, STARD3	3.85009e-08
GO:0008203	cholesterol metabolic process	3.85009e-08	0.000353962	-2.43466	-2.12991	INSIG1, DHCR7, STARD4, MSMO1, HMGCS1, MVK, HSD17B7, CYP51A1, NSDHL, LSS, HMGCR, CH25H, DHCR24, EBP, SC5D, G6PD	CH25H, INSIG1, NSDHL, DHCR7, HSD17B7, MVK, STARD4, MSMO1, G6PD, HMGCS1, LSS, EBP, CYP51A1, HMGCR, SC5D, TM7SF2, STARD3, SCAP	3.85009e-08
GO:0008206	bile acid metabolic process	0.12881	0.639228	-1.82552	-1.36011	AKR1C1, STARD4, HSD3B7	AKR1C1, HSD3B7, STARD4	0.12881
GO:0008207	C21-steroid hormone metabolic process	0.213675	0.452391	-1.64513	-1.56772	AKR1C1, AKR1C3	AKR1C1, AKR1C3, DKK3	0.213675
GO:0008209	androgen metabolic process	0.478295	0.898871	-1.47978	-1.00807	HSD17B7, HSD17B4	HSD17B7, HSD17B4, HSD17B11	0.478295
GO:0008210	estrogen metabolic process	0.966535	0.817835	-0.835022	-1.21022	HSD17B7, HSD17B4	HSD17B7, HSD17B4, HSD17B11, CYP1B1	0.817835
GO:0008211	glucocorticoid metabolic process	1	0.898871	0.669005	-1.009	DKK3, STUB1	DKK3, CBR1, REST	0.898871
GO:0008213	protein alkylation	1	0.917019	0.766094	0.975134	NNMT, CAMKMT, BRCA1, OGT, TET3, KANSL3, SETD7, PRMT3, NTMT1, KMT2A, FAM98A	NNMT, PRDM5, CAMKMT, BRCA1, PRMT3, TET3, OGT, FAM98A, KANSL3, RBBP5, KMT5A, PCMT1, NTMT1, KANSL1, SETD7, NFYA, KMT2A, EZH2, KMT2E, NFYB, ETF1	0.917019
GO:0008214	protein dealkylation	0.844285	0.958587	-1.11694	-0.830927	KDM5C, JMJD6, KDM2B, KDM4B, KDM5B	KDM5C, JMJD6, KDM4B, KDM5B	0.844285
GO:0008217	regulation of blood pressure	0.892871	0.672695	0.968001	1.35835	SGK1, EDN1, RNLS, ECE1	SGK1, RNLS, EDN1, ADM	0.672695
GO:0008277	regulation of G protein-coupled receptor signaling pathway	0.966535	0.918975	-0.853437	-0.948746	NMT2, NMT1, GRK6, ADRB2, TULP3, ARRB1, RGS3, STMN1, MET, PLCE1, GRK5	NMT1, NMT2, GRK6, ARRB1, ADRB2, RGS3, ATP2B4	0.918975
GO:0008286	insulin receptor signaling pathway	0.922895	0.680105	-0.928312	-1.29909	ENPP1, SLC27A4, AKT2, PIP4K2B, AKT1, KANK1, GSK3A, BCAR3, CAV2	RARRES2, ENPP1, AKT1, AKT2, PIP4K2B, SLC27A4, GSK3A, IRS1, BCAR3, KANK1, BAIAP2, CAV2	0.680105
GO:0008299	isoprenoid biosynthetic process	0.110414	0.237191	-1.76844	-1.68863	MVK, AKR1C3, MVD	AKR1C3, MVD, MVK	0.110414
GO:0008333	endosome to lysosome transport	0.755641	0.807194	-1.229	-1.18969	RHOB, ADRB2, VPS16, BIN1, VCP, SNAPIN, HOOK2, TRAK1, M6PR	VPS16, RHOB, HOOK2, BIN1, ADRB2, SNAPIN, LYST, VCP, SORT1	0.755641
GO:0008334	histone mRNA metabolic process	0.737773	0.624583	1.28033	1.3703	NCBP1, EXOSC10, LSM1, ATM, EXOSC4, TENT2, CPSF2, TENT4B	EXOSC10, DCP2, TENT4B, NCBP1, CPSF3, CPSF2, LSM1, TENT2, SSB	0.624583
GO:0008347	glial cell migration	0.585258	0.622932	-1.42973	-1.41954	LAMB1, CSF1, ZMIZ1	CSF1, ZMIZ1, LAMB1, CD9	0.585258
GO:0008356	asymmetric cell division	0.979002	0.854377	-0.802064	1.13321	SOX5	ARHGEF2, DOCK7, SOX5, TEAD3, PARD3	0.854377
GO:0008360	regulation of cell shape	0.314629	0.926923	-1.57817	-0.913876	ALDOA, CDC42EP1, FMNL1, DNMBP, BAMBI, SLC9A3R1, VEGFA, MSN, DLC1, MYO10, EPB41, FAM171A1, LIMD1	ALDOA, CDC42EP1, MYO10, FMNL1, DNMBP, FAM171A1, VEGFA	0.314629
GO:0008361	regulation of cell size	0.964802	1	0.849897	-0.620882	DSCAM, EDN1, SLC12A2, MTOR, BDNF	DSCAM, LRRC8A, AKT1S1, TWF2	0.964802
GO:0008366	axon ensheathment	0.951123	0.983268	-0.888372	-0.735697	CLU, ARHGEF10, DEGS1	CLU, DEGS1, EIF2B2, ARHGEF10, TYMP	0.951123
GO:0008406	gonad development	0.656786	0.921115	1.41497	0.920826	INHBA, KITLG, SLIT2, GATA6	INHBA, SLIT2	0.656786
GO:0008535	respiratory chain complex IV assembly	1	0.910093	-0.680447	-0.983954	SMIM4, COX20	SMIM4, COX20, C12orf73, COX17, COX16	0.910093
GO:0008543	fibroblast growth factor receptor signaling pathway	0.890226	0.74731	-1.02016	-1.25116	SPRY1, FGF5	SPRY1, FGF5	0.74731
GO:0008544	epidermis development	0.498306	0.890525	1.43563	-1.01609	FLG, INHBA, PLAAT4, LAMC2, DSP, EREG, CTNNB1, TXNIP, GATA6, GLI2	AKR1C3, EMP1, BMP4, HLA-DRB1, CCN2, PLOD1, GLI2, ZFP36, LAMB3, ERCC2, ALDH3A2	0.498306
GO:0008584	male gonad development	0.665489	0.921115	1.40407	-0.931249	INHBA, KITLG, GATA6	AKR1C3	0.665489
GO:0008585	female gonad development	0.475084	0.685664	1.57158	1.38749	INHBA, SLIT2	INHBA, SLIT2	0.475084
GO:0008589	regulation of smoothened signaling pathway	0.953161	1	-0.879236	-0.547051	VCP, TULP3, SUFU, RACK1	SUFU, VCP, IFT81, RACK1, TULP3	0.953161
GO:0008593	regulation of Notch signaling pathway	0.92277	0.921115	-0.935584	-0.940609	AKT1, ARRB1, ARRDC1, CD46, AAK1, TSPAN14	AKT1, ARRDC1, ARRB1, RITA1, EGFL7, AAK1, TSPAN5	0.921115
GO:0008608	attachment of spindle microtubules to kinetochore	0.956889	1	-0.878342	0.645539	CCNB1, SPAG5, NEK2, BOD1, KNSTRN, KAT5, MIS12, RACGAP1, CDT1, SGO1, NUF2, CENPE	ECT2, KNL1, CHAMP1, RCC2, BECN1, SEH1L, KIF2C, NDC80, CDC42, APC	0.956889
GO:0008625	extrinsic apoptotic signaling pathway via death domain receptors	0.954219	0.966107	0.858585	-0.824749	THBS1, ICAM1, CFLAR, BRCA1, BCL2, TNFRSF10A, PMAIP1, CASP8, LGALS3, GSK3B, DDX3X, NGF	TIMP3, TNFRSF1A, TMBIM1, FADD, BAG3, BCL2L1, STX4, NGF, SORT1, TRADD	0.954219
GO:0008630	intrinsic apoptotic signaling pathway in response to DNA damage	0.878366	0.698751	-1.03142	-1.26284	SFN, PHLDA3, CD74, CLU, E2F1, EPHA2, BAG6, SNAI2, MIF, BCL3, CDKN2D, RPS3	CD74, E2F1, BCL3, CLU, MUC1, SNAI2, SFN, CDKN2D, PHLDA3, BAG6, BCL2L1, TMEM161A, MIF, FBH1	0.698751
GO:0008631	intrinsic apoptotic signaling pathway in response to oxidative stress	0.964802	0.970196	-0.865261	0.82026	STK25, P4HB, PINK1, SFPQ, MCL1, PPIA	SOD2, MAP3K5, FBXW7, UBQLN1, NONO	0.964802
GO:0008637	apoptotic mitochondrial changes	0.831325	0.475087	-1.1075	-1.46369	NMT1, HSPA1A, SFN, BNIP3, PINK1, FAM162A, ACAA2, CLU, HIP1R, GHITM, TMEM14A, AIFM2, SLC25A5, STPG1, BAK1, BCL2L1, PLAUR	BNIP3, HSPA1A, NMT1, HIP1R, ACAA2, CLU, FAM162A, BAK1, PINK1, SFN, SLC25A5, TMEM14A, BCL2L1, PSMD10, GHITM, PLAUR, AIFM2	0.475087
GO:0008643	carbohydrate transport	0.286856	0.622932	-1.62453	-1.38339	SLC2A6, ENPP1, PRKAG2, SLC2A3, SELENOS, SLC2A1, AKT2, SLC50A1, AKT1, PEA15, GSK3A, RAB4B	ENPP1, SLC2A6, AKT1, AKT2, GSK3A, PRKAG2, RAB4B, SORT1, IRS1, SLC2A1, SELENOS	0.286856
GO:0008645	hexose transmembrane transport	0.311465	0.622932	-1.60405	-1.39478	SLC2A6, ENPP1, PRKAG2, SLC2A3, SELENOS, SLC2A1, AKT2, SLC50A1, AKT1, PEA15, GSK3A, RAB4B	ENPP1, SLC2A6, AKT1, AKT2, GSK3A, PRKAG2, RAB4B, SORT1, IRS1, SLC2A1, SELENOS	0.311465
GO:0008652	cellular amino acid biosynthetic process	1	1	-0.62651	0.57394	ASL, PYCR2, ALDH18A1, GLUL, SERINC3, GLUD1, PYCR1, MTR	CTH, PLOD2, GLS, PSPH, ENOPH1, SERINC5, MTHFD1	1
GO:0008654	phospholipid biosynthetic process	0.660784	0.611161	-1.27131	-1.3407	FADS1, PCYT2, GPAA1, AGPAT4, ACSL3, SYNJ2, MBOAT7, GPAT3, TTC7B, PTDSS2, LPCAT4, GNPAT, PIP4K2B, DPM3, MTMR14, PI4KB, IMPA1, IP6K2, AGPAT2, CDS2	GPAA1, LPCAT4, AGPAT4, GPAT3, FADS1, MBOAT7, DPM3, SLC27A1, PCYT2, PIP4K2B, PI4KB, PTDSS2, PITPNM2, GNPAT, SYNJ2, CDIPT, MTMR14, PIGT, SLC44A1, DGKD, AGPAT2, CDS2, IMPA1, ACSL3, INPP5F, PIGS, GPAT2	0.611161
GO:0008757	S-adenosylmethionine-dependent methyltransferase activity	0.99513	0.895039	0.829272	0.998328	NNMT, CAMKMT, METTL16, SETD7, DIMT1, PRMT3, CARNMT1, NTMT1, METTL5, METTL4, KMT2A, METTL8, METTL15, KMT5B, COMT, EHMT1, ANTKMT, NSUN5, THUMPD3, RNMT, PEMT, KMT5A, CARM1, DPH5, RRP8, RBBP5, METTL14, WDR82	NNMT, METTL4, CAMKMT, HNMT, PRMT3, METTL16, SMYD3, RBBP5, KMT5A, DPH5, PCMT1, NTMT1, METTL6, SETD7, FBXO11, CARNMT1, KMT2A, EZH2, METTL8, THUMPD3, TFB1M, EMG1, RNMT, METTL15, METTL5, DIMT1, NSD1, NSD2, KMT5B, METTL14, METTL2A	0.895039
GO:0009048	dosage compensation by inactivation of X chromosome	1	0.917019	-0.573462	0.939604	RBM15B	YTHDC1, SMCHD1	0.917019
GO:0009060	aerobic respiration	0.979002	0.810726	-0.83965	-1.1496	ATP5ME, PINK1, CCNB1, UQCRC1, VCP, IDH3G, ATP5F1E, ATP5MF, MDH2, UQCRC2, NOP53, OXA1L, NDUFS2, ME3, ATP5F1B, DLST, SHMT2, UQCRB, ATP5PD, ACO2	ATP5ME, IDH3G, SDHA, PINK1, UQCRC2, UQCRC1, CCNB1, ME3, NOP53, MDH2, ATP5F1E, OXA1L, ATP5F1B, ATP5PD, VCP, ACO2, NDUFS7, SDHC, NDUFV1, ATP5MF	0.810726
GO:0009062	fatty acid catabolic process	0.687638	0.616453	-1.2898	-1.40674	ACADVL, HSD17B4, HADH, DECR1, ACAA1, AKT2, AKT1, ILVBL	ACADVL, ILVBL, AKT1, AKT2, ECHS1, ACOT8, PPARA, CRAT, HADH, ACAA1, HSD17B4, DECR1, IRS1	0.616453
GO:0009063	cellular amino acid catabolic process	0.94777	0.814606	0.881927	1.12965	KYNU, DDAH1, GLS, ARHGAP11B, HIBCH, CARNMT1, GCSH, HSD17B10, GOT2, MCCC2, ETFB, IVD	KYNU, DDAH1, HNMT, AASS, GLS, IVD, GOT2, ARHGAP11B, HIBCH, HSD17B10, CARNMT1, RIDA	0.814606
GO:0009064	glutamine family amino acid metabolic process	1	1	0.65894	0.691113	DDAH1, GLS, ARHGAP11B, MTHFS	DDAH1, GCLC, GLS, ARHGAP11B	1
GO:0009065	glutamine family amino acid catabolic process	0.738082	0.852338	1.32678	1.14058	DDAH1, GLS, ARHGAP11B	DDAH1, GLS, ARHGAP11B	0.738082
GO:0009066	aspartate family amino acid metabolic process	0.855777	0.769509	-1.09692	1.25497	SMS, MSRA, GOT1, RIDA	AASS, PLOD2, ATF4, GOT2, ENOPH1, RIDA, SLC25A12, MTHFD1, SLC25A13	0.769509
GO:0009067	aspartate family amino acid biosynthetic process	0.970493	0.921115	0.803328	0.875781	MTHFD1, ADI1, PLOD2, APIP, ENOPH1	PLOD2, ENOPH1, MTHFD1, ADI1, APIP	0.921115
GO:0009069	serine family amino acid metabolic process	1	0.771771	-0.63245	1.25838	SHMT1, RIDA, SHMT2, SERINC3, SEPHS2, GCLC	CTH, GCLC, PSPH, RIDA, SERINC5, GCSH, MTHFD1	0.771771
GO:0009070	serine family amino acid biosynthetic process	0.985018	0.842883	0.735404	1.16495	PSPH, SERINC5, MTHFD1	CTH, PSPH, SERINC5, MTHFD1	0.842883
GO:0009081	branched-chain amino acid metabolic process	0.99513	0.981568	-0.736167	-0.754735	BCKDK, HMGCL	BCKDK, ECHS1, ACAT1, HMGCL	0.981568
GO:0009083	branched-chain amino acid catabolic process	0.985204	0.921115	-0.770485	-0.9061	BCKDK, HMGCL	BCKDK, ECHS1, ACAT1, HMGCL	0.921115
GO:0009084	glutamine family amino acid biosynthetic process	0.916192	0.924848	-0.936239	-0.871798	ASL, PYCR2, ALDH18A1, GLUL, GLUD1, PYCR1	ASL, PYCR1, PYCR2, ALDH18A1	0.916192
GO:0009086	methionine biosynthetic process	0.96999	0.99382	0.782599	0.651998	MTHFD1, ADI1, APIP, ENOPH1	ENOPH1, MTHFD1, ADI1, APIP	0.96999
GO:0009101	glycoprotein biosynthetic process	0.831325	0.862605	-1.09632	-1.05944	CHPF2, GALNT6, ST6GAL1, MGAT2, NPC1, RPN2, MPDU1, POMGNT1, B4GALT7, DPM3, CHSY3, ST6GALNAC4, B3GALT6, ST3GAL4, GXYLT2, PLOD3, FUT8, TNIP1, SOAT1, GALNT11, ST3GAL1, RAMP1, GCNT1, POGLUT3, DPAGT1, PGM3, MGAT4B, C1GALT1C1, DDOST, RXYLT1, CHST11, ALG5, RPN1, ACOT8, CANT1, ALG2, STT3B, DSE, OSTC, MGAT1, GALNT7, GCNT2, GALNT3, GALNT1, ITM2B	GALNT6, CHPF2, B3GALT6, RAMP1, DPM3, CHST15, RPN2, CHST12, MGAT2, CHPF, ACOT8, ST3GAL4, GALNT5, C1GALT1C1, MPDU1, ITM2B, POMGNT1, ST3GAL1, GALNT10, ST6GALNAC4, ST3GAL2, GXYLT2, DPAGT1, NUDT14, PLOD3, FUT8, GOLGA2, GALNT2, TET2, DDOST, TNIP1, ST8SIA4, TMEM59, B4GALT7, XXYLT1, GALNT11, MGAT4B, ALG3, GALNT1, CANT1, MGAT1	0.831325
GO:0009112	nucleobase metabolic process	0.701478	0.918975	-1.30462	-0.952245	CDA, SHMT1, PRPS1, HPRT1	CDA, HPRT1, PRPS1, SHMT1	0.701478
GO:0009113	purine nucleobase biosynthetic process	0.891374	0.947908	-1.03555	-0.846101	SHMT1, PRPS1, HPRT1	HPRT1, PRPS1, SHMT1	0.891374
GO:0009116	nucleoside metabolic process	0.911748	0.921115	-0.949123	-0.914782	CDA, TK1, UCKL1, DERA	CDA, UCKL1, TK1, HPRT1, DTYMK, TYMP, NME4	0.911748
GO:0009119	ribonucleoside metabolic process	0.786108	0.814606	-1.226	-1.23157	CDA	CDA, HPRT1	0.786108
GO:0009120	deoxyribonucleoside metabolic process	0.746075	0.921115	-1.27828	-0.922204	TK1, DERA, DTYMK	TK1, DTYMK	0.746075
GO:0009123	nucleoside monophosphate metabolic process	1	0.962502	0.56959	-0.833457	DNPH1, ADK, GART, GMPS, UCK2, AK3, DUT	GMPR2, HPRT1, ADSL, NT5C2	0.962502
GO:0009124	nucleoside monophosphate biosynthetic process	1	1	-0.5108	-0.526101	ADSL, HPRT1, PAICS, UMPS, ATIC, TYMS, DGUOK, CAD, DUT, UCK2, GMPS, GART, ADK	HPRT1, ADSL	1
GO:0009126	purine nucleoside monophosphate metabolic process	1	0.788085	-0.684662	-1.21515	GMPR2, ADSL, HPRT1	GMPR2, HPRT1, ADSL, NT5C2	0.788085
GO:0009127	purine nucleoside monophosphate biosynthetic process	1	0.893024	-0.538176	-1.01626	ADSL, HPRT1	HPRT1, ADSL	0.893024
GO:0009129	pyrimidine nucleoside monophosphate metabolic process	0.89415	0.924848	0.99455	0.869417	UCK2, DUT, CAD, TYMS	UCK2, CAD, TYMS, DUT	0.89415
GO:0009130	pyrimidine nucleoside monophosphate biosynthetic process	0.89415	0.924848	0.99455	0.869417	UCK2, DUT, CAD, TYMS	UCK2, CAD, TYMS, DUT	0.89415
GO:0009132	nucleoside diphosphate metabolic process	0.55013	0.797674	-1.4234	-1.17394	SLC2A6, PGK1, ENO1, ALDOA, PGAM1, PFKL, PRKAG2, PGM1, PRKAG1, ZBTB7A, FBP1, PRXL2C, SIRT6	PFKL, PGK1, ALDOA, PGAM1, ENO1, SLC2A6, PGM1, ZBTB7A, PPARA, SIRT6, PRKAG2, FBP1, AK1, PRXL2C, DTYMK, PRKAG1, FOXK1	0.55013
GO:0009135	purine nucleoside diphosphate metabolic process	0.314629	0.625978	-1.60588	-1.34372	SLC2A6, PGK1, ENO1, ALDOA, PGAM1, PFKL, PRKAG2, PGM1, PRKAG1, ZBTB7A, FBP1, PRXL2C, SIRT6	PFKL, PGK1, ALDOA, PGAM1, ENO1, SLC2A6, PGM1, ZBTB7A, PPARA, SIRT6, PRKAG2, FBP1	0.314629
GO:0009141	nucleoside triphosphate metabolic process	0.449308	0.587985	-1.43776	-1.36454	SLC2A6, ENPP1, PGK1, ATP5ME, ENO1, ALDOA, HSPA1A, PGAM1, PFKL, PINK1, PRKAG2, PGM1, VCP, PRKAG1, ATP5F1E, ATP5MF, ZBTB7A, FBP1, PRXL2C, TGFB1, RAN	ATP5ME, PFKL, ENPP1, PGK1, HSPA1A, ALDOA, PGAM1, ENO1, SLC2A6, PINK1, PGM1, ZBTB7A, PPARA, TGFB1, SIRT6, NUDT15, ATP5F1E, ATP5F1B, PRKAG2, ATP5PD, RAN, VCP, FBP1, IMPDH2, AK1, ATP5MF, PRXL2C	0.449308
GO:0009142	nucleoside triphosphate biosynthetic process	0.613359	0.624583	-1.39928	-1.36369	ATP5ME, ENO1, ALDOA, PINK1, PRKAG2, VCP, ATP5F1E, ATP5MF, TGFB1	ATP5ME, ALDOA, ENO1, PINK1, PPARA, TGFB1, ATP5F1E, ATP5F1B, PRKAG2, ATP5PD, VCP, IMPDH2, AK1, ATP5MF	0.613359
GO:0009144	purine nucleoside triphosphate metabolic process	0.327337	0.560135	-1.49664	-1.41537	SLC2A6, ENPP1, PGK1, ATP5ME, ENO1, ALDOA, HSPA1A, PGAM1, PFKL, PINK1, PRKAG2, PGM1, VCP, PRKAG1, ATP5F1E, ATP5MF, ZBTB7A, FBP1, PRXL2C, TGFB1, RAN	ATP5ME, PFKL, ENPP1, PGK1, HSPA1A, ALDOA, PGAM1, ENO1, SLC2A6, PINK1, PGM1, ZBTB7A, PPARA, TGFB1, SIRT6, NUDT15, ATP5F1E, ATP5F1B, PRKAG2, ATP5PD, RAN, VCP, FBP1	0.327337
GO:0009145	purine nucleoside triphosphate biosynthetic process	0.478295	0.572509	-1.49128	-1.45167	ATP5ME, ENO1, ALDOA, PINK1, PRKAG2, VCP, ATP5F1E, ATP5MF, TGFB1	ATP5ME, ALDOA, ENO1, PINK1, PPARA, TGFB1, ATP5F1E, ATP5F1B, PRKAG2, ATP5PD, VCP, IMPDH2, ATP5MF	0.478295
GO:0009151	purine deoxyribonucleotide metabolic process	0.903843	0.883919	0.931885	-1.06695	SAMHD1, GUK1, DGUOK, PNP	NUDT15, NT5C2	0.883919
GO:0009152	purine ribonucleotide biosynthetic process	0.0325719	0.166963	-1.86445	-1.70349	HSD17B12, SLC25A1, ATP5ME, ENO1, ALDOA, ACSL3, PINK1, PRKAG2, ACACA, ACSL4, COASY, TECR, SLC35B2, PANK3, PDK3, VCP, ELOVL1, ELOVL5, ATP5F1E, ACSL5, PDHB, ATP5MF, ACLY, TGFB1, ADSL	ATP5ME, TECR, HSD17B12, ALDOA, COASY, ENO1, PDK3, PINK1, SLC35B2, SLC25A1, ACSL5, PDHB, PPARA, TGFB1, ELOVL1, ATP5F1E, HPRT1, ACSL4, ADSL, ACAT1, ATP5F1B, PRKAG2, ATP5PD, PDK1, VCP, ACSL3, IMPDH2	0.0325719
GO:0009154	purine ribonucleotide catabolic process	0.93669	0.854377	-0.896007	-1.12563	ACAT1, HPRT1	HPRT1, ACAT1, NT5C2, ACOT7	0.854377
GO:0009156	ribonucleoside monophosphate biosynthetic process	1	1	0.520349	-0.520758	ADK, GART, GMPS, UCK2, CAD	HPRT1, ADSL	1
GO:0009161	ribonucleoside monophosphate metabolic process	1	0.941065	-0.533135	-0.866846	GMPR2, ADSL, HPRT1, AK4, PAICS, UMPS, NT5C2, ATIC, PNP, CAD, AK3, UCK2, GMPS, GART, ADK	GMPR2, HPRT1, ADSL, NT5C2	0.941065
GO:0009162	deoxyribonucleoside monophosphate metabolic process	0.701478	0.993807	1.36013	-0.687612	DNPH1, DUT, DGUOK	NT5C2, PNP, DGUOK, DUT, TYMS, DNPH1	0.701478
GO:0009164	nucleoside catabolic process	0.779072	0.818602	-1.23572	-1.19281	CDA, DERA	CDA	0.779072
GO:0009165	nucleotide biosynthetic process	0.342106	0.583154	-1.4738	-1.36569	HSD17B12, SLC25A1, ATP5ME, ENO1, ME1, ALDOA, ACSL3, PINK1, PRKAG2, ACACA, ACSL4, COASY, TECR, SLC35B2, PANK3, PDK3, VCP, ELOVL1, ELOVL5, ATP5F1E, ACSL5, PDHB, ATP5MF, ACLY, TGFB1, ADSL	ATP5ME, TECR, HSD17B12, ALDOA, COASY, ENO1, PDK3, PINK1, SLC35B2, SLC25A1, ACSL5, PDHB, PPARA, TGFB1, ELOVL1, ATP5F1E, HPRT1, ACSL4, ADSL, ACAT1, ATP5F1B, PRKAG2, ATP5PD, PDK1, VCP, ACSL3, NADSYN1, IMPDH2, ATP5MF, ACLY, PRPS1, DTYMK, ME1	0.342106
GO:0009166	nucleotide catabolic process	1	0.855586	-0.5135	-1.08402	VCP, TDG, ACAT1, SMUG1, HPRT1, OGG1	NUDT15, HPRT1, ACAT1, VCP, NTHL1, TDG, NT5C2, OGG1, SMUG1	0.855586
GO:0009167	purine ribonucleoside monophosphate metabolic process	1	0.809209	-0.709187	-1.20059	GMPR2, ADSL, HPRT1	GMPR2, HPRT1, ADSL, NT5C2	0.809209
GO:0009168	purine ribonucleoside monophosphate biosynthetic process	1	0.908985	-0.581723	-0.997653	ADSL, HPRT1	HPRT1, ADSL	0.908985
GO:0009179	purine ribonucleoside diphosphate metabolic process	0.295926	0.624583	-1.62231	-1.34342	SLC2A6, PGK1, ENO1, ALDOA, PGAM1, PFKL, PRKAG2, PGM1, PRKAG1, ZBTB7A, FBP1, PRXL2C, SIRT6	PFKL, PGK1, ALDOA, PGAM1, ENO1, SLC2A6, PGM1, ZBTB7A, PPARA, SIRT6, PRKAG2, FBP1	0.295926
GO:0009185	ribonucleoside diphosphate metabolic process	0.478295	0.766085	-1.51584	-1.2158	SLC2A6, PGK1, ENO1, ALDOA, PGAM1, PFKL, PRKAG2, PGM1, PRKAG1, ZBTB7A, FBP1, PRXL2C, SIRT6	PFKL, PGK1, ALDOA, PGAM1, ENO1, SLC2A6, PGM1, ZBTB7A, PPARA, SIRT6	0.478295
GO:0009199	ribonucleoside triphosphate metabolic process	0.299284	0.599149	-1.51779	-1.35713	SLC2A6, ENPP1, PGK1, ATP5ME, ENO1, ALDOA, HSPA1A, PGAM1, PFKL, PINK1, PRKAG2, PGM1, VCP, PRKAG1, ATP5F1E, ATP5MF, ZBTB7A, FBP1, PRXL2C, TGFB1, RAN	ATP5ME, PFKL, ENPP1, PGK1, HSPA1A, ALDOA, PGAM1, ENO1, SLC2A6, PINK1, PGM1, ZBTB7A, PPARA, TGFB1, SIRT6, ATP5F1E, ATP5F1B, PRKAG2, ATP5PD, RAN, VCP, FBP1	0.299284
GO:0009201	ribonucleoside triphosphate biosynthetic process	0.542631	0.622932	-1.47727	-1.37403	ATP5ME, ENO1, ALDOA, PINK1, PRKAG2, VCP, ATP5F1E, ATP5MF, TGFB1	ATP5ME, ALDOA, ENO1, PINK1, PPARA, TGFB1, ATP5F1E, ATP5F1B, PRKAG2, ATP5PD, VCP, IMPDH2, ATP5MF	0.542631
GO:0009205	purine ribonucleoside triphosphate metabolic process	0.320568	0.572509	-1.53059	-1.38531	SLC2A6, ENPP1, PGK1, ATP5ME, ENO1, ALDOA, HSPA1A, PGAM1, PFKL, PINK1, PRKAG2, PGM1, VCP, PRKAG1, ATP5F1E, ATP5MF, ZBTB7A, FBP1, PRXL2C, TGFB1, RAN	ATP5ME, PFKL, ENPP1, PGK1, HSPA1A, ALDOA, PGAM1, ENO1, SLC2A6, PINK1, PGM1, ZBTB7A, PPARA, TGFB1, SIRT6, ATP5F1E, ATP5F1B, PRKAG2, ATP5PD, RAN, VCP, FBP1	0.320568
GO:0009206	purine ribonucleoside triphosphate biosynthetic process	0.478295	0.572509	-1.49128	-1.45167	ATP5ME, ENO1, ALDOA, PINK1, PRKAG2, VCP, ATP5F1E, ATP5MF, TGFB1	ATP5ME, ALDOA, ENO1, PINK1, PPARA, TGFB1, ATP5F1E, ATP5F1B, PRKAG2, ATP5PD, VCP, IMPDH2, ATP5MF	0.478295
GO:0009218	pyrimidine ribonucleotide metabolic process	0.979002	0.890525	0.762079	1.02304	UCK2, AK3, CAD, CTPS1	UCK2, CAD, CTPS1, AK3	0.890525
GO:0009219	pyrimidine deoxyribonucleotide metabolic process	0.99513	0.814606	-0.739336	-1.19356	TDG, DTYMK, SMUG1, OGG1	NTHL1, TDG, DTYMK, OGG1, SMUG1	0.814606
GO:0009220	pyrimidine ribonucleotide biosynthetic process	0.985204	0.888258	0.727689	1.03416	UCK2, CAD, CTPS1, UMPS, CMPK1	UCK2, CAD, CTPS1, CMPK1	0.888258
GO:0009223	pyrimidine deoxyribonucleotide catabolic process	1	0.865138	-0.634971	-1.08445	TDG, SMUG1, OGG1	NTHL1, TDG, OGG1, SMUG1	0.865138
GO:0009225	nucleotide-sugar metabolic process	0.836619	0.880633	1.11248	1.03188	CSGALNACT1, PMM2	EXTL2, GNPDA1, CSGALNACT1, PMM2, GFPT1, GMDS, GFPT2, SLC35A3	0.836619
GO:0009226	nucleotide-sugar biosynthetic process	0.660902	0.853319	-1.36329	1.09255	UXS1, GFPT2, UGDH, PGM3, GFPT1	GNPDA1, PMM2, GFPT1, GMDS, GFPT2	0.660902
GO:0009235	cobalamin metabolic process	0.542631	0.853783	-1.41861	-1.1294	MMAB, ABCD4	MMAB, ABCD4	0.542631
GO:0009247	glycolipid biosynthetic process	0.878366	0.738144	-1.03644	-1.24784	GPAA1, B4GALT3, DPM3, ST3GAL4, ST3GAL1	GPAA1, DPM3, B4GALT3, ST3GAL4, ST3GAL1, ST3GAL2, PIGT, PIGS, ST8SIA4	0.738144
GO:0009250	glucan biosynthetic process	0.478295	0.561038	-1.56348	-1.46686	ENPP1, SELENOS, AKT2, AKT1, GBE1, GYS1, PPP1R3F, GSK3A	ENPP1, AKT1, GYS1, AKT2, GSK3A, IRS1, SELENOS	0.478295
GO:0009260	ribonucleotide biosynthetic process	0.0341613	0.219931	-1.836	-1.64617	HSD17B12, SLC25A1, ATP5ME, ENO1, ALDOA, ACSL3, PINK1, PRKAG2, ACACA, ACSL4, COASY, TECR, SLC35B2, PANK3, PDK3, VCP, ELOVL1, ELOVL5, ATP5F1E, ACSL5, PDHB, ATP5MF, ACLY, TGFB1, ADSL	ATP5ME, TECR, HSD17B12, ALDOA, COASY, ENO1, PDK3, PINK1, SLC35B2, SLC25A1, ACSL5, PDHB, PPARA, TGFB1, ELOVL1, ATP5F1E, HPRT1, ACSL4, ADSL, ACAT1, ATP5F1B, PRKAG2, ATP5PD, PDK1, VCP, ACSL3, IMPDH2	0.0341613
GO:0009261	ribonucleotide catabolic process	0.93669	0.854377	-0.896007	-1.12563	ACAT1, HPRT1	HPRT1, ACAT1, NT5C2, ACOT7	0.854377
GO:0009262	deoxyribonucleotide metabolic process	1	0.981568	0.616575	-0.794272	RRM2, SAMHD1, DCTPP1, GUK1, NT5C, DUT, RRM1, MBD4, UNG, DGUOK	NUDT15, NTHL1, TDG, NT5C2, DTYMK, OGG1, SMUG1	0.981568
GO:0009263	deoxyribonucleotide biosynthetic process	0.897135	0.817835	0.965754	1.2008	RRM2, GUK1, DUT, RRM1, DGUOK	RRM2, RRM1	0.817835
GO:0009264	deoxyribonucleotide catabolic process	1	0.823109	0.460257	-1.17501	SAMHD1, DCTPP1, NT5C, MBD4, UNG	NUDT15, NTHL1, TDG, OGG1, SMUG1	0.823109
GO:0009265	2'-deoxyribonucleotide biosynthetic process	0.897135	0.817835	0.965754	1.2008	RRM2, GUK1, DUT, RRM1, DGUOK	RRM2, RRM1	0.817835
GO:0009266	response to temperature stimulus	0.875929	0.902489	-1.04685	-1.00656	IER5, HSPA1A, DNAJB6, ERO1A, MICA	HSPA1A, IER5, BAG3, ERO1A, DNAJB6, EIF2B2, HSF1, VCP, GMPR, PRKACA, MAPKAPK2, RBBP7, CIRBP, YWHAE, PDCD6, MICA, HTRA2, EIF2B1	0.875929
GO:0009267	cellular response to starvation	0.314629	0.715613	-1.54086	-1.21299	AKR1C3, HSPA5, SREBF2, FADS1, DAP, MAP1LC3A, WDR45B, TBL2, WIPI1, PLIN3, SESN2, WDR45, RRAGA, HNRNPA1, PLIN2	AKR1C3, MAP1LC3A, PLIN3, DAP, SREBF2, TBL2, WDR45B, FADS1, RRAGA, HSPA5, WDR45	0.314629
GO:0009299	mRNA transcription	0.836619	0.911527	1.08218	0.976685	TAF12, EREG, TP53, TAF4B, TAF1, NCBP1, HIPK3, NCOA1, TAF13	TAF12, TAF1, TP53, TAF13, TAF3, NCBP1, CREB1, EREG, TAF4B, HIPK3, TFCP2	0.836619
GO:0009301	snRNA transcription	0.878366	1	1.04197	0.638365	SNAPC5, RPAP2, ZC3H8	SNAPC5, RPAP2, ZC3H8, ICE2, ICE1	0.878366
GO:0009303	rRNA transcription	1	1	-0.60282	-0.613315	PIH1D1, SMARCB1, NOP53, PWP1, SIRT7, SPIN1	PIH1D1, NOP53, SMARCB1, PWP1	1
GO:0009306	protein secretion	0.809531	0.852338	1.1315	-1.0817	SCG2, RSAD2, IL6, RAB11FIP1, ABCA1	SCG2, ANKRD1, STX1A, SYTL4, HLA-DRB1, P3H1, CDK16, TGFB1, ARF6, SVBP, STX4, ATP13A2, PPIA, FRMD4A, IRS1, WLS, TM7SF3, ENSA, PDIA4, ARFGAP3, MYH10, ADAM9, SERGEF	0.809531
GO:0009308	amine metabolic process	0.875929	0.921115	-1.06468	-0.922452	AMD1, SMS, BCKDK, ALDH7A1, SAT1, OAZ2	BCKDK, ALDH7A1, SAT1, AMD1, OAZ2, ATP2B4, HPRT1, SLC44A1, DHPS, SMS	0.875929
GO:0009310	amine catabolic process	0.944262	0.883919	-0.882281	1.05506	ALDH7A1	DMGDH, HNMT	0.883919
GO:0009311	oligosaccharide metabolic process	0.542631	0.738144	-1.49487	-1.2652	MANBA, ST6GALNAC6, MPDU1, NEU1, ST3GAL4, ST3GAL6, FUT8	ST6GALNAC6, ST3GAL4, MPDU1, ST3GAL2, FUT8, GLA, MAN1B1, ST8SIA4	0.542631
GO:0009312	oligosaccharide biosynthetic process	0.771882	0.685664	-1.23879	-1.34528	ST6GALNAC6, MPDU1, ST3GAL4, ST3GAL6, FUT8	ST6GALNAC6, ST3GAL4, MPDU1, ST3GAL2, FUT8	0.685664
GO:0009394	2'-deoxyribonucleotide metabolic process	1	0.981568	0.616575	-0.794272	RRM2, SAMHD1, DCTPP1, GUK1, NT5C, DUT, RRM1, MBD4, UNG, DGUOK	NUDT15, NTHL1, TDG, NT5C2, DTYMK, OGG1, SMUG1	0.981568
GO:0009395	phospholipid catabolic process	0.71658	0.700117	-1.28625	-1.30685	APOC1, PNPLA6, SMPD1, ABHD12, PNPLA8	PNPLA6, SMPD1, APOC1, ABHD12	0.700117
GO:0009408	response to heat	0.919076	0.934241	-0.943985	-0.90781	IER5, HSPA1A, DNAJB6, MICA, VCP	HSPA1A, IER5, BAG3, DNAJB6, EIF2B2, HSF1, VCP, PRKACA, MAPKAPK2, RBBP7, YWHAE, PDCD6, MICA, HTRA2, EIF2B1	0.919076
GO:0009410	response to xenobiotic stimulus	0.665489	0.888258	1.31313	-1.02835	INHBA, CYP1B1, THBS1, RPP21, CTNNB1, GATA6, AHR, TP53, BCL2, TGFBR2	SLCO1B3, GAS6, EPHX1, ABCC1, POR, NFATC2, CMBL, ABCC3, CCND1, VKORC1, NUDT15, TP53I13, BPHL, FBP1, CBR1, GSTM3, CDK4, BCAR3, CYP1B1	0.665489
GO:0009411	response to UV	0.878366	0.941065	1.01497	-0.889214	MMP1, ERCC6, TP53, REV1, ZRANB3, EGFR, MAP4K3, RPL26, TAF1, DTL	HYAL2, STK11, BCL3, AKT1, BAK1, MAPK13, RHNO1, CAT, SMPD1, CDKN2D, ERCC2, FEN1, CCND1, SIRT6, NSMCE3, TMEM161A, TP53I13	0.878366
GO:0009416	response to light stimulus	0.933826	0.901635	0.930657	-0.996196	MMP1, ERCC6, CAMKMT, TP53, REV1, ZRANB3, EGFR, MAP4K3, RPL26, TAF1, DTL	HYAL2, NMT1, NMT2, STK11, BCL3, AKT1, BAK1, MAPK13, RHNO1, CAT, SMPD1, CDKN2D, ERCC2, FEN1, CCND1, SIRT6, NSMCE3, TMEM161A, TP53I13	0.901635
GO:0009451	RNA modification	1	0.994476	0.693581	0.799849	HNRNPAB, METTL16, TPRKB, FTO, DTWD1, DIMT1, TRMT6, METTL5, METTL4, METTL8, ADARB1, CBLL1, NAT10, METTL15, HSD17B10	HNRNPAB, METTL4, METTL16, PARN, WTAP, GON7, CBLL1, TPRKB, ADARB1, METTL6, HSD17B10, FTO, TRMT6, METTL8, THUMPD3, TGS1, DTWD1, TFB1M, THG1L, METTL15, PUS7L, METTL5, YRDC	0.994476
GO:0009566	fertilization	0.151186	0.661045	-1.73888	-1.37572	PLCZ1, ALDOA, CLGN, SPA17	PLCZ1, ALDOA, CD9, CLGN, SPA17	0.151186
GO:0009581	detection of external stimulus	0.878366	0.888258	-1.05411	-1.0505	NMT2, NMT1	NMT1, NMT2	0.878366
GO:0009582	detection of abiotic stimulus	0.878366	0.888258	-1.05411	-1.0505	NMT2, NMT1	NMT1, NMT2	0.878366
GO:0009593	detection of chemical stimulus	0.744307	0.118096	-1.26278	-1.8195	SYT1, CALM3, CST4	CST4, CST2, CALM3, SYT1, CST1	0.118096
GO:0009595	detection of biotic stimulus	1	0.901635	-0.702395	-1.00619	HLA-DRB1	HLA-DRB1	0.901635
GO:0009612	response to mechanical stimulus	0.971055	0.825878	-0.836952	-1.13837	ANKRD1, BNIP3, TNFRSF1A, FADD	ANKRD1, BNIP3, TNFRSF1A, BAK1, FADD, LTBR, CD40, CNN2, MAP3K14	0.825878
GO:0009636	response to toxic substance	0.498306	0.685391	-1.47695	-1.32929	RDH11, PINK1, SRF, CAT, SESN2, SLC7A11, BPHL, MPST, PIM1, GSTM3	DHRS2, RDH11, MPST, SRF, PINK1, CAT	0.498306
GO:0009743	response to carbohydrate	0.660784	0.908985	-1.37136	-0.971342	ME1, PFKL, HLA-DRB1, SELENOS, PIH1D1, MAPK13, STX4, TRA2B, SMARCB1, KLF7, RACK1, CDK16, CDT1	PFKL, HLA-DRB1, PIH1D1, MAPK13, CDK16, STX4, SMARCB1, PRKACA, SELENOS, ME1, TRA2B	0.660784
GO:0009746	response to hexose	0.688553	0.918975	-1.31638	-0.961829	PFKL, HLA-DRB1, SELENOS, PIH1D1, STX4, TRA2B, SMARCB1, KLF7, RACK1, CDK16	PFKL, HLA-DRB1, PIH1D1, CDK16, STX4, SMARCB1, PRKACA, SELENOS	0.688553
GO:0009749	response to glucose	0.688553	0.918975	-1.31638	-0.961829	PFKL, HLA-DRB1, SELENOS, PIH1D1, STX4, TRA2B, SMARCB1, KLF7, RACK1, CDK16	PFKL, HLA-DRB1, PIH1D1, CDK16, STX4, SMARCB1, PRKACA, SELENOS	0.688553
GO:0009755	hormone-mediated signaling pathway	0.844285	0.775723	-1.08522	-1.1682	WBP2, ADIPOR2, TADA3, CALR, ZMIZ1, DDX54, KANK2, DDX5, ZBTB7A, NCOR2, PKN1, PRMT2, TMF1, HDAC1, RBFOX2, LATS2, BMP4, UFSP2	BMP4, TADA3, PKN1, KANK2, NCOR2, ZMIZ1, WBP2, ZBTB7A, CALR, DDX54, PRMT2, HDAC1, ADIPOR2, DDX5, CSNK2B, UFSP2, DDRGK1, FOXP1	0.775723
GO:0009790	embryo development	0.851543	0.420945	1.04737	-1.52871	INHBA, CXCL8, KITLG, COL8A1, PHLDB2, RARRES2, ECE1, CASP8, WDPCP, GLI3, EFEMP1, KMT2A, PDCD6, INSR	ITGB4, COL6A1, RARRES2, AFF3, MMP14, BMP4, EFEMP1, ITGB5, COL5A1, DVL1, FN1, KLF4, LAMB1, SRF, ITGA2, ITGA5, PRICKLE1, ITGB1, LAMB3, DKK1	0.420945
GO:0009792	embryo development ending in birth or egg hatching	0.935564	0.935224	-0.892865	-0.895282	SRF, DVL1, ATP6AP2, PRICKLE1, PEF1, PKD2, EIF4A3	DVL1, SRF, PRICKLE1, ATP6AP2, EIF4A3	0.935224
GO:0009799	specification of symmetry	0.966535	0.921115	-0.832909	-0.932077	DDIT3, BMP4, PKD2, DNAH11	BMP4	0.921115
GO:0009855	determination of bilateral symmetry	1	0.817835	-0.672613	1.20092	DDIT3, PKD2, DNAH11	DDIT3, ACVR1, SMAD2, PKD2	0.817835
GO:0009913	epidermal cell differentiation	0.665489	0.995054	1.4004	-0.730713	FLG, PLAAT4, DSP, EREG, CTNNB1, TXNIP, GATA6	AKR1C3, BMP4	0.665489
GO:0009914	hormone transport	0.592938	0.823109	1.47942	1.11732	INHBA, IL6, RAB11FIP1, EDN1, VAMP8	INHBA, KLF7, EDN1, RAB11FIP1, IL6	0.592938
GO:0009988	cell-cell recognition	0.855777	0.867732	-1.1337	-1.09935	ALDOA, MSN	ALDOA, CD81, VDAC2, MSN	0.855777
GO:0009991	response to extracellular stimulus	0.314629	0.680105	-1.46105	-1.2494	AKR1C3, HSPA5, SREBF2, FADS1, LDLR, DAP, PPARG, MAP1LC3A, GAS6, WDR45B, TBL2, WIPI1, PLIN3, SESN2, WDR45, GNAI2, RRAGA, PIM1, KANK2, PRKAG1, SNAI2, HNRNPA1, ZFP36, PLIN2	AKR1C3, GAS6, MAP1LC3A, PLIN3, DAP, KANK2, SREBF2, TBL2, WDR45B, FADS1, LDLR, RRAGA, SNAI2, NR4A2, CDKN2D, HSPA5, WDR45, ZFP36, GNAI2	0.314629
GO:0010001	glial cell differentiation	0.903843	0.95707	-0.96575	-0.826615	PTN, CLU, ARHGEF10, BIN1	PTN, CLU, BIN1, CDK5, EIF2B2, ARHGEF10	0.903843
GO:0010038	response to metal ion	0.831325	0.339254	-1.09781	-1.60004	AKR1C3, IMPA2, FOS, SYT1, JUN, NDRG1, BNIP3, CALM3, LOXL2, LGMN, PRNP, AKT1, PAM, AHCYL1, SCN5A, MT1X, FBP1, ADAM9, ATP13A2, MT2A, SMPD1	AKR1C3, CDH1, BNIP3, IMPA2, MT1A, FOS, ANXA11, AKT1, JUN, SLC30A10, CALM3, PRNP, LOXL2, SMPD1, AHCYL1, SYT1	0.339254
GO:0010039	response to iron ion	0.760612	0.908079	1.30184	0.9906	BCL2, B2M, ACO1	BCL2, B2M, ACO1	0.760612
GO:0010043	response to zinc ion	0.755641	0.997585	-1.26802	-0.657857	PAM, MT1X, ATP13A2, MT2A, MT1E	MT1A	0.755641
GO:0010155	regulation of proton transport	1	0.97722	-0.683007	-0.76228	PHB2	PHB2, COX17	0.97722
GO:0010165	response to X-ray	1	0.936904	0.610301	0.835318	BLM, ATM, NIPBL, BRCC3	BLM, XRRA1, NIPBL, NUCKS1, BRCC3, ATM, XRCC4	0.936904
GO:0010171	body morphogenesis	0.977204	0.987905	0.7937	0.684397	PHLDB2, PTPN11, CLASP1, NIPBL, RAB3GAP1, DAG1, CLASP2, RRAS	CLASP1, RAB3GAP1, PHLDB2, CLASP2, PTPN11, ANKRD11	0.977204
GO:0010212	response to ionizing radiation	1	0.870923	0.719029	1.03063	BRCA1, TP53, XRCC5, FANCD2, ECT2, TOPBP1, BARD1, RPL26, BLM, BRCA2, EYA3, RNF8, NET1, MAP3K20, CLOCK, ATM, HUS1	BRCA1, BRCA2, TP53, BARD1, ECT2, TOPBP1, XRCC5, EYA3, BLM, TANK, YAP1, RNF8, RPL26, SPIDR, IFI16, INTS7, USP28, GADD45A, MAP3K20, XRRA1, CLOCK, WRN, KDM1A, TLK2, RAD51, INIP, RFWD3, RAD51AP1, COP1	0.870923
GO:0010225	response to UV-C	1	0.935224	-0.681338	-0.866694	BCL3	BCL3	0.935224
GO:0010232	vascular transport	0.314629	0.588524	-1.54471	-1.4636	SLC2A3, ABCC1, SLC27A4, SLC2A1	SLC27A1, ABCC1, SLC27A4, SLC2A1	0.314629
GO:0010257	NADH dehydrogenase complex assembly	1	0.973011	-0.640894	-0.82286	NDUFB1, NDUFA3, DMAC2	NDUFB1, NDUFA3, NDUFA1, DMAC2, NDUFAF3, OXA1L, NDUFA6, FOXRED1, NDUFS7	0.973011
GO:0010324	membrane invagination	0.99513	1	0.745976	-0.526163	THBS1, GULP1, CHMP4A, ARHGAP12	F2RL1, DOCK1, CHMP2A, HGS	0.99513
GO:0010332	response to gamma radiation	0.890226	0.914638	0.975835	0.938104	TP53, XRCC5, FANCD2, RPL26, MAP3K20, ATM	TP53, XRCC5, YAP1, RPL26, MAP3K20, WRN, KDM1A, TLK2	0.890226
GO:0010389	regulation of G2/M transition of mitotic cell cycle	1	1	-0.580735	-0.577946	CCNB1, CHFR, DBF4B, MECP2, CDK4, CENPF, PLK1, NOP53, CDC14B, CDK5RAP3, FOXN3	CHFR, CCNB1, PLK1, CCND1, NOP53, BABAM1, ABRAXAS1, CDK5RAP3, MECP2, CDK4	1
GO:0010390	histone monoubiquitination	0.878366	1	-1.01745	-0.637573	RNF2, RNF168, DDB2, RING1, PAF1, KDM2B, DDB1	RING1, PAF1, DDB2, RNF168, RNF2, DDB1, LEO1, UBE2E1, PCGF2, KDM2B	0.878366
GO:0010421	hydrogen peroxide-mediated programmed cell death	0.486115	0.261376	-1.44496	-1.62384	STK25, PINK1	STK25, PINK1	0.261376
GO:0010452	histone H3-K36 methylation	0.912057	0.852338	0.911171	1.14905	BRD4, ASH1L, SETD2, NSD3	NSD1, NSD3, SETD2, ASH1L, IWS1	0.852338
GO:0010457	centriole-centriole cohesion	1	1	-0.560736	-0.60282	NEK2, CROCC, CEP250, SGO1	CROCC, NEK2, CEP250	1
GO:0010458	exit from mitosis	1	0.921115	-0.649213	-0.955691	RGCC, PHB2, UBE2S, MAD2L1BP, CHMP2A	RGCC, MAD2L1BP, PHB2, UBE2S	0.921115
GO:0010466	negative regulation of peptidase activity	0.343692	0.300988	-1.56233	-1.61364	DHCR24, SPOCK3, GAS6, SFN, DNAJB6, GAPDH, ECM1, ARL6IP1, SERPINE1, PIH1D1, AKT1, BIN1, CTSB, SIAH2, VEGFA, KLF4, TIMP2, CDKN2D	GAS6, GAPDH, CST3, PIH1D1, AKT1, KLF4, SPOCK3, SFN, BIN1, CDKN2D, ECM1, ARL6IP1, DNAJB6, SERPINB6, CTSB, TIMP2, VEGFA, SIAH2, PLAUR	0.300988
GO:0010469	regulation of signaling receptor activity	0.327337	0.731921	-1.57392	-1.23697	PCSK9, PLAU, PPARG, CAPN1, ZFYVE28, ADRB2, SERPINE1	PCSK9, PLAU, CAPN1, ZGPAT, ITGB1, ADRB2, PPARA, CNIH3, ERRFI1, HDAC1, VPS25, AKAP9, NCK2, PPARG, ZFYVE28	0.327337
GO:0010501	RNA secondary structure unwinding	1	0.921115	0.626515	0.876521	DDX3X, DHX9, AGO3, AGO2	AGO3, DHX9, DDX3X	0.921115
GO:0010507	negative regulation of autophagy	0.966535	0.973893	-0.857353	-0.812156	DAP, PINK1, SNRNP70, QSOX1, AKT1, RRAGA	SNRNP70, DAP, AKT1, RRAGA, PINK1, QSOX1	0.966535
GO:0010508	positive regulation of autophagy	0.89415	0.685916	-0.983844	-1.25645	BNIP3, STK11, PINK1, WIPI1, ADRB2, SESN2, TRIM8, PIP4K2B, WDR45, SVIP, DHRSX, HMGB1, KAT5, BNIP3L, PRKAA2, CDK16, PIK3C2A, TBK1, VDAC1	BNIP3, STK11, TRIM8, SVIP, PINK1, PIP4K2B, BAG3, WDR45, ADRB2, CDK16, BNIP3L, WIPI1	0.685916
GO:0010517	regulation of phospholipase activity	0.94731	0.921115	-0.874544	-0.937554	GNA15	GNA15	0.921115
GO:0010518	positive regulation of phospholipase activity	0.954219	0.917019	-0.875304	-0.959634	GNA15	GNA15	0.917019
GO:0010543	regulation of platelet activation	0.867458	0.941065	1.07772	-0.843269	IL6, IL6ST, TEC	THBD, CD9, PRKG1	0.867458
GO:0010559	regulation of glycoprotein biosynthetic process	0.946581	0.893024	0.877698	-1.00948	CTNNB1, BACE2	RAMP1, ACOT8, ITM2B, GOLGA2, TCF7L2, BACE2	0.893024
GO:0010560	positive regulation of glycoprotein biosynthetic process	0.979002	0.994476	0.751824	-0.684886	CTNNB1	RAMP1, GOLGA2, TCF7L2	0.979002
GO:0010565	regulation of cellular ketone metabolic process	0.15603	0.263265	-1.77649	-1.64983	STARD4, AKR1C3, APOC1, CD74, PRKAG2, BCKDK, PDK3, AKT2, AKT1, NR1H2, ELOVL5, H6PD, NCOR2	AKR1C3, STARD4, CD74, BCKDK, DKK3, NCOR2, AKT1, PDK3, NR1H2, AKT2, APOC1, PPARA, ATP2B4, PRKAG2, PDK1, IRS1	0.15603
GO:0010566	regulation of ketone biosynthetic process	0.878366	0.624583	-1.06498	-1.39502	AKR1C3	AKR1C3, DKK3	0.624583
GO:0010569	regulation of double-strand break repair via homologous recombination	1	0.981568	0.70627	0.82603	ERCC6, RBBP8, SMCHD1, MEAF6, POLQ, EPC2, EPC1, CHEK1, ACTR2, MAD2L2, POGZ	RBBP8, ERCC6, EPC2, SMCHD1, MEAF6, CHEK1, ACTR2, ARID2, POLQ, RPA2, SPIDR, EPC1, PARP1, KDM1A, RIF1, RAD51, CGAS, RAD51AP1, POGZ	0.981568
GO:0010573	vascular endothelial growth factor production	0.660784	0.917019	1.45284	0.938291	IL6, BRCA1, IL6ST	BRCA1, IL6, ATF4, IL6ST, ARNT	0.660784
GO:0010574	regulation of vascular endothelial growth factor production	0.660784	0.917019	1.45284	0.938291	IL6, BRCA1, IL6ST	BRCA1, IL6, ATF4, IL6ST, ARNT	0.660784
GO:0010575	positive regulation of vascular endothelial growth factor production	0.660784	0.917019	1.45284	0.938291	IL6, BRCA1, IL6ST	BRCA1, IL6, ATF4, IL6ST, ARNT	0.660784
GO:0010586	miRNA metabolic process	0.789724	1	-1.14008	-0.710139	SREBF1, PPARG, JUN, EGR1, ETS1, SRF	BMP4, SREBF1, JUN, KLF4, SRF, PPARA, TGFB1	0.789724
GO:0010587	miRNA catabolic process	0.712682	0.616453	1.34407	1.51577	GAS5, PNPT1, DIS3L2, PARN, TENT2, TENT4B	GAS5, PARN, PNPT1, TENT4B, TUT4, DIS3L2, SND1, TENT2	0.616453
GO:0010591	regulation of lamellipodium assembly	0.998572	0.978104	-0.726083	0.78818	TWF2, RAC2, EPHA2	SLIT2, ABI2, ACTR2, WASF2, CDC42, PLCE1, FER, ACTR3, NCKAP1	0.978104
GO:0010592	positive regulation of lamellipodium assembly	0.98318	1	-0.778202	-0.603471	TWF2, RAC2, ARPC2, PLCE1	RAC2, TWF2	0.98318
GO:0010594	regulation of endothelial cell migration	0.852643	0.813645	-1.06896	-1.13814	PPARG, ETS1, RHOB, GPI, SASH1, HSPB1, RGCC, STC1, CALR, LGMN, AKT1, SVBP, MECP2, BCAR1, VEGFA, KLF4, PLPP3, TGFB1, HMGB1, CD40, RHOA, MET, EMP2, RIN2, ATP5F1B, PIK3C2A, BMP4, PRKCA, GLUL, NR2F2	RGCC, BMP4, RHOB, GPI, AKT1, BCAR1, KLF4, HSPB1, CALR, TGFB1, ATP2B4, PLPP3, SVBP, CD40, ZNF580, ATP5F1B, VEGFA, STC1, EMP2, ETS1, LGMN, MECP2, CSNK2B, RRAS, FOXP1, PPARG, RIN2, JUP	0.813645
GO:0010595	positive regulation of endothelial cell migration	0.701478	0.717834	-1.2606	-1.23342	ETS1, RHOB, GPI, SASH1, HSPB1, CALR, LGMN, AKT1, BCAR1, VEGFA, PLPP3, TGFB1, HMGB1, CD40, MET, RIN2, ATP5F1B, PIK3C2A, BMP4, PRKCA	BMP4, RHOB, GPI, AKT1, BCAR1, HSPB1, CALR, TGFB1, PLPP3, CD40, ZNF580, ATP5F1B, VEGFA, ETS1, LGMN, RRAS, FOXP1, RIN2, ATP5F1A, PDCD6, BMPR2, HIF1A, HMGB1, PDPK1, ABL1, NRP1, ANXA3, PRKCA, MAP2K3	0.701478
GO:0010596	negative regulation of endothelial cell migration	0.891374	0.828624	-0.993688	-1.14991	PPARG, RGCC, STC1, SVBP, MECP2, KLF4, TGFB1, HMGB1	RGCC, KLF4, TGFB1, ATP2B4, SVBP, STC1, MECP2, CSNK2B, PPARG, JUP	0.828624
GO:0010603	regulation of cytoplasmic mRNA processing body assembly	0.680411	0.611161	1.40151	1.52755	CNOT6L, NBDY, CNOT6, CNOT1	CNOT6, NBDY, CNOT1, CNOT6L	0.611161
GO:0010611	regulation of cardiac muscle hypertrophy	0.343692	0.908079	1.69207	0.98905	EDN1, CAMK2D, IL6ST, ROCK1	EDN1, IL6ST, CAMK2D, ROCK1	0.343692
GO:0010613	positive regulation of cardiac muscle hypertrophy	0.320568	0.742972	1.72475	1.31114	EDN1, CAMK2D, IL6ST, ROCK1	EDN1, IL6ST, CAMK2D, ROCK1	0.320568
GO:0010633	negative regulation of epithelial cell migration	0.878366	0.910232	-1.01323	-0.981543	PPARG, RGCC, STC1, SVBP, MECP2, EVL, KLF4, TGFB1, HMGB1, PTPN23, RHOA	RGCC, KLF4, EVL, TGFB1, ATP2B4, SVBP, STC1, MECP2, CSNK2B, PPARG, JUP	0.878366
GO:0010634	positive regulation of epithelial cell migration	0.926543	0.924714	-0.936155	-0.93199	ETS1, RHOB, GPI, SASH1, HSPB1, CALR, LGMN, AKT1, BCAR1, VEGFA, PLPP3, TGFB1, HMGB1, ADAM9, CD40, MET, RIN2, ATP5F1B, PIK3C2A, BMP4	BMP4, RHOB, GPI, AKT1, BCAR1, HSPB1, CALR, TGFB1, PLPP3, CD40, ZNF580, ATP5F1B, VEGFA, DOCK1, ETS1, LGMN, RRAS, FOXP1, RIN2, ADAM9, ATP5F1A, PDCD6, BMPR2, HIF1A, HMGB1, PDPK1, ABL1, NRP1, ANXA3, PTK2, PRKCA, MAP2K3	0.924714
GO:0010635	regulation of mitochondrial fusion	0.822779	0.864536	-1.19068	-1.11071	BNIP3, TFRC, VAT1	BNIP3, VAT1, ZDHHC6	0.822779
GO:0010640	regulation of platelet-derived growth factor receptor signaling pathway	0.896143	0.910523	0.95878	-0.983871	F3, HIP1	HIP1R, PTPRJ	0.896143
GO:0010656	negative regulation of muscle cell apoptotic process	0.617864	0.429632	1.48328	1.67113	MDK, NUPR1, LRP6	NUPR1, MDK	0.429632
GO:0010657	muscle cell apoptotic process	0.71658	0.364486	1.31831	1.75261	MDK, NUPR1, SOD2	NUPR1, SOD2, MDK	0.364486
GO:0010660	regulation of muscle cell apoptotic process	0.71658	0.364486	1.31831	1.75261	MDK, NUPR1, SOD2	NUPR1, SOD2, MDK	0.364486
GO:0010661	positive regulation of muscle cell apoptotic process	0.903843	0.888258	-0.994783	1.04293	PPARG	SOD2, E2F3, MFN2	0.888258
GO:0010675	regulation of cellular carbohydrate metabolic process	0.953854	0.922364	-0.892378	-0.929202	ENPP1, PGAM1, SELENOS, PDK3, AKT2, AKT1, FBP1, PPP1R3F, GSK3A, SIRT6	ENPP1, PGAM1, AKT1, PDK3, AKT2, PPARA, GSK3A, SIRT6, PDK1, FBP1, IRS1, PGP, SELENOS	0.922364
GO:0010676	positive regulation of cellular carbohydrate metabolic process	0.978092	0.918975	0.792754	0.919022	FOXO1, PRKCE, PMAIP1, INSR	PRKCE, PMAIP1, FOXO1	0.918975
GO:0010677	negative regulation of cellular carbohydrate metabolic process	0.910613	0.939478	-0.96651	-0.856583	ENPP1, SELENOS, FBP1, GSK3A, SIRT6	ENPP1, PPARA, GSK3A, SIRT6, FBP1, PGP, SELENOS	0.910613
GO:0010712	regulation of collagen metabolic process	0.978092	0.420945	-0.811522	-1.60094	RGCC, VIM, F2R, TGFB1, ITGB1, CST3, BMP4	RGCC, BMP4, CST3, VIM, ITGB1, TGFB1, F2R	0.420945
GO:0010714	positive regulation of collagen metabolic process	0.846556	0.420945	-1.12978	-1.59171	RGCC, VIM, F2R, TGFB1	RGCC, BMP4, VIM, TGFB1, F2R	0.420945
GO:0010715	regulation of extracellular matrix disassembly	0.851543	0.917019	1.12242	0.934597	IL6, MELTF	DDR2, IL6, CLASP1, CLASP2	0.851543
GO:0010717	regulation of epithelial to mesenchymal transition	0.855777	0.984875	1.04265	-0.77983	MDK, IL6, CTNNB1, PHLDB2, TGFBR2, MTOR, EPHA4	FOXA2, RGCC, TGFB1I1, LOXL2	0.855777
GO:0010718	positive regulation of epithelial to mesenchymal transition	0.836619	0.921115	1.11655	0.886276	MDK, IL6, CTNNB1, TGFBR2, MTOR	MDK, MTOR, CTNNB1, TGFB2, IL6	0.836619
GO:0010719	negative regulation of epithelial to mesenchymal transition	0.980361	0.742221	0.755951	-1.29063	EPHA4, MAD2L2, PTEN, PPP2CA	FOXA2	0.742221
GO:0010720	positive regulation of cell development	0.878366	0.69481	-1.01346	-1.2691	PTN, P4HB, ROBO2, TRIOBP, CALR, ILK, TWF2, BIN1, S100A10, FLNA, GOLGA4, MYADM	PTN, BMP4, DSCAM, TRIOBP, P4HB, BIN1, ILK, ROBO2, CALR, ROBO1, FLNA, TWF2	0.69481
GO:0010721	negative regulation of cell development	0.878366	0.921115	1.00879	0.902599	IL6, EFNA5, MELTF, B2M, FBXW7, CORO1C, GSK3B	CORO1C, FBXW7, IL6, GSK3B, AP1AR, EFNA5, RAPGEF2, B2M	0.878366
GO:0010737	protein kinase A signaling	0.888668	0.930101	-1.01632	-0.856756	AKAP12, ADRB2, MIF	AKAP12, ADRB2, RAB13, MIF	0.888668
GO:0010742	macrophage derived foam cell differentiation	0.922667	0.880633	0.904243	-1.0629	ABCA1, CSF2, STAT1	CSF1, PPARA, CSF2	0.880633
GO:0010743	regulation of macrophage derived foam cell differentiation	0.923589	0.817835	-0.931696	-1.19123	PPARG, CSF1	CSF1, PPARA, CSF2	0.817835
GO:0010745	negative regulation of macrophage derived foam cell differentiation	0.971138	1	-0.820873	-0.638899	PPARG	PPARA, PPARG, NFKBIA	0.971138
GO:0010755	regulation of plasminogen activation	0.836619	0.890525	-1.13207	-1.02246	ENO1, SERPINE1, S100A10, ANXA2, CTSZ	ENO1, CTSZ, ANXA2, S100A10	0.836619
GO:0010758	regulation of macrophage chemotaxis	0.878366	0.888258	1.04242	-1.04246	MDK, RARRES2	RARRES2, CSF1	0.878366
GO:0010759	positive regulation of macrophage chemotaxis	0.846893	0.888258	1.13553	-1.05491	MDK, RARRES2	RARRES2, CSF1	0.846893
GO:0010761	fibroblast migration	0.985204	0.818602	-0.764785	-1.18509	HYAL2, TGFB1, ITGB1, DDR2	HYAL2, ITGB1, TGFB1	0.818602
GO:0010762	regulation of fibroblast migration	0.985204	0.818602	-0.764785	-1.18509	HYAL2, TGFB1, ITGB1, DDR2	HYAL2, ITGB1, TGFB1	0.818602
GO:0010763	positive regulation of fibroblast migration	0.944262	0.95969	0.862345	-0.811415	THBS1, PTK2	ITGB1, TGFB1	0.944262
GO:0010765	positive regulation of sodium ion transport	0.967714	0.736104	-0.822846	-1.29136	AHCYL1, SCN5A, ATP1B3	AHCYL1, SCN5A	0.736104
GO:0010766	negative regulation of sodium ion transport	0.6895	0.864536	-1.32773	-1.10341	PCSK9	PCSK9	0.6895
GO:0010769	regulation of cell morphogenesis involved in differentiation	0.878541	0.921115	-1.02814	-0.937685	P4HB, SPRY4, TRIOBP, CALR, ILK, S100A10, KANK1, FLNA, MYADM	SPRY4, TRIOBP, P4HB, ILK, CALR, FLNA, MYADM, DOCK1, S100A10, KANK1, GBP1	0.878541
GO:0010770	positive regulation of cell morphogenesis involved in differentiation	0.851543	0.825865	-1.08834	-1.1534	P4HB, TRIOBP, CALR, ILK, S100A10, FLNA, MYADM	TRIOBP, P4HB, ILK, CALR, FLNA, MYADM, DOCK1, S100A10	0.825865
GO:0010771	negative regulation of cell morphogenesis involved in differentiation	1	0.994476	-0.597519	-0.675829	SPRY4, KANK1	SPRY4, KANK1, GBP1, ACTN4	0.994476
GO:0010799	regulation of peptidyl-threonine phosphorylation	0.831325	0.862605	1.12408	-1.10455	CEMIP, SPRED1, CALM2, SPRED2	CALM3, PLK1, TGFB1, SPRY2, PRKAG2	0.831325
GO:0010800	positive regulation of peptidyl-threonine phosphorylation	0.903843	0.776326	0.945511	-1.23403	CEMIP, CALM2	CALM3, PLK1, TGFB1, PRKAG2	0.776326
GO:0010801	negative regulation of peptidyl-threonine phosphorylation	0.99513	0.908985	0.721051	-0.986628	SPRED1, CALM2, SPRED2	CALM3, SPRY2	0.908985
GO:0010803	regulation of tumor necrosis factor-mediated signaling pathway	0.953854	0.814606	-0.880898	-1.17553	HSPA1A, GAS6, F2RL1, SHARPIN, ZNF675, CARD8	GAS6, HSPA1A, F2RL1, SHARPIN, CCDC3	0.814606
GO:0010804	negative regulation of tumor necrosis factor-mediated signaling pathway	0.826881	0.717834	-1.15398	-1.29204	GAS6, F2RL1, ZNF675, CARD8	GAS6, F2RL1, CCDC3	0.717834
GO:0010810	regulation of cell-substrate adhesion	0.781506	0.715682	-1.1342	-1.19119	PLAU, AGR2, P4HB, SPRY4, DAPK3, ADAM15, ACTG1, SERPINE1, TRIOBP, CALR, ILK, CORO2B, RAC2, S100A10, VEGFA, KANK1, FLNA, PLEKHA2, MYADM	AGR2, PLAU, SPRY4, RAC2, FN1, TRIOBP, P4HB, PTPRJ, ADAM15, ILK, DAPK3, CALR, FLNA, ACTG1, JAG1, PLEKHA2, SLK, MYADM, VEGFA, DOCK1, EMP2, S100A10, MINK1, KANK1, RRAS, GBP1, JAK2, RIN2, JUP	0.715682
GO:0010811	positive regulation of cell-substrate adhesion	0.878366	0.783229	-1.02816	-1.18944	AGR2, P4HB, TRIOBP, CALR, ILK, S100A10, VEGFA, FLNA, PLEKHA2, MYADM	AGR2, FN1, TRIOBP, P4HB, PTPRJ, ILK, CALR, FLNA, PLEKHA2, MYADM, VEGFA, DOCK1, EMP2, S100A10, RRAS, JAK2, RIN2, JUP	0.783229
GO:0010812	negative regulation of cell-substrate adhesion	0.99513	1	-0.768479	-0.63588	SPRY4, ADAM15, SERPINE1, CORO2B, KANK1, DLC1	SPRY4, ADAM15, JAG1, KANK1, GBP1, ACTN4, CORO2B	0.99513
GO:0010818	T cell chemotaxis	0.665489	0.723717	1.40128	1.30198	STK39, SLC12A2, CCL26, ADAM17, WNK1, ADAM10	ADAM17, STK39, SLC12A2, OXSR1, ADAM10, WNK1	0.665489
GO:0010819	regulation of T cell chemotaxis	0.809531	0.680105	1.20943	1.40676	STK39, ADAM17, WNK1, ADAM10	ADAM17, STK39, OXSR1, ADAM10, WNK1	0.680105
GO:0010820	positive regulation of T cell chemotaxis	0.809531	0.680105	1.20943	1.40676	STK39, ADAM17, WNK1, ADAM10	ADAM17, STK39, OXSR1, ADAM10, WNK1	0.680105
GO:0010821	regulation of mitochondrion organization	0.738082	0.561038	-1.19037	-1.3837	SREBF1, NMT1, PPARG, HSPA1A, BNIP3, PINK1, FAM162A, ACAA2, CLU, TFRC, HIP1R, GHITM, TMEM14A, SLC25A5, GSK3A, INF2, VAT1, ATP13A2, BAK1	BNIP3, HSPA1A, SREBF1, NMT1, INF2, HIP1R, ACAA2, CLU, FAM162A, BAK1, PINK1, SLC25A5, TMEM14A, GSK3A, VAT1, PSMD10, ATP13A2, GHITM, PLAUR	0.561038
GO:0010822	positive regulation of mitochondrion organization	0.995828	0.865138	-0.777951	-1.07982	NMT1, BNIP3, PINK1, FAM162A	BNIP3, NMT1, HIP1R, FAM162A, PINK1	0.865138
GO:0010823	negative regulation of mitochondrion organization	0.177349	0.166963	-1.75736	-1.75187	PPARG, HSPA1A, BNIP3, PINK1, ACAA2, CLU, TFRC, GHITM, TMEM14A, SLC25A5, VAT1, BAK1	BNIP3, HSPA1A, ACAA2, CLU, BAK1, PINK1, SLC25A5, TMEM14A, VAT1, PSMD10, GHITM	0.166963
GO:0010824	regulation of centrosome duplication	0.99563	0.987905	0.752771	0.76233	PLK2, GEN1, TRIM37, CENPJ, NAT10, NPM1, STIL, SASS6, CCNF, VPS4B, CEP295	NPM1, GEN1, STIL, TRIM37, CENPJ	0.987905
GO:0010826	negative regulation of centrosome duplication	0.851543	0.775644	1.11722	1.26836	TRIM37, NPM1, CCNF	NPM1, TRIM37, CCNF, KAT2B	0.775644
GO:0010827	regulation of glucose transmembrane transport	0.785333	0.8449	-1.19954	-1.12217	ENPP1, PRKAG2, SELENOS, AKT2, AKT1, PEA15, GSK3A	ENPP1, AKT1, AKT2, GSK3A, PRKAG2, IRS1, SELENOS	0.785333
GO:0010828	positive regulation of glucose transmembrane transport	0.99513	0.918975	-0.758941	-0.939613	AKT2, AKT1, IRS2, RHOQ	AKT1, AKT2	0.918975
GO:0010829	negative regulation of glucose transmembrane transport	0.878541	0.921115	-1.02876	-0.918443	ENPP1, SELENOS, PEA15, GSK3A	ENPP1, GSK3A, SELENOS	0.878541
GO:0010833	telomere maintenance via telomere lengthening	1	0.923193	-0.436639	0.918352	PIF1, PNKP, NEK2, WRAP53, HNRNPA1, SMG5, TEN1	NOP10, EXOSC10, PARN, TCP1, XRCC5, HSP90AB1, TERF2, MRE11, DCP2, TENT4B, MAP3K4, POT1, NAF1, NEK7, TNKS, HSP90AA1, SMG6, PTGES3, HMBOX1, TNKS2, HNRNPC, HNRNPU, AURKB, NHP2, MAPK1, NAT10, RAD50	0.923193
GO:0010835	regulation of protein ADP-ribosylation	0.779072	0.81489	-1.24477	-1.20456	PNKP, SPINDOC	PNKP, SPINDOC	0.779072
GO:0010837	regulation of keratinocyte proliferation	0.810612	1	1.15029	-0.652865	MDK, AREG, NOTCH2, STXBP4, CASK, MED1, PTPRK	AREG, SNAI2, ZFP36	0.810612
GO:0010862	positive regulation of pathway-restricted SMAD protein phosphorylation	0.739563	0.888258	1.2713	1.01451	INHBA, TGFBR2, TGFBR1, TTK	INHBA, TTK	0.739563
GO:0010863	positive regulation of phospholipase C activity	0.903843	0.880633	-0.964939	-1.06059	GNA15	GNA15	0.880633
GO:0010874	regulation of cholesterol efflux	0.542631	0.632989	-1.46473	-1.40116	SREBF2, PPARG, NR1H2, GPS2, LAMTOR1, CAV1	SREBF2, NR1H2, NAXE, LAMTOR1, GPS2, PPARG	0.542631
GO:0010875	positive regulation of cholesterol efflux	0.755641	0.85462	-1.26924	-1.12223	PPARG, NR1H2, GPS2, CAV1	NR1H2, GPS2, PPARG, NFKBIA, CAV1	0.755641
GO:0010878	cholesterol storage	0.55013	0.624583	-1.46689	-1.4121	STARD4, SREBF2, PPARG	STARD4, SREBF2, NR1H2, PPARA	0.55013
GO:0010880	regulation of release of sequestered calcium ion into cytosol by sarcoplasmic reticulum	1	1	-0.599804	-0.615363	CALM3	CALM3	1
GO:0010883	regulation of lipid storage	0.855777	0.926923	-1.09834	-0.898246	SREBF2, PPARG, NR1H2, ABHD5, HILPDA	SREBF2, NR1H2, PPARA, PPARG, HILPDA, NFKBIA, PNPLA2	0.855777
GO:0010885	regulation of cholesterol storage	0.781506	0.849711	-1.23307	-1.1474	SREBF2, PPARG, NR1H2	SREBF2, NR1H2, PPARA	0.781506
GO:0010888	negative regulation of lipid storage	0.979002	0.981568	-0.794783	-0.75955	PPARG, NR1H2	NR1H2, PPARA, PPARG, NFKBIA, PNPLA2	0.979002
GO:0010889	regulation of sequestering of triglyceride	0.861775	0.984875	-1.13053	-0.732133	PPARG, ABHD5	PPARA, PPARG, PNPLA2	0.861775
GO:0010891	negative regulation of sequestering of triglyceride	0.861775	0.984875	-1.13053	-0.732133	PPARG, ABHD5	PPARA, PPARG, PNPLA2	0.861775
GO:0010894	negative regulation of steroid biosynthetic process	0.870263	0.870923	1.06213	-1.0897	DKK3, NFKB1, SOD1	DKK3, SNAI2	0.870263
GO:0010906	regulation of glucose metabolic process	0.969251	0.870923	-0.822575	-1.07084	SELENOS, PDK3, AKT2, AKT1, FBP1, SIRT6, IRS2, PGP, FOXK1	AKT1, PDK3, AKT2, SIRT6, PDK1, FBP1, IRS1, PGP, SELENOS	0.870923
GO:0010907	positive regulation of glucose metabolic process	1	0.936186	-0.616559	-0.874551	AKT2, AKT1	AKT1, AKT2	0.936186
GO:0010918	positive regulation of mitochondrial membrane potential	0.757739	0.849711	-1.26416	-1.1465	AKT2, AKT1, VCP	AKT1, AKT2, VCP	0.757739
GO:0010921	regulation of phosphatase activity	1	0.624583	0.693388	1.37241	NUAK1, MTOR, ITGA1, PPP6R3, ROCK1, MAGI2, HTT, MGAT5, CALM2, GSK3B	MAGI2, PPP1R15A, MTOR, MGAT5, TGFB2, ITGA1, HSP90AB1, GSK3B	0.624583
GO:0010922	positive regulation of phosphatase activity	0.981465	0.624583	0.778968	1.40703	MTOR, ITGA1, ROCK1, MAGI2, CALM2	MAGI2, PPP1R15A, MTOR, ITGA1, HSP90AB1	0.624583
GO:0010923	negative regulation of phosphatase activity	1	0.788085	-0.537025	1.22116	PTPA, BOD1, FKBP1A	PPP1R15A, MGAT5, TGFB2, GSK3B	0.788085
GO:0010927	cellular component assembly involved in morphogenesis	0.693745	0.852338	1.38228	1.09886	NEBL, EDN1, PHLDB2	NEBL, EDN1, CLASP1, PHLDB2, CLASP2	0.693745
GO:0010939	regulation of necrotic cell death	0.457546	0.695168	1.64793	1.32056	BIRC3, NUPR1, CFLAR, OGT, CASP8, RIPK1	NUPR1, BIRC3, OGT, CASP8, RIPK1, CFLAR	0.457546
GO:0010950	positive regulation of endopeptidase activity	0.837969	0.694404	-1.08631	-1.23489	LAPTM5, CTSD, DAP, PPARG, FAM162A, FADD, APH1A, LGMN, EGLN3, MTCH1, HIP1R, F2R, NCSTN, PERP, HMGB1, RPS3, DLC1, BEX3	LAPTM5, CTSD, EGLN3, DAP, HIP1R, FAM162A, BEX3, BAK1, GSN, FADD, APH1A, NCSTN, ROBO1	0.694404
GO:0010951	negative regulation of endopeptidase activity	0.478295	0.560135	-1.453	-1.46934	DHCR24, SPOCK3, GAS6, SFN, DNAJB6, GAPDH, ARL6IP1, SERPINE1, PIH1D1, AKT1, BIN1, SIAH2, VEGFA, KLF4, CDKN2D	GAS6, GAPDH, PIH1D1, AKT1, KLF4, SPOCK3, SFN, BIN1, CDKN2D, ARL6IP1, DNAJB6, SERPINB6, VEGFA, SIAH2, PLAUR	0.478295
GO:0010952	positive regulation of peptidase activity	0.71658	0.624583	-1.21539	-1.29198	LAPTM5, CTSD, CLDN4, DAP, PPARG, PINK1, FAM162A, FADD, APH1A, LGMN, EGLN3, MTCH1, VCP, HIP1R, F2R, NCSTN, PERP, HMGB1, RPS3, DLC1, BEX3	LAPTM5, CTSD, EGLN3, CLDN4, DAP, HIP1R, FAM162A, BEX3, BAK1, GSN, PINK1, FADD, APH1A, NCSTN, ROBO1	0.624583
GO:0010954	positive regulation of protein processing	0.746075	0.807949	-1.27995	-1.22378	ENO1, S100A10, ANXA2	ENO1, ANXA2, S100A10, CCBE1	0.746075
GO:0010955	negative regulation of protein processing	0.985204	0.921115	-0.77286	-0.922379	SERPINE1, PRNP, CTSZ	CTSZ, PRNP	0.921115
GO:0010962	regulation of glucan biosynthetic process	0.586873	0.624583	-1.42739	-1.38593	ENPP1, SELENOS, AKT2, AKT1, PPP1R3F, GSK3A	ENPP1, AKT1, AKT2, GSK3A, IRS1, SELENOS	0.586873
GO:0010965	regulation of mitotic sister chromatid separation	1	1	-0.634351	0.630475	CCNB1, TACC3, NEK6, ANAPC15, TRIP13, PLK1, CDT1, DYNC1LI1, MAD2L1BP, CDC6, IK, CENPE	FBXO5, GEN1, KNTC1, CDK5RAP2, CDC23, NSMCE2, NDC80, ZW10, BUB1B, APC	1
GO:0010968	regulation of microtubule nucleation	0.771882	0.852338	-1.22813	-1.13306	HSPA1A, EML2, MECP2, GIT1	HSPA1A, EML2, MECP2, DCTN1, HSPA1B, RANGRF, PAK1	0.771882
GO:0010970	transport along microtubule	1	1	-0.67763	-0.663556	STK11, LAMP1, HSPB1	STK11, HSPB1, BAG3, LAMP1, MAP1S, UBB	1
GO:0010971	positive regulation of G2/M transition of mitotic cell cycle	0.935564	0.979003	-0.892879	0.785779	CCNB1, DBF4B, MECP2, CDK4	FBXO5, RAD51B, RCC2, RAD51C, RRM1, DTL	0.935564
GO:0010972	negative regulation of G2/M transition of mitotic cell cycle	1	1	0.565465	-0.575482	BRCA1, DONSON, DTL, BLM, CHEK1, ATM, NBN, CLSPN, TAOK1, USP47, PINX1, NAE1, BABAM2, INIP	CHFR, PLK1, NOP53, BABAM1, ABRAXAS1, CDK5RAP3	1
GO:0010975	regulation of neuron projection development	0.753525	0.921115	1.23296	-0.947396	MDK, DSCAM, SLIT2, NLGN1, CAMK1D, ULK4, PTK7, ROBO1, BDNF	ITM2C, EFNB2, DSCAM, PLXNB2, CAMK1, ROBO2, CAMK2G, ROBO1, TWF2, CFL1	0.753525
GO:0010976	positive regulation of neuron projection development	0.779973	0.814606	1.19098	1.1733	MDK, PTK7	MDK, ZNF804A, ABL2, PRKCI	0.779973
GO:0010977	negative regulation of neuron projection development	0.996442	0.888258	0.719129	-1.04898	SLIT2, NLGN1, BAG5	ITM2C, EFNB2	0.888258
GO:0010984	regulation of lipoprotein particle clearance	0.0380222	0.420945	-1.82705	-1.60327	PCSK9, LIPG, LDLR, APOC1	PCSK9, LIPG, LDLR, APOC1, LRPAP1, ANXA2	0.0380222
GO:0010985	negative regulation of lipoprotein particle clearance	0.0966349	0.429632	-1.69582	-1.53878	PCSK9, LDLR, APOC1	PCSK9, LDLR, APOC1, LRPAP1	0.0966349
GO:0010988	regulation of low-density lipoprotein particle clearance	0.251668	0.561038	-1.5752	-1.48847	PCSK9, LDLR	PCSK9, LDLR	0.251668
GO:0010992	ubiquitin recycling	1	0.922364	-0.474001	-0.896922	UBE2S, AMBRA1, UBE2K, IDE, UBE2C	UBE2S	0.922364
GO:0010998	regulation of translational initiation by eIF2 alpha phosphorylation	1	0.908985	-0.531407	0.983595	DNAJC3, NCK2	NPM1, EIF2AK4, EIF2AK3	0.908985
GO:0014003	oligodendrocyte development	0.966535	0.888258	-0.826009	-1.0388	CLU	CLU, EIF2B2, EIF2B1, EIF2B4, EIF2B5	0.888258
GO:0014009	glial cell proliferation	0.822779	0.998589	1.19142	-0.676247	IL6, SKI	CLU	0.822779
GO:0014013	regulation of gliogenesis	0.903843	0.944562	0.956806	-0.827031	MDK, IL6	PTN, BIN1	0.903843
GO:0014015	positive regulation of gliogenesis	0.903843	0.956338	0.935065	-0.807807	MDK, IL6	PTN, BIN1	0.903843
GO:0014029	neural crest formation	0.940014	0.973158	0.864998	-0.769967	PDCD6, LRP6, NOLC1, TCOF1	PDCD6, LRP6, PEF1, NOLC1, TCOF1	0.940014
GO:0014032	neural crest cell development	1	0.874325	0.48388	-1.06548	PDCD6, CORO1C, NOLC1	FN1, SNAI2, NRG1	0.874325
GO:0014033	neural crest cell differentiation	1	0.896394	0.617986	-1.02708	PDCD6, CORO1C, LRP6, NOLC1	FN1, SNAI2, NRG1	0.896394
GO:0014065	phosphatidylinositol 3-kinase signaling	1	0.968076	0.654277	0.830939	EDN1, PIK3R1, EGFR, PIK3CB, HAX1, TGFB2, PTPN13, STAMBP, PTK2, C1QBP, PTEN	EDN1, PTPN13, PIK3R1, TGFB2	0.968076
GO:0014066	regulation of phosphatidylinositol 3-kinase signaling	1	1	0.585765	0.600453	EGFR, HAX1, TGFB2, PTPN13, STAMBP, PTK2, PTEN	PTPN13, TGFB2, FGFR1, HAX1, NEDD4, EGFR, CBL	1
GO:0014068	positive regulation of phosphatidylinositol 3-kinase signaling	1	1	0.618921	-0.468071	HAX1, TGFB2, PTK2, NEDD4, FGFR1, JAK2, CBL	FN1	1
GO:0014074	response to purine-containing compound	0.803909	0.969601	-1.17701	-0.810318	ENPP1, HSP90B1, AKAP9, PDXP, ZFP36L1, NT5E, SSH1, ATF1	ENPP1, PDXP, SSH1, HSP90B1	0.803909
GO:0014706	striated muscle tissue development	0.874307	0.973893	1.03296	-0.807382	NEBL, EDN1, NDUFV2, MEF2C	ANKRD1, BMP4, DKK1, TGFB1, NRG1	0.874307
GO:0014742	positive regulation of muscle hypertrophy	0.320568	0.742972	1.72475	1.31114	EDN1, CAMK2D, IL6ST, ROCK1	EDN1, IL6ST, CAMK2D, ROCK1	0.320568
GO:0014743	regulation of muscle hypertrophy	0.343692	0.908079	1.69207	0.98905	EDN1, CAMK2D, IL6ST, ROCK1	EDN1, IL6ST, CAMK2D, ROCK1	0.343692
GO:0014808	release of sequestered calcium ion into cytosol by sarcoplasmic reticulum	1	1	-0.607212	-0.622804	CALM3	CALM3	1
GO:0014812	muscle cell migration	0.785333	0.776464	1.18981	1.22595	MDK, ADAMTS1, IGFBP3, SLIT2, MEF2C	IGFBP3, MDK, SLIT2, S100A11, ADAMTS1, DOCK4	0.776464
GO:0014888	striated muscle adaptation	0.99513	0.695168	-0.754741	-1.31736	CAMTA2, CAMK2G	GSN, CAMK2G, ATP2B4, CAMTA2	0.695168
GO:0014896	muscle hypertrophy	0.684327	0.935224	1.42665	0.842412	EDN1, CAMK2D, IL6ST, ROCK1	EDN1, IL6ST, CAMK2D, ROCK1	0.684327
GO:0014897	striated muscle hypertrophy	0.684327	0.935224	1.42665	0.842412	EDN1, CAMK2D, IL6ST, ROCK1	EDN1, IL6ST, CAMK2D, ROCK1	0.684327
GO:0014902	myotube differentiation	0.779072	0.823109	1.21499	-1.17548	ADGRB3, MEF2C, ATP11A	PIEZO1, MYEF2, SORT1, ATP11A, FLOT1, PLD3	0.779072
GO:0014909	smooth muscle cell migration	0.785333	0.776464	1.18981	1.22595	MDK, ADAMTS1, IGFBP3, SLIT2, MEF2C	IGFBP3, MDK, SLIT2, S100A11, ADAMTS1, DOCK4	0.776464
GO:0014910	regulation of smooth muscle cell migration	0.755641	0.680105	1.25718	1.35452	MDK, ADAMTS1, IGFBP3, SLIT2, MEF2C	IGFBP3, MDK, SLIT2, S100A11, ADAMTS1, DOCK4	0.680105
GO:0014911	positive regulation of smooth muscle cell migration	0.478295	0.542204	1.61143	1.61678	MDK, ADAMTS1, DOCK5, S100A11, DOCK4	MDK, S100A11, ADAMTS1, DOCK4	0.478295
GO:0014912	negative regulation of smooth muscle cell migration	0.903843	0.672695	0.965351	1.41818	IGFBP3, SLIT2, MEF2C	IGFBP3, SLIT2	0.672695
GO:0015012	heparan sulfate proteoglycan biosynthetic process	0.299284	0.880633	1.69003	1.02925	HS3ST3B1, CTNNB1, EXT1, B3GAT3	CTNNB1, EXT1, GLCE, HS3ST3B1	0.299284
GO:0015693	magnesium ion transport	0.93401	0.948321	-0.909142	-0.843715	SLC41A3, MAGT1, TUSC3, SLC41A1	SLC41A3	0.93401
GO:0015695	organic cation transport	0.935471	0.966107	0.891925	0.765346	SEC14L1, SLC35F3, SLC25A26, RALBP1, SLC44A2, SLC19A2, ACTB, SLC44A1, SLC22A3	SLC35F3, SEC14L1, SLC19A2, SLC25A26	0.935471
GO:0015698	inorganic anion transport	0.735471	0.394776	-1.27646	-1.66513	ENPP1, SLC37A4, SLC37A2, ANO10, LRRC8A, PRNP, CLCN4, CLIC1, CLIC3, RACGAP1	CLIC3, ENPP1, SLC37A2, PRNP, SLC37A4, CLCN4, LRRC8A	0.394776
GO:0015711	organic anion transport	0.213675	0.170433	-1.65139	-1.68141	AKR1C1, SLC16A3, SLCO1B3, SLC4A2, MFSD10, SLC17A9, SLC35B2, MFSD12, LRRC8A, SLC36A4, SLC35A2, SLC35B4, SFXN3	AKR1C1, SLCO1B3, SLC16A3, MFSD10, SFXN3, SLC17A9, SLC27A1, SLC52A2, SLC35B2, MFSD12, SLC4A2, LRRC8A, SLC25A39, SLC35A2, ABCC3	0.170433
GO:0015718	monocarboxylic acid transport	0.110414	0.166963	-1.74924	-1.76354	AKR1C1, SLC16A3, SLCO1B3	AKR1C1, SLCO1B3, SLC16A3, SLC27A1, ABCC3	0.110414
GO:0015748	organophosphate ester transport	0.593713	0.617655	-1.37915	-1.34857	DBI, APOC1, SLC37A4, NPC2, SLC17A9, SLC37A2, PITPNC1, SLC35B2, ABCC1, LRRC8A	SLC37A2, DBI, SLC17A9, PITPNC1, SLC35B2, SLC37A4, LRRC8A, ABCC1, SLC25A5, APOC1	0.593713
GO:0015749	monosaccharide transmembrane transport	0.286856	0.622932	-1.62453	-1.38339	SLC2A6, ENPP1, PRKAG2, SLC2A3, SELENOS, SLC2A1, AKT2, SLC50A1, AKT1, PEA15, GSK3A, RAB4B	ENPP1, SLC2A6, AKT1, AKT2, GSK3A, PRKAG2, RAB4B, SORT1, IRS1, SLC2A1, SELENOS	0.286856
GO:0015800	acidic amino acid transport	0.680411	0.624583	1.40278	1.46569	LRRC8D, SLC1A3, SLC25A12	LRRC8D, SLC25A12, SLC25A13	0.624583
GO:0015804	neutral amino acid transport	0.738082	0.823109	-1.26869	-1.18324	MFSD12, SLC36A4, SFXN3, SLC38A2, SLC1A5, SLC3A2, SLC25A38	SFXN3, MFSD12, SLC38A2	0.738082
GO:0015807	L-amino acid transport	1	0.825878	-0.478855	1.15552	SLC36A4	SLC3A2, SLC25A29, SLC25A12, SLC7A5, SLC25A13, SLC7A1, SFXN1	0.825878
GO:0015833	peptide transport	1	0.921115	-0.740159	-0.925614	STX1A, CD74, HLA-DRB1, STX4	STX1A, CD74, HLA-DRB1, SLC25A39, CDK16, STX4, IRS1, TM7SF3, ENSA, TAP1	0.921115
GO:0015849	organic acid transport	0.286856	0.420945	-1.5601	-1.58308	AKR1C1, SLC16A3, SLCO1B3, ACSL3, MFSD12, ABCC1, SLC27A4, SLC2A1, AKT2, SLC36A4, AKT1	AKR1C1, SLCO1B3, SLC16A3, AKT1, SFXN3, SLC27A1, AKT2, MFSD12, CPT1A, ABCC1, SLC27A4, PPARA, ABCC3	0.286856
GO:0015850	organic hydroxy compound transport	0.00157756	0.117945	-2.09183	-1.84014	PCSK9, AKR1C1, STARD4, LIPG, SREBF2, LDLR, APOC1, SLC16A3, PPARG, SLCO1B3, NPC1, NPC2, CLU	PCSK9, AKR1C1, SLCO1B3, LIPG, STARD4, SLC16A3, SREBF2, CLU, LDLR, NR1H2, APOC1, STARD3, NAXE, ABCC3, TOR1A, NPC2, OSBPL2, ANXA2, LAMTOR1, GPS2	0.00157756
GO:0015865	purine nucleotide transport	0.755641	0.611161	-1.25294	-1.45262	SLC17A9, SLC35B2, LRRC8A, SLC25A5, SLC25A4, ABCC4	SLC17A9, SLC35B2, LRRC8A, SLC25A5	0.611161
GO:0015867	ATP transport	0.903843	0.924848	-1.00119	-0.886623	SLC17A9	SLC17A9, SLC25A4, SLC25A17	0.903843
GO:0015868	purine ribonucleotide transport	0.755641	0.69481	-1.24672	-1.30994	SLC17A9, SLC35B2, LRRC8A	SLC17A9, SLC35B2, LRRC8A	0.69481
GO:0015908	fatty acid transport	0.867458	0.586522	-1.09788	-1.42993	ACSL3, SLC27A4, SLC2A1, AKT2, AKT1	AKT1, SLC27A1, AKT2, CPT1A, SLC27A4, PPARA, ACSL3, SLC2A1	0.586522
GO:0015909	long-chain fatty acid transport	0.808162	0.475087	-1.18091	-1.51173	ACSL3, SLC27A4, SLC2A1, AKT2, AKT1, FABP5, IRS2, PNPLA8	AKT1, SLC27A1, AKT2, CPT1A, SLC27A4, ACSL3, SLC2A1	0.475087
GO:0015911	long-chain fatty acid import across plasma membrane	0.93401	0.674325	-0.905641	-1.37195	SLC2A1, AKT2, AKT1	AKT1, SLC27A1, AKT2	0.674325
GO:0015914	phospholipid transport	0.786543	0.910093	-1.19864	-0.983634	DBI, APOC1, NPC2, PITPNC1, ABCC1	DBI, PITPNC1, ABCC1, APOC1, NPC2, OSBPL2	0.786543
GO:0015918	sterol transport	0.00552728	0.170433	-2.03853	-1.70857	PCSK9, AKR1C1, STARD4, LIPG, SREBF2, LDLR, APOC1, PPARG, NPC1, NPC2, CLU	PCSK9, AKR1C1, LIPG, STARD4, SREBF2, CLU, LDLR, NR1H2, APOC1, STARD3, NAXE, NPC2, OSBPL2, ANXA2, LAMTOR1, GPS2	0.00552728
GO:0015919	peroxisomal membrane transport	0.964802	1	-0.845817	-0.459691	PEX10, PEX6, PEX2	PEX10	0.964802
GO:0015931	nucleobase-containing compound transport	0.82798	1	-1.10055	-0.639727	SLC17A9, THOC6, SLC35B2, LRRC8A, ALKBH5, SLC35A2, FLOT1, SLC35B4, NXF1, THOC7, SLC25A36, NRDE2, ZFP36, SARNP, SLC25A5, SRSF3, RAN, SMG5, HNRNPA2B1, SLC29A1, UPF2, ZFP36L1, THOC3	ALKBH5, SLC17A9, SLC35B2, LRRC8A, SLC25A5, ZFP36, SNUPN, THOC6, SLC35A2, NRDE2, THOC7, RAN, FLOT1, SLC29A1, UPF2, SLC25A4, SLC25A36, NXF1, ZFP36L1, HNRNPA2B1, SMG5, AKAP8L, SLC35B4, SARNP, SLC25A17, NXT1, THOC2, DDX39B	0.82798
GO:0015936	coenzyme A metabolic process	0.797636	0.918975	-1.19024	-0.939083	COASY, PANK3, ACLY, ACAT1	COASY, ACAT1, ACLY, SLC25A16, ACOT7, PANK3, PANK2	0.797636
GO:0015937	coenzyme A biosynthetic process	0.878366	0.936903	-1.06737	-0.863478	COASY, PANK3, ACAT1	COASY, ACAT1, SLC25A16, ACOT7, PANK3, PANK2	0.878366
GO:0015949	nucleobase-containing small molecule interconversion	0.99513	0.987905	0.721475	-0.718014	GLRX, GUK1, AK1, AK6, CMPK1, AK2, AK4	AK1, AK4, GUK1, AK2, CMPK1, GLRX, AK6	0.987905
GO:0015980	energy derivation by oxidation of organic compounds	0.614949	0.622932	-1.28694	-1.30709	ACADVL, ENPP1, ATP5ME, PINK1, PRKAG2, CCNB1, PYGL, SELENOS, AKT2, UQCRC1, AKT1, VCP, IDH3G, ATP5F1E, ATP5MF, GBE1, GYS1, PPP1R3F, MDH2, GSK3A, NOA1, GFPT2, UQCRC2, NOP53, OXA1L, AGL, GFPT1, IL10RB, NDUFS2, IRS2, ME3, ATP5F1B, DLST, SHMT2, UQCRB, ATP5PD, ACO2	ACADVL, ATP5ME, ENPP1, IDH3G, AKT1, SDHA, GYS1, PINK1, UQCRC2, AKT2, UQCRC1, CCNB1, ME3, GSK3A, NOA1, NOP53, MDH2, ATP5F1E, OXA1L, ATP5F1B, PRKAG2, ATP5PD, VCP, IRS1, ACO2, NDUFS7, SDHC, NDUFV1, SELENOS, ATP5MF	0.614949
GO:0015986	proton motive force-driven ATP synthesis	0.738082	0.624583	-1.2743	-1.36485	ATP5ME, ATP5F1E, ATP5MF, ATP5F1B, ATP5PD	ATP5ME, ATP5F1E, ATP5F1B, ATP5PD, ATP5MF, ATP5F1C, ATP5F1A, ATP5F1D, STOML2, ATP5PO, ATP5MG	0.624583
GO:0016042	lipid catabolic process	0.509981	0.296217	-1.38965	-1.58979	AKR1C3, ACADVL, APOC1, HEXB, HSD17B4, HADH, DECR1, ACAA1, AKT2, AKT1, PNPLA6, ILVBL, HEXA, LYPLA2, MGLL, SMPD1, ABHD12, ABHD5, ABHD16A, ACAT1, ACOT8, IRS2	AKR1C3, ACADVL, PNPLA6, ILVBL, AKT1, HEXB, AKT2, ECHS1, SMPD1, ACOT8, APOC1, PPARA, CRAT, ABHD16A, HEXA, HADH, ACAA1, HSD17B4, ACAT1, DECR1, MGLL, IRS1, GLA, ABHD12, HSD17B11	0.296217
GO:0016050	vesicle organization	1	0.956338	-0.740514	-0.877068	INSIG1, RNF26, SDCBP, TMED9, TBC1D20, TMEM9, S100A10, ANXA2, SEC23A, SEC24D, HOOK2, LAPTM4B, TMED10, ATP13A2, CAV2, VAMP4, AP2M1, PREB	INSIG1, RNF26, HOOK2, TMEM9, VAMP4, VPS28, SEC23A, SEC24C, TBC1D20, AP2M1, MVB12A, SEC24A, CSNK1D, ATP13A2, SORT1, ANXA2, S100A10, HPS1, VPS25, SEC24D, RAB34, CHMP2A, HGS, GBF1, CAV2, SEC13, TMED2, LAPTM4B, STXBP1, PREB, AP1M1, PDCD6, TMED9, VPS37B, SNX3, VAMP7, EEA1, BACE2	0.956338
GO:0016051	carbohydrate biosynthetic process	0.621086	0.261376	-1.35021	-1.64105	ENPP1, SLC25A1, G6PD, SLC37A4, ST6GALNAC6, PGM1, MPDU1, SELENOS, AKT2, AKT1, ST3GAL4, G6PC3, ST3GAL6, FUT8, GBE1, FBP1, GYS1, PPP1R3F, GSK3A, TGFB1, SIRT6	ST6GALNAC6, ENPP1, G6PD, AKT1, GYS1, CHST15, SLC25A1, AKT2, PGM1, SLC37A4, G6PC3, ST3GAL4, MPDU1, GSK3A, TGFB1, ST3GAL2, SIRT6, FUT8, AP2A1, FBP1, IRS1, AKR1B1, PGP, SELENOS	0.261376
GO:0016052	carbohydrate catabolic process	0.213675	0.572509	-1.68337	-1.42635	SLC2A6, PGK1, ENO1, ALDOA, PGAM1, PFKL, MANBA, PRKAG2, PGM1, GALK1, NEU1, GALE, PRKAG1, ZBTB7A, FBP1, PRXL2C, SIRT6, AGL	PFKL, PGK1, ALDOA, PGAM1, LRP5, ENO1, GALK1, SLC2A6, PGM1, ZBTB7A, PPARA, SIRT6, GALE	0.213675
GO:0016053	organic acid biosynthetic process	0.248102	0.611161	-1.61209	-1.34308	SCD, STARD4, AKR1C3, FADS1, HSD3B7, APOC1, CD74, TBXAS1, GGT5, ASL, TECR, DEGS1, NR1H2, UROS, ELOVL1, ELOVL5	AKR1C3, GGT5, HSD3B7, SCD, STARD4, TECR, CD74, UROS, FADS1, NR1H2, ACOT8, GAMT, APOC1, PTGES, ASL, TBXAS1, ELOVL1, ATP2B4, DEGS1, MIF, PYCR1, OSBPL2, LTA4H, PTGES2, CBR1	0.248102
GO:0016054	organic acid catabolic process	0.933317	0.837628	-0.928474	-1.11084	ACADVL, HSD17B4, HADH, BCKDK, SHMT1, HMGCL, DECR1, ACAA1, AKT2, AKT1, MPST, ILVBL	ACADVL, BCKDK, ILVBL, MPST, AKT1, AKT2, ECHS1, AKR1A1, ACOT8, PPARA, CRAT, ATP2B4, HADH, ACAA1, HSD17B4, ACAT1, DECR1, IRS1, HMGCL	0.837628
GO:0016064	immunoglobulin mediated immune response	0.966346	0.981568	-0.856116	-0.761579	TFRC, NECTIN2, TGFB1	NECTIN2, TGFB1, CD81, C4BPB	0.966346
GO:0016072	rRNA metabolic process	0.878366	1	1.00502	0.724154	UTP20, WDR75, RPS16, SHQ1, RIOK3, MTOR, RPS17, DIMT1, RPL7, RPL26, METTL5, RPS19, RPS25, NAT10, METTL15, EXOSC10, TRIR, EXOSC9, C1D, RIOK1, DIS3, GTF3A, WDR12, NSUN5, NCL, GTF3C1, RPL11, RPL27, UTP4	MTOR, RPS16, WDR75, UTP20, RIOK3, EXOSC10, NOL9, RPS17, RPL26, RPL7, SBDS, EXOSC9, NOL11, TFB1M, RPL11, HEATR1, RPS25, RPS19, METTL15, EXOSC2, NCL, METTL5, SHQ1, SPIN1, WDR12, DIMT1	0.878366
GO:0016073	snRNA metabolic process	0.971138	0.864536	0.809592	1.06535	SNAPC5, METTL16, RPAP2, ZC3H8, METTL4	METTL4, METTL16, INTS2, SNAPC5, RPAP2, INTS7, INTS4, INTS8, ZC3H8, ICE2	0.864536
GO:0016075	rRNA catabolic process	0.878366	1	1.02803	0.534776	EXOSC10, TRIR, EXOSC9, DIS3	EXOSC10, EXOSC9, DIS3	0.878366
GO:0016079	synaptic vesicle exocytosis	1	0.958587	-0.697032	-0.814738	STX1A	STX1A, CDK5, SNAPIN	0.958587
GO:0016093	polyprenol metabolic process	0.656786	0.420945	-1.36202	-1.55599	AKR1C3, DPM3	AKR1C3, DPM3	0.420945
GO:0016101	diterpenoid metabolic process	0.651356	0.319135	-1.39828	-1.63664	AKR1C1, AKR1C3, RDH11	AKR1C1, AKR1C3, RARRES2, RDH11, PLB1	0.319135
GO:0016125	sterol metabolic process	5.32301e-06	0.00057145	-2.31776	-2.10386	INSIG1, DHCR7, STARD4, MSMO1, HMGCS1, MVK, HSD17B7, SQLE, CYP51A1, NSDHL, LSS, HMGCR, CH25H, DHCR24, EBP, SC5D, G6PD, PRKAG2	CH25H, INSIG1, NSDHL, DHCR7, HSD17B7, MVK, STARD4, MSMO1, G6PD, HMGCS1, LSS, EBP, CYP51A1, HMGCR, SC5D, TM7SF2, SQLE, STARD3, SCAP	5.32301e-06
GO:0016126	sterol biosynthetic process	2.35033e-08	0.000586164	-2.45203	-2.12586	INSIG1, DHCR7, MSMO1, HMGCS1, MVK, HSD17B7, SQLE, CYP51A1, NSDHL, LSS, HMGCR, DHCR24, EBP, SC5D, G6PD, PRKAG2	INSIG1, NSDHL, DHCR7, HSD17B7, MVK, MSMO1, G6PD, HMGCS1, LSS, EBP, CYP51A1, HMGCR, SC5D, TM7SF2, SQLE, SCAP	2.35033e-08
GO:0016137	glycoside metabolic process	0.204099	0.429632	-1.66878	-1.57605	AKR1C1, AKR1C3	AKR1C1, AKR1C3, AKR1A1, FUCA1, AKR7A2	0.204099
GO:0016180	snRNA processing	0.979002	0.936904	-0.799682	0.828683	INTS11, INTS10, USB1	INTS2, INTS7, INTS4, INTS8	0.936904
GO:0016197	endosomal transport	1	0.984875	-0.50349	-0.81746	RNF126, TINAGL1, GCC2, VPS51, AP5Z1, ARFRP1, VCP, LAPTM4B, ARL4C, UBE2O, DENND10, PTPN23, VAMP4, EHD2, EHD4, EHD1, STX5, RAB11B	TINAGL1, RNF126, RAB11B, ARFRP1, VPS51, DENND10, RAB13, VAMP4, EHD2, ARF6, EHD1, STX10, LYST, DENND2A, AP5Z1, SNX27, RHOBTB3, GCC2, VCP, SORT1, ARL4C, INPP5F, ENTR1, ARHGAP1, EHD4, SNX17, GBF1, UBE2O	0.984875
GO:0016226	iron-sulfur cluster assembly	0.878366	1	1.02254	0.621394	ISCU, CIAO2B, BOLA2, HSCB	ISCU, CIAO2B, HSPA9, BOLA2, HSCB, FXN, ABCB7, CIAO2A, GLRX5, CIAO1, NFU1, GLRX3, MMS19, NUBP1	0.878366
GO:0016233	telomere capping	1	1	0.607464	-0.614109	USP7, PKIB, TERF2, MRE11, ATM, NBN, POT1, NEK7, RAD50, MAPK1, MAPKAPK5, TERF2IP, PRKDC, SMG6	STN1, PNKP, ERCC1, NEK2	1
GO:0016239	positive regulation of macroautophagy	0.810612	0.695168	-1.143	-1.26516	BNIP3, PINK1, WIPI1, ADRB2, SESN2, PIP4K2B, WDR45	BNIP3, PINK1, PIP4K2B, BAG3, WDR45, ADRB2, BNIP3L, WIPI1	0.695168
GO:0016240	autophagosome membrane docking	0.896143	0.930101	0.969028	0.846459	VAMP8, SNAP29, STX17, CALM1	SNAP29, STX17, CALM1, VMP1, ATG14, ATP2A2, VAMP8	0.896143
GO:0016241	regulation of macroautophagy	0.875929	0.888258	-1.04202	-1.01084	BNIP3, PINK1, GAPDH, WIPI1, EXOC7, TBC1D25, ADRB2, QSOX1, SESN2, PIP4K2B, WDR45	BNIP3, GAPDH, PINK1, EXOC7, PIP4K2B, TBC1D25, BAG3, QSOX1, WDR45, ADRB2, CDK5, BNIP3L, WIPI1	0.875929
GO:0016242	negative regulation of macroautophagy	0.962358	0.675345	0.838404	1.3365	NUPR1, MTOR	NUPR1, MTOR	0.675345
GO:0016255	attachment of GPI anchor to protein	0.917479	0.829466	-0.95098	-1.17813	GPAA1	GPAA1, PIGT, PIGS	0.829466
GO:0016266	O-glycan processing	0.633329	0.817835	-1.37589	-1.17293	GALNT6, ST6GAL1, POMGNT1, ST6GALNAC4, ST3GAL4, GXYLT2, GALNT11, ST3GAL1, GCNT1	GALNT6, ST3GAL4, GALNT5, POMGNT1, ST3GAL1, GALNT10, ST6GALNAC4, ST3GAL2, GXYLT2	0.633329
GO:0016311	dephosphorylation	0.956379	0.880633	-0.909743	-1.03019	IMPA2, DUSP5, PLPP4, STK11, CALM3, HSP90B1, DUSP4, CTDSP1, PTBP1, PLPP2, CTDSP2, PTPA, IMPA1, BOD1, INPP5A, PLPP3, FBP1, FKBP1A, TGFB1, SMG5, PPIA, DLC1, PDXP, PPP2R1A, SMPD1	PLPP4, DUSP5, DUSP4, STK11, IMPA2, PLPP2, CALM3, CTDSP1, PDXP, PTPRJ, SMPD1, SSH1, PTPRS, PTBP1, TGFB1, PTPA, PLPP3, INPP5A, HSP90B1, PPP2R1A, CTDSP2, CTDNEP1, IMPA1, PPIA, PIN1, FBP1, FKBP1A, CDK5RAP3, DUSP11	0.880633
GO:0016358	dendrite development	0.926681	0.999261	0.896693	-0.651	NLGN1, CAMK1D, TMEM106B, CAMSAP2, SRGAP2	CAMK1, CFL1, CAMK1D, SEMA3A	0.926681
GO:0016444	somatic cell DNA recombination	0.878895	0.981568	-1.02526	-0.743892	TFRC, TGFB1, HMGB1, TCF3	TCF3, TGFB1	0.878895
GO:0016445	somatic diversification of immunoglobulins	0.935471	0.917019	-0.90134	-0.953462	TFRC, CTNNBL1, TGFB1, TCF3	TCF3, TGFB1, CTNNBL1	0.917019
GO:0016447	somatic recombination of immunoglobulin gene segments	0.951914	0.949445	-0.878941	-0.809236	TFRC, TGFB1, TCF3	TCF3, TGFB1	0.949445
GO:0016482	cytosolic transport	1	1	-0.656794	-0.72575	RNF126, WIPI1, AP4M1, LAMP1, GCC2, VPS51, ARFRP1, MAP2K2, HOOK2, MSN, UBE2O, DENND10, PTPN23	KIF16B, RNF126, MAP2K2, HOOK2, ARFRP1, VPS51, DENND10, AP4M1, WIPI1, LAMP1, STX10, DENND2A, RHOBTB3, GCC2, SORT1, MAP2K1	1
GO:0016485	protein processing	0.327337	0.588524	-1.52664	-1.3667	PCSK9, PLAU, PGK1, ENO1, MMP14, PLAT, FADD, ERO1A, SERPINE1, APH1A, LGMN, PRNP, SPCS2, S100A10, CTSL, ATP6AP2, ANXA2, CTSZ, NCSTN, ADAM19, PMPCB, PERP, METAP2	PCSK9, PLAT, PLAU, MMP14, PGK1, ENO1, CTSZ, ADAM19, PRNP, BAK1, FADD, APH1A, NCSTN, ERO1A	0.327337
GO:0016486	peptide hormone processing	0.839438	0.825878	-1.14279	-1.16707	ERO1A, ATP6AP2, CTSZ, YIPF5	CTSZ, ERO1A, YIPF5, ATP6AP2	0.825878
GO:0016525	negative regulation of angiogenesis	0.890226	0.680105	0.964313	-1.29196	ADAMTS1, SPRED1, THBS1, STAT1, EPN2, CREB3L1, PIK3CB, PDE3B, ROCK1, PTPRM	RGCC, PGK1, KLF2, KLF4, EPN1, NAXE, SPRY2, ATP2B4, PML	0.680105
GO:0016540	protein autoprocessing	0.498306	0.726277	-1.50141	-1.30169	PCSK9	PCSK9	0.498306
GO:0016556	mRNA modification	0.997089	0.8449	0.718131	1.0931	HNRNPAB, METTL16, TRMT6, METTL8, CBLL1, WTAP, VIRMA, METTL14	HNRNPAB, METTL16, WTAP, CBLL1, TRMT6, METTL8, PUS7L	0.8449
GO:0016558	protein import into peroxisome matrix	0.779072	0.936463	-1.24115	-0.863627	PEX10, PEX6, PEX2	PEX10, PEX6	0.779072
GO:0016571	histone methylation	1	0.977782	0.714364	0.833245	NNMT, BRCA1, OGT, TET3, KANSL3	NNMT, PRDM5, BRCA1, TET3, OGT, KANSL3, RBBP5, NTMT1, KANSL1, NFYA, KMT2A, EZH2, KMT2E	0.977782
GO:0016573	histone acetylation	1	1	0.794518	-0.575026	TAF12, BRCA1, OGT, MUC1, KANSL3, KAT7, DR1, SUPT3H, SIN3A, MEAF6, SET, EPC2, EPC1, BRCA2, KMT2A	TADA3, PIH1D1, MUC1, WBP2, ARRB1, DMAP1, TAF6, MCRS1, JADE2, THAP7, MRGBP, MORF4L2, VPS72, SMARCB1, HCFC1, RUVBL2, TAF7	1
GO:0016574	histone ubiquitination	0.981465	1	-0.810053	0.473957	RNF2, RNF168, DDB2, RING1, PAF1, KDM2B, UHRF1, DDB1	RYBP, TRIM37, RNF8, HUWE1, TRIP12, KDM1A, CDC73, USP22, WAC, UBR5, PCGF6, UBE2B	0.981465
GO:0016575	histone deacetylation	1	0.987905	-0.776417	-0.760766	CHD3, MBD3, TADA3, MTA1, VEGFA, RBBP7, HDAC1, AKAP8, SAP30BP, SIRT2, REST, YEATS2, WDR5, RBM14, SIRT7, MTA3, MORF4L1	TADA3, MBD3, CHD3, MTA1, AKAP8, HDAC1, VEGFA, MTA3, SIRT2, MBIP, RBBP7, WDR5, RBM14, AKAP8L, REST	0.987905
GO:0016577	histone demethylation	0.785333	0.854377	-1.19742	-1.11307	KDM5C, JMJD6, KDM2B, KDM4B, KDM5B	KDM5C, JMJD6, KDM4B, KDM5B	0.785333
GO:0016578	histone deubiquitination	1	0.825339	0.625122	1.12498	TAF12, USP16, SUPT3H, USP3, MYSM1, ATXN7, SF3B5, TAF2, USP15, USP49	TAF12, SUPT3H, MYSM1, SF3B5, USP3, USP16, ATXN7, USP15, ASXL1	0.825339
GO:0016579	protein deubiquitination	1	0.917019	0.79922	0.970807	TAF12, USP7, USP16, USP25, STAMBPL1, USP12, SUPT3H, USP10, USP9X, USP37, ABRAXAS2, USP1, ATXN3, OTUD4, USP3, MYSM1, USP24, ZRANB1, ATXN7, USP34, SF3B5, STAMBP	TAF12, USP7, SUPT3H, MYSM1, STAMBPL1, SF3B5, TANK, USP1, USP12, USP3, USP16, USP32, USP24, ATXN7, USP15, USP28, USP9X, ASXL1, OTUD7B	0.917019
GO:0016601	Rac protein signal transduction	0.836619	0.854377	1.11862	1.06429	CDH13, OGT, PIK3CB, FARP2, ABI2	CDH13, ABI2, OGT	0.836619
GO:0016925	protein sumoylation	0.891194	0.896394	-0.987072	-1.00091	STX1A, EGR1, RANGAP1, ZMIZ1, TRIM28, GNL3, RWDD3	STX1A, ZMIZ1, TRIM28, EGR1, RANGAP1	0.891194
GO:0017004	cytochrome complex assembly	0.985018	1	0.808454	-0.648769	COX10, UQCC3, COX14, SCO2, TMEM223, COA3, UQCC2	SMIM4, COX20	0.985018
GO:0017015	regulation of transforming growth factor beta receptor signaling pathway	0.586873	0.719459	-1.37757	-1.23089	VEPH1, PPARG, PEG10, HSPA1A, TGFB1I1, STK11, PMEPA1, LTBP4, SDCBP, BAMBI, ITGA3, ZBTB7A, FKBP1A, TGFB1	PMEPA1, HSPA1A, STK11, LTBP4, TGFB1I1, ZBTB7A, PPARA, TGFB1, PEG10, ITGA3, BCL9L, PIN1, FKBP1A, C20orf27, VEPH1, PPARG, CDKN1C, SNW1, BAMBI, STRAP	0.586873
GO:0017062	respiratory chain complex III assembly	0.965012	0.981568	0.833806	0.73485	UQCC3, UQCC2, LYRM7, TTC19	LYRM7, UQCC3, UQCC2, TTC19, SLC25A33	0.965012
GO:0017148	negative regulation of translation	1	1	-0.638014	0.729763	GAPDH, PCIF1, DAPK3, SHMT1, CALR, SESN2, PAIP2, ZFP36, DHFR, TNRC6A, RPS3, ZFP36L1, NT5C3B, RIDA	RPL13A, PNPT1, SESN2, CNOT6, DDX6, EIF4EBP1, YTHDF3, AGO3, CPEB2, DHX9, DCP2, FTO, TENT4B, EXOSC9, RIDA, EIF2AK2, CNOT1, TUT4, CNOT6L, YBX1, GIGYF2, NCL, PATL1, SYNCRIP, DDX3X	1
GO:0017157	regulation of exocytosis	0.838998	0.921115	1.09341	0.950454	HLA-F, RAB27B, KLRC2, VAMP8	KLRC2, STXBP5, EXPH5, IL1RAPL1, PREPL, GSK3B, AP1G1, CLASP1, RAB27B, SDC4, HLA-F, RAB21, STAM, STXBP3	0.838998
GO:0018022	peptidyl-lysine methylation	1	0.997585	-0.59334	0.775163	PHF1, DOT1L, CSKMT, PIH1D1, MCRS1, SMARCB1, PAXIP1, EHMT2, SNW1, SMYD2, DNMT1, ZNF274, WDR5, ATRX, HCFC1, KMT2E	PRDM5, BRCA1, TET3, OGT, KANSL3, RBBP5, KMT5A, KANSL1, SETD7, NFYA, KMT2A, EZH2, KMT2E, NFYB	0.997585
GO:0018023	peptidyl-lysine trimethylation	1	0.981568	0.599334	-0.789633	OGT, TET3, KMT2A, BRD4, ANTKMT, NFYA	CSKMT, PIH1D1	0.981568
GO:0018026	peptidyl-lysine monomethylation	1	0.962831	-0.66278	-0.802339	CSKMT	CSKMT	0.962831
GO:0018027	peptidyl-lysine dimethylation	0.956379	0.83325	-0.865104	-1.1507	CSKMT, PIH1D1, SMARCB1, EHMT2	CSKMT, PIH1D1	0.83325
GO:0018105	peptidyl-serine phosphorylation	0.910609	0.995054	0.952456	0.82592	CSNK2A2, IL6, CD44, CAPRIN2, STK39, CAMK2D, PLK2, TXN, TGFBR2, DYRK1A, MTOR, PRKCE, TGFBR1, RICTOR, EGFR, TAF1, MORC3, ROCK1, RIPK1, MAD2L2, CSNK1G1, RPS6KA3, STK4	CSNK2A2, PRKCE, TXN, MTOR, ERN1, TAF1, CSNK1G1, IL6, STK39, FNIP1, DYRK1A, STK4, GSK3B, SMG1, CAPRIN2, CLSPN, CSNK1G3, RPS6KA3, RIPK2, TGFBR1, LMTK2, TTBK2, FNIP2, PRKCI, LATS1, UHMK1, GADD45A, HAX1, MORC3, TLK2, CAMK2D, RIPK1, ROCK1, BRAF, TNKS, MAPK8, PAK2	0.910609
GO:0018107	peptidyl-threonine phosphorylation	0.888668	0.981568	0.988154	-0.789107	CEMIP, SPRED1, STK39, CAMK2D, TGFBR2, TGFBR1, TAF1, CHEK1, CALM2, SPRED2, GSK3B, MARK2	STK11, AKT1, CALM3, PLK1, GSK3A, TGFB1, SPRY2	0.888668
GO:0018108	peptidyl-tyrosine phosphorylation	1	0.825878	-0.787938	-1.1251	GAS6, CD74, HYAL2, TNFRSF1A, ITGA5, CLCF1, ZFYVE28, SOCS1, MVP, PRNP, IL11, VEGFA, MIF, TGFB1, ZGPAT	GAS6, EFEMP1, HYAL2, MVP, DOCK3, CD74, TNFRSF1A, CLCF1, PRNP, ZGPAT, ITGA5, IL11, PECAM1, CSF2, TGFB1, ERRFI1, CD40	0.825878
GO:0018126	protein hydroxylation	0.0799145	0.452391	-1.81396	-1.5573	P4HB, P3H2, JMJD6, P3H1, PLOD1, EGLN2, EGLN3, PLOD3	EGLN3, PLOD1, EGLN2, P4HB, P3H1, P3H2, JMJD6, PLOD3	0.0799145
GO:0018146	keratan sulfate biosynthetic process	0.763275	0.710947	-1.2554	-1.31155	SLC35D2, ST3GAL4, ST3GAL6, ST3GAL1	SLC35D2, ST3GAL4, ST3GAL1, ST3GAL2	0.710947
GO:0018149	peptide cross-linking	0.0424901	0.96209	1.94223	0.785782	FLG, THBS1, DSP	FLG, DSP	0.0424901
GO:0018158	protein oxidation	1	0.967269	-0.589916	-0.792523	LOXL2	LOXL2, PRDX3	0.967269
GO:0018195	peptidyl-arginine modification	0.99513	1	0.721422	-0.558491	KRTCAP2, NDUFAF5, CARM1, COPRS, PRMT5	PRMT1, CARM1, COPRS	0.99513
GO:0018196	peptidyl-asparagine modification	0.744307	0.891221	-1.26025	0.985396	ST6GAL1, MGAT2, FUT8, ALG5, RPN1, STT3B, MGAT1	ST6GAL1, MGAT5, STT3A	0.744307
GO:0018198	peptidyl-cysteine modification	1	0.987905	-0.462063	-0.726279	SNTA1	SNTA1, PRDX3, ZDHHC9	0.987905
GO:0018200	peptidyl-glutamic acid modification	1	0.994476	-0.595822	0.669687	TTLL7, CFAP20, VKORC1	AGTPBP1, TTLL5, VKORC1L1	0.994476
GO:0018206	peptidyl-methionine modification	0.986936	1	-0.766344	0.577401	METAP1, METAP2	METAP1D, NAA25	0.986936
GO:0018208	peptidyl-proline modification	0.478295	0.680105	-1.51641	-1.31921	P4HB, P3H2, EGLN2, EGLN3, PPIB, PPIC, FKBP1A, PPIA, PPIG, PPIF, EGLN1, PPWD1, PPIL1, NKTR, PPIE	EGLN3, EGLN2, P4HB, PPIC, P3H2, PPIA, PIN1, FKBP1A, EGLN1	0.478295
GO:0018209	peptidyl-serine modification	0.93669	0.997585	0.940153	0.819458	CSNK2A2, IL6, CD44, CAPRIN2, STK39, CAMK2D, PLK2, TXN, TGFBR2, DYRK1A, MTOR, PRKCE, TGFBR1, RICTOR, EGFR, TAF1, MORC3, ROCK1, NTMT1, RIPK1, MAD2L2, CSNK1G1, RPS6KA3, STK4	CSNK2A2, PRKCE, TXN, MTOR, ERN1, TAF1, CSNK1G1, IL6, STK39, FNIP1, DYRK1A, STK4, GSK3B, SMG1, CAPRIN2, CLSPN, CSNK1G3, RPS6KA3, RIPK2, NTMT1, TGFBR1, LMTK2, TTBK2, FNIP2, PRKCI, LATS1, UHMK1, GADD45A, HAX1, MORC3, TLK2, CAMK2D, RIPK1, ROCK1, GALNT13, BRAF, TNKS, MAPK8, PAK2	0.93669
GO:0018210	peptidyl-threonine modification	0.91963	1	0.91747	-0.70063	CEMIP, SPRED1, STK39, CAMK2D, TGFBR2, TGFBR1, TAF1, CHEK1, CALM2, SPRED2, GSK3B	STK11, AKT1, CALM3, PLK1, GSK3A, TGFB1, SPRY2	0.91963
GO:0018212	peptidyl-tyrosine modification	1	0.804856	-0.780435	-1.1475	GAS6, CD74, HYAL2, TNFRSF1A, ITGA5, CLCF1, ZFYVE28, SOCS1, MVP, PRNP, IL11, VEGFA, MIF, TGFB1, ZGPAT	GAS6, EFEMP1, HYAL2, MVP, DOCK3, CD74, TNFRSF1A, CLCF1, PRNP, ZGPAT, ITGA5, IL11, PECAM1, CSF2, TPST2, TGFB1	0.804856
GO:0018230	peptidyl-L-cysteine S-palmitoylation	1	0.918975	0.652516	0.934024	ZDHHC14, ZDHHC20, GOLGA7	ZDHHC14, GOLGA7	0.918975
GO:0018231	peptidyl-S-diacylglycerol-L-cysteine biosynthetic process from peptidyl-cysteine	1	0.918975	0.652516	0.934024	ZDHHC14, ZDHHC20, GOLGA7	ZDHHC14, GOLGA7	0.918975
GO:0018242	protein O-linked glycosylation via serine	0.875929	0.96732	-1.11398	-0.788348	POGLUT3, GALNT3, GALNT1, GALNT2	GALNT2, GALNT1, POGLUT3	0.875929
GO:0018243	protein O-linked glycosylation via threonine	0.874616	0.950442	-1.11739	-0.837346	GALNT11, GALNT3, GALNT1, GALNT2	GALNT2, GALNT11, GALNT1	0.874616
GO:0018279	protein N-linked glycosylation via asparagine	0.744307	0.891221	-1.26025	0.985396	ST6GAL1, MGAT2, FUT8, ALG5, RPN1, STT3B, MGAT1	ST6GAL1, MGAT5, STT3A	0.744307
GO:0018345	protein palmitoylation	1	0.981568	-0.639089	-0.747845	SELENOK, ZDHHC16, GLUL, ZDHHC2	ZDHHC16, SELENOK, ZDHHC12, ZDHHC9, ZDHHC6	0.981568
GO:0018393	internal peptidyl-lysine acetylation	1	1	0.754775	-0.605606	TAF12, BRCA1, OGT, MUC1, KANSL3, KAT7, DR1, SUPT3H, SIN3A, MEAF6, SET, EPC2, EPC1, BRCA2, KMT2A	TADA3, PIH1D1, MUC1, WBP2, ARRB1, DMAP1, TAF6, MCRS1, BAG6, JADE2, THAP7, MRGBP, MORF4L2, VPS72, SMARCB1, HCFC1, RUVBL2, TAF7	1
GO:0018394	peptidyl-lysine acetylation	1	1	0.681928	-0.757409	TAF12, BRCA1, OGT, MUC1, KANSL3, KAT7, DR1, SUPT3H, SIN3A, MEAF6, SET, EPC2, EPC1, BRCA2, KMT2A	SOX4, TADA3, PIH1D1, MUC1, WBP2, ARRB1, DMAP1, TAF6, MCRS1, BAG6, JADE2, THAP7, MRGBP, MORF4L2, VPS72, SMARCB1, HCFC1, RUVBL2, TAF7	1
GO:0018904	ether metabolic process	0.83978	0.880633	-1.15664	-1.07947	GNPAT, EPHX1	EPHX1, GNPAT, DHRS7B, CHPT1	0.83978
GO:0018958	phenol-containing compound metabolic process	0.875929	0.622932	-1.07284	-1.42824	MFSD12, GIPC1, HPRT1, TRPC1	MFSD12, GIPC1, HPRT1	0.622932
GO:0019062	virion attachment to host cell	0.922895	0.924714	-0.924846	-0.891366	GAS6, NECTIN2	GAS6, NECTIN2	0.922895
GO:0019064	fusion of virus membrane with host plasma membrane	0.225853	0.247987	-1.59174	-1.63403	CH25H, GAS6, HYAL2, NECTIN2, CTSL	CH25H, GAS6, HYAL2, NECTIN2	0.225853
GO:0019065	receptor-mediated endocytosis of virus by host cell	1	0.917019	-0.602859	0.944903	CTSL, CAV2, CAV1	RNASEK, EPS15, PIKFYVE	0.917019
GO:0019068	virion assembly	1	0.981568	-0.703071	-0.786608	PC, CHMP1A, TBC1D20	PC, CHMP1A, VPS28, TBC1D20, MVB12A, RAB1B, CHMP2A	0.981568
GO:0019076	viral release from host cell	0.878366	0.895039	-1.04908	-0.986617	PC, CHMP1A, IST1, PPIA, CAV2, DDB1, RAB7A, CHMP2B, CHMP2A, TRIM25	PC, CHMP1A, IST1, PPIA, CHMP2A, CAV2, VPS37B, DDB1, RAB7A, VPS4A, TSG101	0.878366
GO:0019079	viral genome replication	0.665489	1	1.29007	0.738341	CXCL8, RSAD2, IFI27, ISG15, IFIH1, IFITM3, ISG20, BST2, EIF2AK2, VAPA, IFITM2, ZC3HAV1, CCNK, PLSCR1, FAM111A	CXCL8, ISG15, IFI27, FAM111A, PPIH, IFIH1, ADARB1, PLSCR1, CCNK, YTHDC2	0.665489
GO:0019080	viral gene expression	0.478295	0.817835	-1.44786	-1.1327	JUN, ST6GAL1, MGAT2, CDK9, ST6GALNAC4, PTBP1, ST3GAL4, FUT8, EIF3D, ZFP36, CANX, PSMC3, ST3GAL1, ZNF639, SMARCB1, GSK3A, HMGA2, EIF2D, EIF3B, MGAT4B, MDFIC, PRMT1, HDAC1, HEXIM1, TAF11, MGAT1, SNW1, GALNT1, EIF3F, MOGS, REST	CDK9, JUN, MGAT2, EIF2D, MOGS, ST3GAL4, ZFP36, GSK3A, PTBP1, ST3GAL1, ST6GALNAC4, PSMC3, MCTS1, ST3GAL2, EIF3D, HMGA2, PRMT1, HDAC1, FUT8, SMARCB1, EIF3B, MAN1B1, MGAT4B, SNW1, TAF11, GALNT1, EIF3G, MGAT1, EIF3F, EIF3A, MDFIC, ATG12, REST, EIF3L	0.478295
GO:0019081	viral translation	0.810612	0.622932	-1.16472	-1.36102	PTBP1, EIF3D, EIF2D, EIF3B, EIF3F, MCTS1, CSDE1, ATG12, EIF3L, EIF3A	EIF2D, PTBP1, MCTS1, EIF3D, EIF3B, EIF3G, EIF3F, EIF3A, ATG12, EIF3L	0.622932
GO:0019082	viral protein processing	0.71658	0.993481	-1.27446	-0.729415	ST6GAL1, MGAT2, ST6GALNAC4, ST3GAL4, FUT8, CANX, ST3GAL1, GSK3A, MGAT4B, PRMT1, MGAT1, GALNT1, MOGS	MGAT2, MOGS, ST3GAL4, GSK3A, ST3GAL1, ST6GALNAC4, ST3GAL2, PRMT1, FUT8, MAN1B1, MGAT4B, GALNT1, MGAT1	0.71658
GO:0019083	viral transcription	0.780407	0.908985	-1.17656	-0.982489	JUN, CDK9, ZFP36, PSMC3, ZNF639, SMARCB1, HMGA2, MDFIC, HDAC1, HEXIM1, TAF11, SNW1, REST	CDK9, JUN, ZFP36, PSMC3, HMGA2, HDAC1, SMARCB1, SNW1, TAF11, MDFIC, REST, HEXIM1, CCNT1, LARP7, ZNF639, SMARCA4	0.780407
GO:0019216	regulation of lipid metabolic process	0.265558	0.429632	-1.57164	-1.528	STARD4, AKR1C3, APOC1, ACSL3, CD74, PRKAG2, NPC2, MBOAT7, PDK3, AKT2, PIP4K2B, AKT1, NR1H2, SCAP, ELOVL5, SNAI2, H6PD, TGFB1, LAMTOR1, KAT5, ORMDL2	AKR1C3, STARD4, CD74, DKK3, AKT1, MBOAT7, PDK3, SLC27A1, SNAI2, NR1H2, AKT2, PIP4K2B, APOC1, CCDC3, PPARA, SCAP, TGFB1, ORMDL2, NPC2, PRKAG2, CTDNEP1, PDK1, IRS1, ACSL3, LAMTOR1	0.265558
GO:0019217	regulation of fatty acid metabolic process	0.209003	0.420945	-1.72103	-1.58118	APOC1, CD74, PRKAG2, PDK3, AKT2, AKT1, NR1H2, ELOVL5	CD74, AKT1, PDK3, NR1H2, AKT2, APOC1, PPARA, PRKAG2, PDK1, IRS1	0.209003
GO:0019218	regulation of steroid metabolic process	0.498306	0.572509	-1.48316	-1.43645	STARD4, AKR1C3, APOC1, SCAP, SNAI2, H6PD, LAMTOR1	AKR1C3, STARD4, DKK3, SNAI2, APOC1, SCAP	0.498306
GO:0019318	hexose metabolic process	0.492675	0.166963	-1.4587	-1.70232	SLC25A1, ENO1, ALDOA, SLC37A4, PGM1, GALK1, SELENOS, PDK3, AKT2, AKT1, GALE, G6PC3, SLC35A2	ALDOA, LRP5, ENO1, GALK1, AKT1, PDK3, CHST15, SLC25A1, AKT2, PGM1, SLC37A4, G6PC3, FUCA1, SLC35A2, SIRT6, GALE, PDK1, FBP1, IRS1, AKR1B1, PGP, SELENOS	0.166963
GO:0019319	hexose biosynthetic process	0.800244	0.69481	-1.18377	-1.28411	SLC25A1, SLC37A4, PGM1, SELENOS, G6PC3, FBP1, SIRT6	CHST15, SLC25A1, PGM1, SLC37A4, G6PC3, SIRT6, FBP1, AKR1B1, PGP, SELENOS	0.69481
GO:0019320	hexose catabolic process	0.744307	0.616453	-1.27143	-1.44404	ENO1, GALK1, GALE	LRP5, ENO1, GALK1, GALE	0.616453
GO:0019362	pyridine nucleotide metabolic process	0.903843	0.917019	-0.967366	-0.957019	TKT, G6PD, ME1, PGAM1, PC, PGD, H6PD, DERA, MDH1	PGAM1, G6PD, PC, TKT, NAXE, MDH1	0.903843
GO:0019369	arachidonic acid metabolic process	0.960358	0.420945	-0.834818	-1.5865	AKR1C3, TBXAS1	AKR1C3, EPHX1, TBXAS1, PTGES2, MGLL, CBR1, ABHD12, CYP1B1	0.420945
GO:0019371	cyclooxygenase pathway	0.234786	0.621769	-1.58504	-1.39361	AKR1C3, TBXAS1	AKR1C3, TBXAS1, PTGES2, CBR1	0.234786
GO:0019395	fatty acid oxidation	0.586873	0.560135	-1.40843	-1.48555	ACADVL, PRKAG2, HSD17B4, HADH, DECR1, ACAA1, AKT2, AKT1, ILVBL	ACADVL, ILVBL, AKT1, AKT2, ECHS1, ACOT8, PPARA, CRAT, HADH, ACAA1, HSD17B4, DECR1, PRKAG2, IRS1	0.560135
GO:0019432	triglyceride biosynthetic process	0.478295	0.420945	-1.51857	-1.59368	LPIN1, GPAT3, NR1H2, KAT5, LPIN2	LPIN1, GPAT3, DGAT1, NR1H2	0.420945
GO:0019511	peptidyl-proline hydroxylation	0.327337	0.622932	-1.53283	-1.40431	P4HB, P3H2, EGLN2, EGLN3	EGLN3, EGLN2, P4HB, P3H2	0.327337
GO:0019646	aerobic electron transport chain	0.878366	1	1.0209	0.663546	ISCU, NDUFV2, UQCC3, SLC25A51, NDUFS8, AFG1L	ISCU, UQCC3, AFG1L	0.878366
GO:0019692	deoxyribose phosphate metabolic process	1	0.981568	0.616575	-0.794272	RRM2, SAMHD1, DCTPP1, GUK1, NT5C, DUT, RRM1, MBD4, UNG, DGUOK	NUDT15, NTHL1, TDG, NT5C2, DTYMK, OGG1, SMUG1	0.981568
GO:0019722	calcium-mediated signaling	0.665489	0.777533	1.4016	1.1708	CXCL8, CHRM3, CDH13, NUDT4, EDN1, CAMK2D, PPP3R1, HTT, CAMTA1, PPP3CA, GSK3B, FIS1, MCU, PPP3CC	CXCL8, CDH13, CHRM3, EDN1, ANK2, PPP3R1, GSK3B, PPP3CA, CAMTA1, NUDT4, PPP3CC, PLCG2, CAMK2D, PLCE1	0.665489
GO:0019724	B cell mediated immunity	0.966346	0.981568	-0.856116	-0.761579	TFRC, NECTIN2, TGFB1	NECTIN2, TGFB1, CD81, C4BPB	0.966346
GO:0019730	antimicrobial humoral response	0.509981	0.77678	1.58632	-1.23581	PRSS2, PRSS3, GATA6, RARRES2, FAU, RPL30, RPS19	RARRES2, FAM3A, GAPDH, ROMO1, PRSS3	0.509981
GO:0019748	secondary metabolic process	0.240477	0.219851	-1.65319	-1.72143	AKR1C1, AKR1C3, MFSD12, AKR7A2, GIPC1, AKR1A1	AKR1C1, AKR1C3, MFSD12, AKR1A1, GIPC1, AKR7A2	0.219851
GO:0019751	polyol metabolic process	0.757739	0.77678	-1.21295	-1.207	IMPA2, COQ2, PLPP2, IPMK, IMPA1, IP6K2, INPP5A, DHFR, PLPP3	IMPA2, PLPP2, PLPP3, COQ2, INPP5A, DHFR, IMPA1, PGP, SPTSSA, IP6K2	0.757739
GO:0019827	stem cell population maintenance	0.68607	0.783873	-1.34794	-1.21999	HES1, RTF1, HMGA2, GNL3	HES1, RTF1, JAG1, HMGA2	0.68607
GO:0019882	antigen processing and presentation	0.985204	0.695168	-0.815865	-1.26114	CTSD, PDIA3, HLA-DPA1, HLA-DRB1, LGMN, RAB5B, HLA-DRA, CTSL	CTSD, HLA-DPA1, HLA-DRB1, HLA-DPB1, CTSF, HLA-DMA, HLA-DRA, DNM2, PDIA3, RAB4A, RAB5B, LGMN, IKBKB, RAB34, TAP1	0.695168
GO:0019883	antigen processing and presentation of endogenous antigen	0.85481	0.911467	1.06503	-0.988677	HLA-F, HLA-B, B2M, TAP2, TAP1	HLA-DRB1, HLA-DRA	0.85481
GO:0019884	antigen processing and presentation of exogenous antigen	0.878366	0.453494	-1.03662	-1.56181	CTSD, HLA-DPA1, HLA-DRB1, LGMN, HLA-DRA, CTSL, HLA-DPB1, DNM2, CTSF	CTSD, HLA-DPA1, HLA-DRB1, HLA-DPB1, CTSF, HLA-DRA, DNM2	0.453494
GO:0019885	antigen processing and presentation of endogenous peptide antigen via MHC class I	0.744555	1	1.28852	0.561988	HLA-B, B2M, TAP2, TAP1, IDE, HLA-C	TAP2, B2M, HLA-B, IDE	0.744555
GO:0019886	antigen processing and presentation of exogenous peptide antigen via MHC class II	0.660784	0.230358	-1.3834	-1.71165	CTSD, HLA-DPA1, HLA-DRB1, LGMN, HLA-DRA, CTSL, HLA-DPB1, DNM2, CTSF	CTSD, HLA-DPA1, HLA-DRB1, HLA-DPB1, CTSF, HLA-DRA, DNM2	0.230358
GO:0019915	lipid storage	0.213675	0.429632	-1.71179	-1.52088	STARD4, SQLE, SREBF2, ENPP1, PPARG, PLIN3, NR1H2, PLIN2, SOAT1, CDS2, ABHD5, HILPDA	STARD4, ENPP1, PLIN3, SREBF2, NR1H2, SQLE, BSCL2, PPARA	0.213675
GO:0019932	second-messenger-mediated signaling	0.240477	0.695168	1.68833	1.2173	CXCL8, CHRM3, PDE7B, CDH13, THBS1, NUDT4, ADGRG6, EDN1, AHR, CAMK2D, DDAH1, PPP3R1, EGFR, PDE3B, HTT, PDE4D, CAMTA1, PPP3CA, GSK3B, FIS1, MCU, PPP3CC, SOX9	CXCL8, CDH13, ADGRG6, CHRM3, EDN1, DDAH1, ANK2, PPP3R1, GSK3B, PPP3CA, CAMTA1, NUDT4, PPP3CC, RAPGEF2, PLCG2, CREB1, CAMK2D, PLCE1, CGAS, THBS1, AHR	0.240477
GO:0019933	cAMP-mediated signaling	0.405698	0.750796	1.73304	1.26239	PDE7B, ADGRG6, AHR, PDE3B, PDE4D, SOX9	ADGRG6, RAPGEF2, CREB1, CGAS, AHR, PDE4D, SOX9, UBE2B	0.405698
GO:0019935	cyclic-nucleotide-mediated signaling	0.138623	0.622932	1.95223	1.39527	PDE7B, THBS1, NUDT4, ADGRG6, AHR, PDE3B, PDE4D	ADGRG6, NUDT4, RAPGEF2, CREB1, CGAS, THBS1, AHR, PDE4D, SOX9	0.138623
GO:0019953	sexual reproduction	0.808162	0.917019	-1.15004	-0.950757	PLCZ1, ALDOA, CLGN, SPA17, DEAF1, PRKAG1	PLCZ1, ALDOA, DEAF1, CD9, CLGN, SPA17, PTTG1	0.808162
GO:0019985	translesion synthesis	0.93101	0.996391	0.901645	0.724613	REV1, USP10, DTL, MAD2L2, USP1, POLK, POLH, RCHY1, POLD3, ZBTB1, REV3L	USP1, RCHY1, POLH, PCLAF, REV1, USP10, DTL, POLK, REV3L, PRIMPOL	0.93101
GO:0021537	telencephalon development	0.594902	0.860723	1.48874	1.05632	INHBA, SLIT2, C12orf57, ROBO1, TMEM14B, ARHGAP11B	INHBA, SLIT2, TMEM14B, C12orf57, GSK3B	0.594902
GO:0021543	pallium development	0.980361	0.987905	0.767713	-0.7268	SLIT2, ROBO1, TMEM14B, ARHGAP11B, GSK3B, FOXP2, PAFAH1B1	ZMIZ1, LAMB1, ROBO1	0.980361
GO:0021700	developmental maturation	0.701478	0.921115	-1.30614	-0.935902	EBP, PPARG, G6PD, AP3D1, ATP6AP2, ZBTB7A, AXL	G6PD, EBP, AP3D1, ZBTB7A	0.701478
GO:0021782	glial cell development	0.878366	0.950442	1.02317	-0.834416	IL6, EIF2B3	CLU, EIF2B2, ARHGEF10	0.878366
GO:0021795	cerebral cortex cell migration	0.951914	0.869326	-0.86506	-1.10113	LAMB1, ZMIZ1	ZMIZ1, LAMB1, ROBO1	0.869326
GO:0021885	forebrain cell migration	0.951914	0.869326	-0.86506	-1.10113	LAMB1, ZMIZ1	ZMIZ1, LAMB1, ROBO1	0.869326
GO:0021953	central nervous system neuron differentiation	0.341823	0.624583	1.64214	1.43313	INHBA, SLIT2, C12orf57	INHBA, SLIT2, C12orf57, OPHN1	0.341823
GO:0021954	central nervous system neuron development	0.878366	0.936903	1.03072	0.819208	SLIT2, C12orf57, PAFAH1B1, TAOK1	SLIT2, C12orf57, SZT2, PAFAH1B1, TAOK1	0.878366
GO:0021987	cerebral cortex development	0.980361	0.987905	0.767713	-0.7268	SLIT2, ROBO1, TMEM14B, ARHGAP11B, GSK3B, FOXP2, PAFAH1B1	ZMIZ1, LAMB1, ROBO1	0.980361
GO:0022029	telencephalon cell migration	0.951914	0.869326	-0.86506	-1.10113	LAMB1, ZMIZ1	ZMIZ1, LAMB1, ROBO1	0.869326
GO:0022406	membrane docking	0.922895	1	0.905152	0.701272	ICAM1, VAMP8, RAB8A, ROCK1, RABEPK, CEP83, EXOC2, SNAP29	ICAM1, EZR, CEP83, EXOC2, ROCK1, RAB8A	0.922895
GO:0022408	negative regulation of cell-cell adhesion	0.594902	0.382064	1.46718	-1.55578	CDH1, MDK, ZC3H8	RGCC, CDH1, BMP4, HLA-DRB1, AKT1, SPINT2, KLF4, CD9, PPARA, TGFB1, JAG1, TWSG1, PRKG1, MYADM, VEGFA	0.382064
GO:0022409	positive regulation of cell-cell adhesion	0.822779	0.876407	-1.11489	-1.04199	IRAK1, CSK, ETS1, HLA-DPA1, HLA-DRB1, PODXL, TFRC, SOCS1, AKT1, HLA-DRA, ST3GAL4, PIEZO1, FLOT1, PLPP3, ADAM19, CD46, HLA-DPB1, HMGB1, RPS3, KAT5, PTPN23, RHOA, CAV1, XBP1, PLAUR	IRAK1, HLA-DPA1, HLA-DRB1, HLA-DPB1, PIEZO1, ADAM19, AKT1, CSK, HLA-DRA, PODXL, ST3GAL4, PLPP3, MAGI1, FLOT1, PLAUR, ETS1, RPS3, SART1, RELA, XBP1, NCK2, CD81, JAK2	0.822779
GO:0022412	cellular process involved in reproduction in multicellular organism	0.6895	0.846412	1.40304	1.11472	INHBA, SLIT2	INHBA, SLIT2, ABHD2, FSIP2	0.6895
GO:0022600	digestive system process	0.594496	0.825878	-1.43589	-1.16539	AKR1C1, LDLR	AKR1C1, LDLR	0.594496
GO:0022604	regulation of cell morphogenesis	0.478295	0.849883	-1.37424	-1.08655	CLDN4, SYT1, ALDOA, P4HB, SPRY4, CDC42EP1, FMNL1, TRIOBP, CALR, ILK, DNMBP, BAMBI, CORO1B, S100A10, CFL1, SLC9A3R1, VEGFA, KANK1, FLNA, MYADM, MSN, DLC1	CLDN4, SPRY4, ALDOA, CDC42EP1, TRIOBP, P4HB, MYO10, ILK, CORO1B, CALR, SYT1, FLNA, FMNL1, CFL1, DNMBP, BCL9L, PDZD8, FAM171A1, MYADM, VEGFA, DOCK1	0.478295
GO:0022616	DNA strand elongation	1	1	-0.580939	-0.501315	INO80C, MCRS1	INO80C, MCRS1	1
GO:0022617	extracellular matrix disassembly	0.272212	0.817835	1.77271	1.16194	MMP1, PRSS2, IL6	MMP1, DDR2, IL6, KIF9, PRSS2, CLASP1	0.272212
GO:0022618	ribonucleoprotein complex assembly	1	1	0.714609	0.625233	GCFC2, RPL13A, SHQ1, TXNL4A, GEMIN6, XRCC5, ZNHIT6, MDN1, NAF1, NCBP1, LSM2, RPS19, PRPF6, SNRPD1, RPS14, SNRPE, ATM, YTHDC1, PRPF8, DHX9, RPL11, DICER1, FASTKD2, NUDT21, AGO3, SRSF5, GEMIN7, ATR, SRSF10, SF3A1, HSP90AB1, KHDC4, AGO2, ADAR	GCFC2, RPL13A, YTHDC1, ZNHIT6, XRCC5, HSP90AB1, SNRPE, MDN1, NUFIP1, AGO3, DHX9, KHDC4, NCBP1, TGS1, NAF1, RPL11, DICER1, RPS19, NUDT21, SETX, SNRPD1, RRS1, HSP90AA1, SRSF10, TXNL4A, GEMIN6, LSM2, SHQ1, SF3A3, PTGES3	1
GO:0022898	regulation of transmembrane transporter activity	0.867458	0.864536	-1.05791	-1.07082	PCSK9, SELENON, CALM3, CAPN1, ADRB2, PHB2, PRNP, AKAP9, PIM1, AHCYL1	PCSK9, CAPN1, CALM3, PRNP, SELENON, AHCYL1, PHB2, ADRB2, CACNB4, CNIH3	0.864536
GO:0022900	electron transport chain	0.922895	0.880633	-0.936121	-1.0469	POR, PINK1, PDIA5, CCNB1	DHRS2, SDHA, PINK1, CCNB1, POR	0.880633
GO:0022904	respiratory electron transport chain	0.995205	0.982426	0.764566	-0.767843	ISCU, NDUFV2, UQCC3, SLC25A51, NDUFS8, AFG1L, ETFB, NDUFA12, NDUFV3, GPD2, SLC25A12	SDHA, PINK1, CCNB1, NDUFS7, NDUFV1, ETFB, ETFA, UQCRFS1, NDUFS2, CHCHD2, NDUFB6, CDK1, SDHAF2	0.982426
GO:0023061	signal release	0.542631	0.775644	1.46266	1.17096	INHBA, IL6, RAB11FIP1, ABCA1, VAMP2, EDN1, VAMP8	INHBA, KLF7, EDN1, RAB11FIP1, VAMP2, IL6, ABCA1, PREPL, GSK3B	0.542631
GO:0030004	cellular monovalent inorganic cation homeostasis	0.903843	0.830205	-0.96865	-1.13527	SCNN1A, ATP1A1, TMEM9, ATP6AP2, ATP1B3, ATP5F1B, RAB7A, CLN6, CHP1, GRN	SCNN1A, ATP1A1, TMEM9, ATP5F1B, SLC9A7, CLN6, ATP6AP2	0.830205
GO:0030010	establishment of cell polarity	1	1	-0.704812	-0.557758	STK11, CENPA, SLC9A3R1, KANK1, ITGB1, MSN, PLK1, KAT5, RHOA, NUMA1, SPDL1, MAP4	STK11, GSN, PLK1, ITGB1, SNX27, NSFL1C, KANK1, SIPA1L3, GBF1, NDE1, KAT5, CENPA, NUMA1, DCTN1, RHOA, MSN, FLOT2, SLC9A3R1, PTK2	1
GO:0030011	maintenance of cell polarity	1	0.987905	-0.700352	0.685769	SLC9A3R1, DST, WDR1	GSK3B, DST, SLC9A3R1, DLG5, WDR1	0.987905
GO:0030032	lamellipodium assembly	0.867458	0.949445	1.02608	0.853846	CDH13, CARMIL1, SLIT2, RHOD, ABLIM1	CDH13, CARMIL1, SLIT2, ABI2, ACTR2, WASF2, CDC42, PLCE1, FER, SRGAP2, ACTR3	0.867458
GO:0030033	microvillus assembly	0.846927	0.680105	1.10961	1.41419	ATP8B1, PLD1, RAPGEF6, TNIK, EZR	EZR, ATP8B1, PLD1, RAPGEF2	0.680105
GO:0030038	contractile actin filament bundle assembly	0.785333	0.937626	-1.15589	-0.888516	CCN2, ARHGEF10, ACTG1, ZYX, RGCC, ITGB5, PXN, S100A10, EVL, ARRB1, SORBS3, DLC1, STMN1, RHOA, MET	RGCC, ITGB5, CCN2, ARRB1, PXN, EVL, ACTG1, SORBS3, FAM171A1, ARHGEF10, RHOC, S100A10	0.785333
GO:0030041	actin filament polymerization	0.986415	0.888258	-0.790882	-1.03306	VASP, ESAM, HIP1R, KANK1, MYADM, WASF1, NCK2, BAIAP2L1	ESAM, HIP1R, GSN, ARF6, MYADM, VASP, CCL26, BAIAP2L1, KANK1, NCK2	0.888258
GO:0030042	actin filament depolymerization	0.839438	0.711349	-1.131	-1.29286	DSTN, CFL1, MICAL2, F2RL1, PDXP, CFL2	F2RL1, PDXP, GSN, DSTN, CFL1	0.711349
GO:0030048	actin filament-based movement	0.92863	0.949445	-0.913703	-0.845862	ATP1A1, SNTA1, STC1, MYL6B, AKAP9, SCN5A, CCDC88C, EMP2, ACTN4, ANK2, MYO9B, SRI, MYH10	SNTA1, ATP1A1, MYL6B, SCN5A, STC1, EMP2, MYO9B, AKAP9, MYL6, JUP, MYH10, ACTN4	0.92863
GO:0030071	regulation of mitotic metaphase/anaphase transition	1	1	-0.512544	0.715449	CCNB1, NEK6, ANAPC15, TRIP13, PLK1, CDT1, DYNC1LI1, MAD2L1BP, CDC6, IK, CENPE	FBXO5, GEN1, KNTC1, CDK5RAP2, CDC23, NSMCE2, NDC80, ZW10, BUB1B, APC	1
GO:0030072	peptide hormone secretion	1	0.981568	-0.693781	-0.779834	STX1A, HLA-DRB1, STX4, ENSA, KLF7, CDK16, REST, GLUD1, SNX19	STX1A, HLA-DRB1, CDK16, STX4, IRS1, TM7SF3, ENSA	0.981568
GO:0030073	insulin secretion	0.951914	0.917723	-0.873945	-0.979244	STX1A, HLA-DRB1, STX4, ENSA, KLF7, CDK16, REST, GLUD1, SNX19	STX1A, HLA-DRB1, CDK16, STX4, IRS1, TM7SF3, ENSA	0.917723
GO:0030091	protein repair	0.808162	0.994476	-1.20574	0.645946	MSRA	PCMT1, MSRB3	0.808162
GO:0030098	lymphocyte differentiation	0.891374	0.880633	0.957263	1.01294	INHBA, MDK, DUSP10	INHBA, MDK, HDAC9	0.880633
GO:0030099	myeloid cell differentiation	0.724295	0.695168	-1.2034	-1.21468	PPARG, PRXL2A, G6PD, CSF1, HSPA1A, ETS1, CD74, FADD, GAB2, HLA-DRB1, CAMK4, SOCS1, SH2B3, ANXA2, ZFP36, VEGFA, ZBTB7A, JAGN1, F2RL1, SH3PXD2A, ZFP36L1, PRMT1, ZNF675, PAF1	DHRS2, BMP4, HSPA1A, CD74, SH3PXD2A, CSF1, HLA-DRB1, F2RL1, G6PD, PRXL2A, SH2B3, ZBTB7A, FADD, ZFP36, CTNNBIP1, CSF2	0.695168
GO:0030100	regulation of endocytosis	0.314174	0.624583	-1.5518	-1.29797	PCSK9, APOC1, ANKRD13D, CLU, CD151, SERPINE1, SDCBP, WDR54, NR1H2, HIP1R, FLOT1, ANXA2, ARRB1, VEGFA, AXL, F2RL1, AAK1, LRPAP1, SMPD1, DGKD, HNRNPK, CAV1	PCSK9, ANKRD13D, F2RL1, HIP1R, CLU, WDR54, NR1H2, ARRB1, SMPD1, APOC1, CD151, DKK1, VPS28, ARF6, TOR1A, LRPAP1, DGKD, VEGFA, FLOT1, ANXA2	0.314174
GO:0030101	natural killer cell activation	0.912057	0.966107	0.923363	-0.816666	HLA-F, KLRC2, CASP8, AP1G1	GAS6, DCAF15, BAG6, LAMP1, SNX27, JAK2, AXL, MICA, VAMP7	0.912057
GO:0030104	water homeostasis	0.872458	0.624583	1.07403	-1.40494	FLG, PRKACB	SCNN1A, CLDN4	0.624583
GO:0030111	regulation of Wnt signaling pathway	1	0.921115	-0.691982	-0.930005	IGFBP4, STK11, DAPK3, ILK, BAMBI, ITGA3, TMEM237, VCP, TMEM9, ATP6AP2, SLC9A3R1, TLE5, SIAH2, SNAI2, KANK1, CDK14, GSK3A, TGFB1, GRB10, MDFIC, PRICKLE1, HDAC1, CAV1, CCDC88C	IGFBP4, STK11, DKK3, SNAI2, TMEM9, ILK, DAPK3, TLE5, PRICKLE1, DKK1, GSK3A, TGFB1, TMEM237, ITGA3, HDAC1, CSNK1D, VCP, SIAH2, PIN1, WLS, CBY1, ATP6AP2, WWTR1, RUVBL2, UBAC2, KANK1, MLLT3	0.921115
GO:0030148	sphingolipid biosynthetic process	0.903843	0.768272	-0.961936	-1.21082	CSNK1G2, B4GALT3, DEGS1, PLPP2, ELOVL1, CERS2, PLPP3, ST3GAL1, CERS5, ORMDL2, SMPD1	PLPP2, CSNK1G2, B4GALT3, SMPD1, ELOVL1, PLPP3, ST3GAL1, CERS2, ST3GAL2, DEGS1, ORMDL2	0.768272
GO:0030149	sphingolipid catabolic process	1	0.854377	0.696133	-1.12347	SGPL1, ACER3, ASAH1, SMPD4	HEXB, SMPD1, HEXA, GLA	0.854377
GO:0030166	proteoglycan biosynthetic process	0.785333	0.921115	1.22356	-0.930473	CSGALNACT1, HS3ST3B1, CTNNB1, EXT1, CHSY1, UST	CHPF2, B3GALT6, CHST15, CHST12, CHPF	0.785333
GO:0030168	platelet activation	0.862484	1	1.048	0.637539	IL6, GNAS, IL6ST, TEC, PIK3CB	GNAS, DGKH, IL6, TEC, IL6ST, STXBP3, PLCG2	0.862484
GO:0030174	regulation of DNA-templated DNA replication initiation	0.96999	0.950442	0.769633	0.775673	KAT7, NBN	KAT7, WRNIP1, NBN, CDT1, GMNN	0.950442
GO:0030177	positive regulation of Wnt signaling pathway	0.987694	1	0.796901	-0.62948	CAPRIN2, ZEB2, RNF220, RPS12, LGR4, PTK7, NFKB1, EGFR, DDX3X, CDC73, CRBN, TBL1XR1, ZRANB1, PPM1A, UBR5, USP34	TMEM9, ILK, DAPK3, DKK1, TGFB1, CSNK1D, VCP, PIN1, WLS, ATP6AP2, KANK1, MLLT3	0.987694
GO:0030178	negative regulation of Wnt signaling pathway	1	0.854377	-0.70975	-1.08413	IGFBP4, STK11, SLC9A3R1, TLE5, SIAH2, SNAI2, GSK3A, GRB10, PRICKLE1, HDAC1, CCDC88C, IGFBP1, LATS2, RUVBL2	IGFBP4, STK11, DKK3, SNAI2, TLE5, PRICKLE1, DKK1, GSK3A, HDAC1, SIAH2, CBY1, WWTR1, RUVBL2, UBAC2, MLLT3, RNF213, GRB10	0.854377
GO:0030183	B cell differentiation	0.781506	0.616453	1.18183	1.4947	INHBA, IRF2BP2, HDAC9	INHBA, HDAC9	0.616453
GO:0030193	regulation of blood coagulation	0.785333	0.561038	-1.20544	-1.48291	PLAU, PLAT, PRKG1, SERPINE1, F2R, THBD, F2RL1, CAV1, FOXA2	PLAT, FOXA2, PLAU, THBD, F2RL1	0.561038
GO:0030194	positive regulation of blood coagulation	0.99513	0.852338	-0.73876	-1.13639	SERPINE1, F2R, THBD	THBD, F2R	0.852338
GO:0030195	negative regulation of blood coagulation	0.831325	0.704154	-1.14409	-1.28289	PLAU, PLAT, PRKG1, SERPINE1	PLAT, PLAU, THBD, CD9	0.704154
GO:0030198	extracellular matrix organization	0.665489	0.909088	1.41612	-0.984594	MMP1, PRSS2, IL6, PHLDB2, RIC1	RGCC, ADAM8, MMP14, COL5A1, CST3, LOXL2, ADAM15, QSOX1, BMP1, TGFB1, COLGALT2, PLOD3	0.665489
GO:0030199	collagen fibril organization	0.878366	0.817835	-1.03014	-1.19779	BMP1, LOXL2, PLOD3, COL5A1	COL5A1, LOXL2, BMP1, COLGALT2, PLOD3	0.817835
GO:0030201	heparan sulfate proteoglycan metabolic process	0.299284	0.880633	1.69003	1.02925	HS3ST3B1, CTNNB1, EXT1, B3GAT3	CTNNB1, EXT1, GLCE, HS3ST3B1	0.299284
GO:0030203	glycosaminoglycan metabolic process	0.971138	0.780329	-0.851127	-1.18871	CHPF2, HS3ST1, GUSB, SLC35D2, HEXB, HYAL2, B4GALT7, CHSY3, B3GALT6, ST3GAL4, ST3GAL6, HEXA, ST3GAL1, TGFB1, CEMIP2	HS3ST1, HYAL2, CHPF2, B3GALT6, CHST15, HEXB, CHST12, GUSB, SLC35D2, CHPF, ST3GAL4, GALNT5, TGFB1, ST3GAL1, HEXA, ST3GAL2	0.780329
GO:0030204	chondroitin sulfate metabolic process	0.890226	0.773042	0.978753	-1.23144	CSGALNACT1, CHSY1	CHPF2, CHST15, CHST12, CHPF	0.773042
GO:0030206	chondroitin sulfate biosynthetic process	0.890226	0.773042	0.978753	-1.23144	CSGALNACT1, CHSY1	CHPF2, CHST15, CHST12, CHPF	0.773042
GO:0030212	hyaluronan metabolic process	0.779973	0.921115	1.21591	0.881727	CEMIP, CD44, NFKB1, HAS2	HAS2, CEMIP2, NFKB1	0.779973
GO:0030213	hyaluronan biosynthetic process	0.71658	0.914042	1.34027	0.948673	CEMIP, NFKB1, HAS2, ABCC5	HAS2, NFKB1	0.71658
GO:0030214	hyaluronan catabolic process	0.779072	0.926577	1.27203	-0.882126	CEMIP, CD44	HYAL2, TGFB1	0.779072
GO:0030216	keratinocyte differentiation	0.665489	0.997742	1.40933	-0.710047	FLG, PLAAT4, DSP, EREG, TXNIP, ASAH1, NME2, ROCK1	AKR1C3	0.665489
GO:0030217	T cell differentiation	0.979002	0.965579	-0.813013	-0.834882	HLA-DRB1, CAMK4, SOCS1, HLA-DRA, CD46, HMGB1, KAT5, XBP1, SART1, BMP4	BMP4, HLA-DRB1, HLA-DRA	0.965579
GO:0030218	erythrocyte differentiation	0.944552	1	0.885753	-0.700303	INHBA, STAT1	HSPA1A, G6PD, SH2B3, ZBTB7A, ZFP36	0.944552
GO:0030219	megakaryocyte differentiation	0.988364	0.944562	0.710696	0.788075	PITHD1, CNOT4	PITHD1, CNOT4, HMGB2	0.944562
GO:0030224	monocyte differentiation	0.573045	0.475087	-1.4896	-1.5376	PPARG, CD74, HLA-DRB1, VEGFA, ZFP36L1, BMP4, MYC	BMP4, CD74, HLA-DRB1, CTNNBIP1, VEGFA, FOXP1, PPARG, ZFP36L1, ACIN1	0.475087
GO:0030225	macrophage differentiation	0.79816	0.921115	1.18481	-0.948142	INHBA, CSF2, CASP8, RIPK1	BMP4, CSF1, HLA-DRB1, FADD, CSF2, VEGFA, HSF1	0.79816
GO:0030239	myofibril assembly	0.779973	0.814606	1.25802	1.229	NEBL, EDN1	NEBL, EDN1	0.779973
GO:0030258	lipid modification	0.259032	0.237191	-1.60939	-1.63604	ACADVL, APOC1, PLPP4, PRKAG2, HSD17B4, HADH, DECR1, ACAA1, AKT2, AKT1, PLPP2, ST3GAL4, ILVBL, PLPP3, SOAT1, LAMTOR1, ADH5, DGKD, ACOT8, IRS2	PLPP4, ACADVL, PLPP2, ILVBL, AKT1, AKT2, ECHS1, ACOT8, ST3GAL4, APOC1, PPARA, CRAT, PLPP3, ST3GAL2, DGKD, HADH, ACAA1, HSD17B4, DECR1, PRKAG2, IRS1, LAMTOR1, INPP5F, RNF213, ETFB, HADHB, ETFA, MTMR1, DGKI, ADH5	0.237191
GO:0030261	chromosome condensation	0.99513	0.973893	-0.756125	-0.791913	CHMP1A, PLK1, AIFM1, SMC4, NCAPD2, BAZ1B, TOP2A	CHMP1A, PLK1, AIFM1, NCAPD2, ACIN1, AKAP8L	0.973893
GO:0030262	apoptotic nuclear changes	0.851543	1	1.09549	0.604747	IL6, BLCAP	IL6, BLCAP, DFFA, TOP2A	0.851543
GO:0030278	regulation of ossification	0.851543	0.935224	1.0738	0.869443	SRGN, MEF2C, CHSY1, SGMS2, ANKH, TGFB2, BMPR1A, SOX9, ATRAID	SRGN, BMPR1B, TGFB2, DDR2, CHSY1, SGMS2	0.851543
GO:0030279	negative regulation of ossification	0.744307	0.921115	1.31613	0.924003	SRGN, MEF2C, CHSY1	SRGN, CHSY1, SOX9	0.744307
GO:0030282	bone mineralization	0.972242	0.947908	0.813771	-0.86462	SRGN, SGMS2, ANKH, BMPR1A, ATRAID	ENPP1, BMP4, ECM1, TGFB1	0.947908
GO:0030301	cholesterol transport	0.00418217	0.170433	-2.05531	-1.71014	PCSK9, AKR1C1, STARD4, LIPG, SREBF2, LDLR, APOC1, PPARG, NPC1, NPC2, CLU	PCSK9, AKR1C1, LIPG, STARD4, SREBF2, CLU, LDLR, NR1H2, APOC1, STARD3, NAXE, NPC2, OSBPL2, ANXA2, LAMTOR1, GPS2	0.00418217
GO:0030307	positive regulation of cell growth	0.854312	0.983547	1.07769	0.80672	PRSS2, DSCAM, EDN1, BCL2, NEDD4L, TGFBR1, BDNF, EGFR, NCBP1, RPS6KA3, EXOSC9, DDX3X, ADAM17, TEAD1, TGFB2, EIF4G2	NEDD4L, EDN1, ADAM17, TGFB2, PRSS2, BCL2, YAP1, SMURF1, RPS6KA3, TGFBR1, TEAD1, EXOSC9, NCBP1, CDC42, EIF4G2, EXOSC2, CDKN2AIP, BDNF, DDX3X, USP47	0.854312
GO:0030308	negative regulation of cell growth	0.952959	0.864536	-0.901595	-1.08065	CDA, ENPP1, ENO1, CDKN2C, HSPA1A, HYAL2, ADAM15, SERTAD3, IP6K2, FBP1, TGFB1, CDKN2D	ENPP1, HYAL2, HSPA1A, CDA, ENO1, PTPRJ, ADAM15, SERTAD3, CDKN2D, CDKN2C, TGFB1, PML	0.864536
GO:0030316	osteoclast differentiation	0.49106	0.880633	-1.49053	-1.07183	PRXL2A, CSF1, GAB2, CAMK4, ANXA2, SH3PXD2A, ZNF675	SH3PXD2A, CSF1, PRXL2A	0.49106
GO:0030326	embryonic limb morphogenesis	0.665489	0.880633	1.45032	-1.06755	ECE1, WDPCP, GLI3, MAP3K20, NIPBL	AFF3	0.665489
GO:0030330	DNA damage response, signal transduction by p53 class mediator	0.83978	0.780329	-1.09441	-1.18671	ANKRD1, NDRG1, SOX4, CD74, SESN2, ZNHIT1, SNAI2, DDX5, FOXM1, MIF, BCL3, KAT5, PAXIP1, MYO6	SOX4, ANKRD1, CD74, BCL3, MUC1, SNAI2, ZNHIT1, PSMD10, NDRG1, MIF	0.780329
GO:0030397	membrane disassembly	0.800244	0.829466	-1.19451	-1.17056	LPIN1, NEK6, PLK1, PRKCA, CTDNEP1	LPIN1, PLK1, CTDNEP1, NEK6, AKAP8L, DCTN1, PRKCA	0.800244
GO:0030422	siRNA processing	0.839438	0.420945	-1.15853	-1.57682	RMRP	RMRP	0.420945
GO:0030433	ubiquitin-dependent ERAD pathway	0.213675	0.809209	-1.68291	-1.17435	HSPA5, DNAJB9, HERPUD1, HSP90B1, SELENOS, OS9, TMUB1, SGTA, VCP, SVIP, BAG6, DERL2, EDEM1, DNAJC10, RNF5, CAV1, NFE2L2, SEL1L, STT3B	SVIP, OS9, SGTA, TMUB1, HSPA5, DNAJB9, BAG6, HSP90B1, HERPUD1, BCAP31, VCP, SELENOS, MAN1B1, RNF5	0.213675
GO:0030488	tRNA methylation	0.953854	1	0.86848	0.650797	TRMT6, METTL8, HSD17B10, THUMPD3, TRMT112, METTL2A	METTL6, HSD17B10, TRMT6, METTL8, THUMPD3	0.953854
GO:0030490	maturation of SSU-rRNA	0.738082	0.672695	1.32156	1.4147	RIOK3, RPS19, RIOK1, UTP4, NOL11, RIOK2	RIOK3, NOL11, RPS19, RIOK1	0.672695
GO:0030497	fatty acid elongation	0.755641	0.685664	-1.26458	-1.35418	TECR, ELOVL1, ELOVL5, ELOVL6	TECR, ELOVL1	0.685664
GO:0030500	regulation of bone mineralization	0.903843	0.987905	0.961223	0.746031	SRGN, SGMS2, ANKH, BMPR1A, ATRAID	SRGN, BMPR1B, DDR2	0.903843
GO:0030501	positive regulation of bone mineralization	0.979002	0.956122	-0.803855	-0.824342	CCN1, TGFB1, BMP4, ANO6, BMPR2	BMP4, TGFB1	0.956122
GO:0030509	BMP signaling pathway	0.976279	0.973893	0.832712	0.829283	BMPER, SMAD4	BMPER, BMPR1B, CRIM1, SMURF1, SMAD4, USP15, USP9X	0.973893
GO:0030510	regulation of BMP signaling pathway	0.878366	0.890525	0.992993	0.966808	BMPER, SMAD4	BMPER, CRIM1, SMURF1, SMAD4	0.878366
GO:0030511	positive regulation of transforming growth factor beta receptor signaling pathway	0.951914	0.987905	-0.874526	-0.721634	TGFB1I1, STK11, SDCBP	STK11, TGFB1I1	0.951914
GO:0030512	negative regulation of transforming growth factor beta receptor signaling pathway	0.478295	0.680105	-1.52323	-1.30786	VEPH1, PPARG, PEG10, HSPA1A, TGFB1I1, PMEPA1, BAMBI, ZBTB7A, FKBP1A, SNX25, CAV1	PMEPA1, HSPA1A, TGFB1I1, ZBTB7A, PPARA, PEG10, BCL9L, PIN1, FKBP1A, VEPH1, PPARG, BAMBI, STRAP	0.478295
GO:0030513	positive regulation of BMP signaling pathway	1	0.967269	-0.611672	-0.794623	CCN1, UBE2O	FBXL15, CCN1, UBE2O, BMPR2	0.967269
GO:0030514	negative regulation of BMP signaling pathway	0.782097	0.624583	1.2015	1.42998	BMPER, CRIM1	BMPER, CRIM1, SMURF1	0.624583
GO:0030516	regulation of axon extension	0.910613	0.817835	0.929295	-1.19196	DSCAM, ABL1, SEMA3A	DSCAM, TWF2, SEMA3A, GOLGA4	0.817835
GO:0030518	intracellular steroid hormone receptor signaling pathway	0.808162	0.817835	-1.1364	-1.14227	WBP2, TADA3, CALR, ZMIZ1, DDX54, KANK2, DDX5, ZBTB7A, NCOR2, PKN1, PRMT2, TMF1, HDAC1	TADA3, PKN1, KANK2, NCOR2, ZMIZ1, WBP2, ZBTB7A, CALR, DDX54, PRMT2, HDAC1, DDX5, UFSP2, DDRGK1, FOXP1, RBFOX2, TMF1, TRIP4	0.808162
GO:0030520	intracellular estrogen receptor signaling pathway	0.911788	0.939898	-0.949248	-0.866851	WBP2, TADA3, DDX54, KANK2, DDX5	TADA3, KANK2, WBP2, DDX54, DDX5, UFSP2, DDRGK1, RBFOX2, TRIP4	0.911788
GO:0030521	androgen receptor signaling pathway	0.779973	0.736088	-1.20034	-1.25722	ZMIZ1, DDX5, ZBTB7A, NCOR2, PKN1, PRMT2, TMF1, HDAC1	PKN1, NCOR2, ZMIZ1, ZBTB7A, PRMT2, HDAC1, DDX5, FOXP1	0.736088
GO:0030522	intracellular receptor signaling pathway	0.721308	0.674577	-1.19889	-1.25578	AKR1C3, PPARG, KLF2, HSPA1A, WBP2, TADA3, PHB2, CALR, PDK3, ZMIZ1, DDX54, PIM1, KANK2, BIRC2, SNAI2, RORA, DDX5, ZBTB7A, NCOR2, PKN1, PRMT2, NOP53, CITED2, TMF1	AKR1C3, HSPA1A, KLF2, TADA3, PKN1, KANK2, NCOR2, ZMIZ1, PDK3, WBP2, SNAI2, BIRC2, ZBTB7A, CALR, PHB2, DDX54, NOP53, PRMT2, HDAC1, RORA, CITED2, UFD1, DDX5, UFSP2, DDRGK1, RELA, FOXP1, PPARG, OTULIN, RBFOX2, SNW1, IRF3, ACTN4, TMF1, OASL	0.674577
GO:0030574	collagen catabolic process	0.457673	0.908079	1.58004	0.968561	MMP1, PRSS2	MMP1, PRSS2	0.457673
GO:0030575	nuclear body organization	0.623962	0.814606	-1.41766	-1.22612	ETS1, WRAP53, HABP4, SERBP1, PML	PML, ETS1, HABP4, SERBP1, WRAP53	0.623962
GO:0030578	PML body organization	0.680411	0.805893	-1.32532	-1.23986	ETS1, HABP4, SERBP1, PML	PML, ETS1, HABP4, SERBP1	0.680411
GO:0030593	neutrophil chemotaxis	0.810612	0.924848	1.15868	0.891999	CXCL8, SLIT2	CXCL8, SLIT2, CKLF, LGALS3, PIKFYVE	0.810612
GO:0030595	leukocyte chemotaxis	0.138623	0.917019	1.81306	-0.969525	SAA1, SCG2, CXCL8, MDK, IL6, STK39, SLIT2, SLC12A2, CAMK1D, RARRES2	SCG2, GAS6, RARRES2, CSF1, F2RL1, RAC2	0.138623
GO:0030638	polyketide metabolic process	0.213675	0.572509	-1.62654	-1.48263	AKR1C1, AKR1C3	AKR1C1, AKR1C3, AKR1A1, AKR7A2	0.213675
GO:0030641	regulation of cellular pH	1	1	0.62855	-0.592098	BCL2, RNASEK	TMEM9, ATP5F1B, SLC9A7, CLN6, ATP6AP2	1
GO:0030647	aminoglycoside antibiotic metabolic process	0.213675	0.572509	-1.62654	-1.48263	AKR1C1, AKR1C3	AKR1C1, AKR1C3, AKR1A1, AKR7A2	0.213675
GO:0030705	cytoskeleton-dependent intracellular transport	0.639145	0.878062	-1.35417	-1.05606	TUBA1A, TUBA1B, STK11, LAMP1, TUBA1C, HSPB1	TUBA1A, STK11, TUBA1B, HSPB1, BAG3, TUBA1C, LAMP1, MAP1S, UBB	0.639145
GO:0030730	sequestering of triglyceride	0.478295	0.870923	-1.47645	-1.08926	ENPP1, PPARG	ENPP1, PPARA	0.478295
GO:0030808	regulation of nucleotide biosynthetic process	0.757739	0.738144	-1.24469	-1.25572	ENO1, PINK1, PDK3, VCP	ENO1, PDK3, PINK1, PPARA, PDK1, VCP	0.738144
GO:0030810	positive regulation of nucleotide biosynthetic process	0.213675	0.572509	-1.60344	-1.44537	ENO1, PINK1, VCP	ENO1, PINK1, PPARA, VCP	0.213675
GO:0030832	regulation of actin filament length	0.922895	0.785978	-0.929929	-1.1855	VASP, ESAM, HIP1R, KANK1, MYADM, F2RL1, PDXP, CFL2	ESAM, F2RL1, HIP1R, PDXP, GSN, ARF6, MYADM, VASP, CCL26, BAIAP2L1, KANK1, NCK2	0.785978
GO:0030833	regulation of actin filament polymerization	0.95635	0.842883	-0.871405	-1.1267	VASP, ESAM, HIP1R, KANK1, MYADM	ESAM, HIP1R, GSN, ARF6, MYADM, VASP, CCL26, BAIAP2L1, KANK1, NCK2	0.842883
GO:0030834	regulation of actin filament depolymerization	0.979002	0.695168	-0.796594	-1.31015	F2RL1, PDXP, CFL2	F2RL1, PDXP, GSN	0.695168
GO:0030835	negative regulation of actin filament depolymerization	0.935471	0.994476	0.870407	-0.690131	LIMA1, WASHC2C, MTPN	GSN	0.935471
GO:0030837	negative regulation of actin filament polymerization	0.953854	0.908079	-0.877412	-1.00275	HIP1R, KANK1, MYADM	HIP1R, GSN, MYADM, KANK1	0.908079
GO:0030838	positive regulation of actin filament polymerization	1	0.888258	-0.58129	-1.0403	VASP, NCK2, BAIAP2L1, ARF6	ARF6, VASP, CCL26, BAIAP2L1, NCK2, CTTN	0.888258
GO:0030856	regulation of epithelial cell differentiation	1	0.921115	-0.746449	-0.912699	TNFRSF1A, SERPINE1, ZFP36, VEGFA, ZFP36L1, KLF7, BMP4, ETV4, SRSF6	BMP4, TNFRSF1A, ZFP36, PLAAT4, VEGFA, SRSF6, IKBKB, ZFP36L1, PRKX, ETV4	0.921115
GO:0030858	positive regulation of epithelial cell differentiation	0.911748	0.981568	0.934956	-0.759051	PLAAT4, NME2	BMP4	0.911748
GO:0030859	polarized epithelial cell differentiation	0.903843	0.962432	-0.982107	0.752899	SLC9A3R1, MSN, RHOA	OPHN1, CDC42, MYO9A, SLC9A3R1, MSN, RHOA	0.903843
GO:0030865	cortical cytoskeleton organization	1	0.867732	-0.493297	1.04298	FMNL1, RACGAP1, RHOQ, ARF6, IKBKB	EZR, FMNL2, RHOQ, ROCK1, DLG1	0.867732
GO:0030866	cortical actin cytoskeleton organization	1	0.981568	-0.513691	0.72982	FMNL1, RACGAP1, RHOQ, ARF6, IKBKB	FMNL2, RHOQ, ROCK1, DLG1	0.981568
GO:0030879	mammary gland development	0.903786	0.918975	-0.985504	-0.966686	DEAF1, AKT2, AKT1	AKT1, AKT2, DEAF1, ROBO1, NRG1	0.903786
GO:0030888	regulation of B cell proliferation	0.912057	0.854377	-0.953716	-1.12115	CD74, TFRC, NFATC2, MIF	CD74, NFATC2, MIF, EPHB2, CD81	0.854377
GO:0030890	positive regulation of B cell proliferation	0.810612	0.817835	-1.17419	-1.18975	CD74, TFRC, NFATC2, MIF	CD74, NFATC2, MIF, EPHB2, CD81	0.810612
GO:0030900	forebrain development	0.672651	0.888258	1.3768	1.01775	INHBA, SLIT2, C12orf57, ROBO1, TMEM14B, ARHGAP11B, B2M, GSK3B, FOXP2	INHBA, SLIT2, TMEM14B, C12orf57, GSK3B, OPHN1, ARHGAP11B, RAB3GAP1, EFHC1, B2M	0.672651
GO:0030901	midbrain development	0.623962	0.96209	1.50065	0.756316	NR4A2, TAF1, FZD6, LRP6	TAF1, FZD6	0.623962
GO:0030947	regulation of vascular endothelial growth factor receptor signaling pathway	1	0.773789	-0.640681	-1.2634	ITGA5, GRB10	ITGA5, HGS, GRB10, PDCD6	0.773789
GO:0030953	astral microtubule organization	0.966535	0.711349	0.81795	1.3367	CENPJ, RAB11A, CLASP1, DLG1, EZR, KPNB1	EZR, CENPJ, CLASP1, DLG1, KPNB1	0.711349
GO:0030968	endoplasmic reticulum unfolded protein response	0.542631	0.995054	-1.42705	-0.72862	HSPA5, AGR2, TBL2, SELENOS, VCP, ATF6B, DERL2, BAK1, DDIT3, XBP1, NFE2L2, RACK1, CDK5RAP3, MBTPS2	AGR2, TBL2, BAK1, ATF6B, HSPA5, VCP, CDK5RAP3, SELENOS, DDRGK1, XBP1, MBTPS1, NFE2L2, MBTPS2, RACK1, DERL1, COPS5	0.542631
GO:0030970	retrograde protein transport, ER to cytosol	0.488892	0.814606	-1.49223	-1.18408	HERPUD1, HSP90B1, SELENOS, OS9, VCP, HM13, SVIP, DERL2, EDEM1, SEL1L	SVIP, OS9, HSP90B1, HERPUD1, BCAP31, UFD1, VCP, HM13, UBAC2, SELENOS	0.488892
GO:0031016	pancreas development	0.903843	0.561038	-0.971197	-1.52879	AKT1, GSK3A, FOXA2, BMP4, CDK6, RHEB, TCF7L2	FOXA2, BMP4, AKT1, GSK3A	0.561038
GO:0031018	endocrine pancreas development	0.896143	0.453494	-0.99543	-1.56297	AKT1, GSK3A, FOXA2, BMP4, CDK6, RHEB	FOXA2, BMP4, AKT1, GSK3A	0.453494
GO:0031023	microtubule organizing center organization	0.986415	0.984875	-0.833514	0.846433	CETN2, FBXW5, CHD3, CHMP1A, ARHGEF10, CETN3, HAUS4, GCC2, NEK2, PPP1R35	C2CD3, NPM1, CTNNB1, GEN1, BRCA2, STIL, XRCC2, CEP135, TRIM37, CEP85, CHEK1, PCM1, CENPJ, CLASP1, HAUS2, POC1B, HAUS6, MAP9, CDK5RAP2, PCLAF, NDC80, CEP44, CLASP2, CEP152, CEP295, UVRAG, ATF5	0.984875
GO:0031032	actomyosin structure organization	0.903843	0.921115	-0.96862	0.927329	CCN2, ARHGEF10, ACTG1, ZYX, RGCC, ITGB5, PXN, FLNC, S100A10, EVL, ARRB1, SORBS3, DLC1, KRT19, STMN1, RHOA, MET, RACGAP1	PHACTR1, NEBL, EDN1, CARMIL1	0.903843
GO:0031053	primary miRNA processing	0.931658	0.951029	0.899278	0.805752	IL6, SMAD3, STAT3, SMAD2	IL6, STAT3, SMAD2, DROSHA	0.931658
GO:0031054	pre-miRNA processing	0.995828	0.864536	0.709745	1.06476	DICER1, AGO3, TUT7, AGO2, ADAR	AGO3, TUT4, DICER1, PRKRA, TUT7, ADAR	0.864536
GO:0031056	regulation of histone modification	1	0.993841	0.780907	-0.779555	NNMT, BRCA1, CAMK2D, OGT, MUC1, KANSL3, KAT7, DR1, SIN3A, SET	CDK9, TADA3, PIH1D1, MUC1, WBP2, ARRB1, MCRS1, AKAP8, PAF1, VEGFA, THAP7, SMARCB1, PHF1, HCFC1, RUVBL2, TAF7	0.993841
GO:0031057	negative regulation of histone modification	0.995828	1	-0.745296	-0.520324	PHF1, PIH1D1, SMARCB1, THAP7	PIH1D1, THAP7, SMARCB1, PHF1, TAF7	0.995828
GO:0031058	positive regulation of histone modification	0.965226	0.910232	-0.87894	-0.984637	WBP2, PHF1, PIH1D1, MCRS1, ARRB1, VEGFA, SMARCB1, PAF1, AKAP8, SAP30BP, RUVBL2, SNW1, DNMT1	PIH1D1, MUC1, WBP2, ARRB1, MCRS1, AKAP8, PAF1, VEGFA, SMARCB1, PHF1, HCFC1, RUVBL2	0.910232
GO:0031060	regulation of histone methylation	0.878366	1	0.989189	0.703892	NNMT, BRCA1, OGT, KANSL3	NNMT, BRCA1, OGT, KANSL3, KANSL1, KMT2E	0.878366
GO:0031061	negative regulation of histone methylation	0.903843	0.926923	-0.967078	-0.863404	PHF1, PIH1D1, SMARCB1, DNMT1, WDR5	PIH1D1, SMARCB1, PHF1, WDR5	0.903843
GO:0031062	positive regulation of histone methylation	1	1	0.692063	0.663646	BRCA1, OGT, KANSL3	BRCA1, OGT, KANSL3, KANSL1, KMT2E	1
GO:0031063	regulation of histone deacetylation	1	0.942106	-0.601964	-0.861732	TADA3, VEGFA, AKAP8, SAP30BP, YEATS2, WDR5	TADA3, AKAP8, VEGFA, MBIP, WDR5, AKAP8L	0.942106
GO:0031065	positive regulation of histone deacetylation	0.976279	0.917019	-0.816614	-0.970817	VEGFA, AKAP8, SAP30BP	AKAP8, VEGFA, AKAP8L, SAP30BP, CTBP1	0.917019
GO:0031098	stress-activated protein kinase signaling cascade	1	1	-0.810417	-0.707098	STK25, CCN2, PINK1, SASH1, MAPK13, GADD45B, HDAC3, MAP2K2, MID1, MAP3K11, FOXM1, VEGFA, GPS2, F2RL1, HMGB1, PPIA, MDFIC, PRMT1, ZNF675, LTBR, CCDC88C, MAPK9, DUSP1, MAP2K1	BMP4, F2RL1, CCN2, MAP2K2, MAPK13, STK25, PINK1, LTBR, HDAC3, PRMT1, VEGFA, PPIA, MAP2K1, TRAF4, GPS2, MINK1, SEMA3A, MAP3K11, IKBKB, CCM2, SH3RF3, FOXM1, MBIP	1
GO:0031109	microtubule polymerization or depolymerization	0.954219	1	-0.898769	0.734321	HSPA1A, GAS2L1, EML2, AKAP9, MECP2, MAP7D3, SKA2, RPS3, STMN1, GIT1, MET, NUMA1	SKA1, NAV3, SLAIN2, CENPJ, SKA3, CLASP1, KIF18B, CEP192, ARHGEF2, ATXN7, CDK5RAP2, TTBK2, KIF2C, CLASP2	0.954219
GO:0031110	regulation of microtubule polymerization or depolymerization	0.878366	1	-1.01085	0.671005	HSPA1A, GAS2L1, EML2, AKAP9, MECP2, SKA2, RPS3, STMN1, GIT1, MET, NUMA1	SKA1, NAV3, SLAIN2, SKA3, CLASP1, ARHGEF2, ATXN7, CDK5RAP2, TTBK2	0.878366
GO:0031111	negative regulation of microtubule polymerization or depolymerization	1	0.880633	-0.490474	1.02995	EML2, STMN1	NAV3, CLASP1, ARHGEF2, ATXN7, TTBK2, APC, TPX2, TAOK1	0.880633
GO:0031112	positive regulation of microtubule polymerization or depolymerization	0.831325	1	-1.12961	-0.699375	HSPA1A, AKAP9, MECP2, RPS3, GIT1, MET, NUMA1	HSPA1A, MECP2, RPS3, AKAP9, NUMA1, DCTN1, ARL2, HSPA1B, MAPRE1, DRG1, PAK1	0.831325
GO:0031113	regulation of microtubule polymerization	0.808162	0.984388	-1.15829	-0.77165	HSPA1A, EML2, AKAP9, MECP2, RPS3, STMN1, GIT1, MET, NUMA1	HSPA1A, EML2, MECP2, RPS3, AKAP9, NUMA1, DCTN1, TBCD, ABL1, ARL2, HSPA1B, RANGRF, MAPRE1, DRG1, PAK1	0.808162
GO:0031114	regulation of microtubule depolymerization	0.861775	0.621769	1.07356	1.46086	NAV3, ATXN7, TAOK1, CLASP1, CIB1	NAV3, CLASP1, ARHGEF2, ATXN7, TTBK2, APC, TPX2, TAOK1	0.621769
GO:0031115	negative regulation of microtubule polymerization	0.867458	0.921115	-1.12485	-0.938275	EML2, STMN1	EML2, TBCD, MAPRE1	0.867458
GO:0031116	positive regulation of microtubule polymerization	0.831325	1	-1.12961	-0.699375	HSPA1A, AKAP9, MECP2, RPS3, GIT1, MET, NUMA1	HSPA1A, MECP2, RPS3, AKAP9, NUMA1, DCTN1, ARL2, HSPA1B, MAPRE1, DRG1, PAK1	0.831325
GO:0031122	cytoplasmic microtubule organization	0.990931	0.624583	0.747328	1.47901	CENPJ, SLAIN2, PCM1, RAB11A, CLASP1, DLG1	EZR, KATNA1, PCM1, SLAIN2, CENPJ, CLASP1	0.624583
GO:0031123	RNA 3'-end processing	1	0.981568	-0.648666	-0.788654	ZC3H3, CDK9	ZC3H3, CDK9, AHCYL1, TRNT1, SUPV3L1, PAF1, HSF1	0.981568
GO:0031124	mRNA 3'-end processing	0.953161	0.935332	-0.884604	-0.878425	ZC3H3, CDK9, AHCYL1, ZFP36L1, PAF1	ZC3H3, CDK9, AHCYL1, PAF1, HSF1	0.935332
GO:0031145	anaphase-promoting complex-dependent catabolic process	0.878366	0.874325	-1.09291	-1.09034	PLK1, UBE2S, CDC20	PLK1, UBE2S	0.874325
GO:0031146	SCF-dependent proteasomal ubiquitin-dependent protein catabolic process	1	0.917019	-0.614961	-0.975794	FBXW5, FBXL2, FBXO9, FBXW11, KIF14	FBXW5, FBXO9, FBXL15	0.917019
GO:0031163	metallo-sulfur cluster assembly	0.878366	1	1.02254	0.621394	ISCU, CIAO2B, BOLA2, HSCB	ISCU, CIAO2B, HSPA9, BOLA2, HSCB, FXN, ABCB7, CIAO2A, GLRX5, CIAO1, NFU1, GLRX3, MMS19, NUBP1	0.878366
GO:0031167	rRNA methylation	0.910613	1	0.944886	-0.508253	DIMT1, METTL5, METTL15, NSUN5, TRMT112	MRM2, MRM3, FBL, BUD23, TRMT112, NSUN5, DIMT1, METTL5, METTL15	0.910613
GO:0031214	biomineral tissue development	0.911748	0.814606	-0.957402	-1.17896	ENPP1, GAS6, FAM20C, ECM1, CCN1	GAS6, FAM20C, ENPP1, BMP4	0.814606
GO:0031268	pseudopodium organization	0.665489	0.924714	-1.34451	-0.8952	CDC42EP1	CDC42EP1	0.665489
GO:0031269	pseudopodium assembly	0.665489	0.924714	-1.34451	-0.8952	CDC42EP1	CDC42EP1	0.665489
GO:0031279	regulation of cyclase activity	0.6895	0.917019	-1.33817	-0.965095	ADRB2, CAP2, GNAI2, ADORA2B	GNAI2, ADRB2, ADORA2B, CAP2	0.6895
GO:0031281	positive regulation of cyclase activity	0.781506	0.924714	-1.20421	-0.886521	ADRB2, CAP2, ADORA2B	ADRB2, ADORA2B, CAP2	0.781506
GO:0031293	membrane protein intracellular domain proteolysis	0.623962	0.721964	-1.41841	-1.30458	APH1A, NCSTN, TGFB1, ADAM9, MBTPS2	APH1A, NCSTN, TGFB1, ADAM9, MBTPS2	0.623962
GO:0031294	lymphocyte costimulation	0.916192	0.936463	-0.947108	-0.864441	CSK, AKT1	AKT1, CSK	0.916192
GO:0031295	T cell costimulation	0.884509	0.941065	-1.03458	-0.858575	CSK, AKT1	AKT1, CSK	0.884509
GO:0031297	replication fork processing	0.875128	0.83704	1.0055	1.1243	GEN1, CENPX, SAMHD1, ZRANB3, MMS22L, BLM, BRCA2, FAM111A, MRE11, ALYREF	GEN1, BRCA2, ZRANB3, FAM111A, BLM, MMS22L, MRE11, ALYREF, WRN, PARP1, CENPS, RAD51, RFWD3	0.83704
GO:0031330	negative regulation of cellular catabolic process	1	0.936903	0.749487	0.949346	CSNK2A2, NUPR1, USP7, RPL23, HNRNPAB, OGT, BCL2, METTL16, PDCL3, MTOR, NBAS, STYX	CSNK2A2, NUPR1, RPL23, HNRNPAB, USP7, MTOR, LEPR, TAF1, FHIT, METTL16, PARN, RYBP, BCL2, HSP90AB1, OGT, TAB2	0.936903
GO:0031333	negative regulation of protein-containing complex assembly	0.847853	0.832744	-1.08575	-1.12784	CLU, PMEPA1, EML2, HIP1R, SVIP, KANK1, MYADM, HMGB1, ZNF827, NOP53, STMN1	PMEPA1, HIP1R, CLU, GSN, SVIP, DKK1, NOP53, EML2, MYADM, HSF1	0.832744
GO:0031334	positive regulation of protein-containing complex assembly	0.793668	0.939506	1.11203	0.909505	MMP1, ISG15, CSF2, FERMT1, SLF2, TP53	MMP1, ISG15, SLF2, TP53, NAV3, FNIP1, GSK3B, SLAIN2, DHX33, FAF1, SPIDR, WASHC2C, FERMT1, CDK5RAP2	0.793668
GO:0031338	regulation of vesicle fusion	0.896143	0.888258	-1.02148	-1.03455	ANXA2	ANXA2, STXBP1	0.888258
GO:0031341	regulation of cell killing	0.812352	0.949445	1.15537	-0.862252	HLA-F, KLRC2, ICAM1, HLA-B	HLA-DRB1, F2RL1, HLA-DRA, NECTIN2, BCL2L1, LAMP1	0.812352
GO:0031342	negative regulation of cell killing	0.738082	0.987905	1.32228	0.674894	HLA-F, HLA-B	HLA-F, HLA-E, HLA-B, HLA-A, SERPINB9, MICA	0.738082
GO:0031343	positive regulation of cell killing	0.808162	0.893766	1.1648	-1.02632	HLA-F, KLRC2, HLA-B	HLA-DRB1, F2RL1, HLA-DRA, NECTIN2, LAMP1, PVR	0.808162
GO:0031345	negative regulation of cell projection organization	1	0.852338	-0.755712	-1.10429	ITM2C, EVI5L, EVL, KANK1, CEP97, MAP4, PTPN9, ODF2L, EFNB2	ITM2C, EVI5L, EFNB2	0.852338
GO:0031346	positive regulation of cell projection organization	0.878366	0.97722	1.0159	0.843479	MDK, DSCAM, CARMIL1, SLIT2, PTK7, ROBO1, IFT20, BDNF, HTT, ACTR2, RREB1, CORO1C, ABI2, MARK2, WASF2	MDK, ZNF804A, CARMIL1, CORO1C, SLIT2, RHOQ, ABI2, CEP135	0.878366
GO:0031348	negative regulation of defense response	0.838998	0.894934	-1.09529	-1.01117	MVK, PPARG, RNF26, TNFRSF1A, HLA-DRB1, MICA, SELENOS, RORA, FAM3A, KLF4, RHBDF2	MVK, FAM3A, RNF26, HLA-DRB1, TNFRSF1A, KLF4	0.838998
GO:0031349	positive regulation of defense response	0.779072	0.919041	1.14587	0.946507	MDK, HLA-F, KLRC2, IL6, POLR3G, VAMP8, RIOK3, XRCC5, NINJ1, SIN3A, PLSCR1, RIPK1, CASP4, AP1G1, RPS19, POLR3D, PYCARD	MDK, FYN, POLR3G, KLRC2, CASP4, RIOK3, IL6, XRCC5, AP1G1, PLSCR1, HLA-F, NFKBIZ, AIM2, IFI16, NONO, PLCG2, RIPK1, RPS19, SIN3A, MAP3K7, CGAS, HSP90AA1, PAK2	0.779072
GO:0031365	N-terminal protein amino acid modification	0.665489	0.625978	-1.35398	-1.34386	NMT2, NMT1, SOX4, METAP1, METAP2	SOX4, NMT1, NMT2	0.625978
GO:0031396	regulation of protein ubiquitination	1	1	-0.594272	-0.706679	LIMK1, SOX4, HSPA1A, PINK1, MTA1, SASH1, AKT1, SVBP, BIRC2, ARRB1, FKBP1A, GSK3A, PPIA, PLK1, RPS3, PRICKLE1, NSMCE3, RPL5, UBE2S, CAV1, CDC14B, CDC20, SPRY2, CDK5RAP3	SOX4, HSPA1A, LIMK1, AKT1, PINK1, BIRC2, ARRB1, MTA1, PLK1, PRICKLE1, GSK3A, SPRY2, VPS28, SVBP, RPL5, NSMCE3, PSMD10, UBE2S, UBB, PPIA, PIN1, FKBP1A, CDK5RAP3, PRR7, RPS3, U2AF2	1
GO:0031397	negative regulation of protein ubiquitination	1	0.987905	-0.716689	-0.773018	LIMK1, SOX4, HSPA1A, AKT1, SVBP, ARRB1, PPIA, RPS3, RPL5, CAV1, CDC20, SPRY2	SOX4, HSPA1A, LIMK1, AKT1, ARRB1, SPRY2, VPS28, SVBP, RPL5, PPIA, PRR7, RPS3, U2AF2	0.987905
GO:0031398	positive regulation of protein ubiquitination	0.998572	1	0.807445	-0.603129	BIRC3, ARRDC3, BRCA1, RPS2, CENPX, MYCBP2, UBQLN1, PDCD6, FBXW7, COMMD1, BCL10, DDX3X, HUWE1, STUB1, FANCI, BMI1, UBE2C, RBX1, UBE3A, NDFIP2, RCHY1, BTRC	PINK1, BIRC2, MTA1, PLK1, PRICKLE1, GSK3A, NSMCE3, PSMD10, UBE2S, UBB, PIN1, FKBP1A, CDK5RAP3	0.998572
GO:0031440	regulation of mRNA 3'-end processing	0.746075	0.771771	-1.267	-1.23249	ZC3H3, CDK9, AHCYL1, ZFP36L1, PAF1	ZC3H3, CDK9, AHCYL1, PAF1, HSF1	0.746075
GO:0031442	positive regulation of mRNA 3'-end processing	0.966535	1	0.817584	-0.476014	NCBP1, CDC73, NUDT21	PAF1, HSF1	0.966535
GO:0031445	regulation of heterochromatin formation	1	1	0.487058	0.607184	SIN3A, PHF8, SAMD1, MPHOSPH8	PHF8, KDM1A, SIN3A, SAMD1, ATF7IP	1
GO:0031453	positive regulation of heterochromatin formation	1	1	-0.429116	-0.52876	TRIM28, DNMT1, PPHLN1	TRIM28, PPHLN1, SETDB1, DNMT1	1
GO:0031468	nuclear membrane reassembly	0.688553	0.775644	-1.3242	-1.22469	REEP4, CHMP1A, CHMP2B, SIRT2, RCC1, CHMP2A	REEP4, CHMP1A, SIRT2, CHMP2A	0.688553
GO:0031503	protein-containing complex localization	1	0.675345	0.653457	1.30332	XPO1, WDR35, HIP1, SSX2IP, NMD3, SEH1L, PCM1, IFT74, AKIRIN2	XPO1, EZR, WDR35, NMD3, STX7, PCM1, NDC1, OPHN1, RCC2, SEH1L, AKIRIN2, WDR19, IFT74, DLG1	0.675345
GO:0031507	heterochromatin formation	0.997838	0.997585	-0.765663	-0.722877	HMGA2, HMGB1, SIRT6, TRIM28, HDAC1, SPTY2D1, DNMT1, CBX3	CENPV, TRIM28, SIRT6, HMGA2, HDAC1, SPTY2D1	0.997585
GO:0031529	ruffle organization	0.995828	0.911439	-0.726069	-0.99644	CORO1B, EVL, KANK1, CAV1, EPS8L2	CORO1B, ARFIP2, EVL, ARF6, EPS8L2	0.911439
GO:0031532	actin cytoskeleton reorganization	1	0.828624	-0.756812	-1.13012	SYDE1, ARHGDIB, DAPK3, ESAM, ATP2C1, FLNA, ARHGDIA	ARHGDIB, ESAM, SYDE1, GSN, PDLIM4, DAPK3, FLNA, CDK5	0.828624
GO:0031570	DNA integrity checkpoint signaling	0.893316	0.981568	0.973624	0.834462	ERCC6, BRCA1, CHEK2, PLK2, TP53, MUC1, CRADD, NEK11, TIPIN, RPL26, DONSON, DTL, BLM, CHEK1, MAP3K20, CLOCK, ATM, HUS1, TRIAP1, NBN, INTS7	ERCC6, BRCA1, NEK11, TIPIN, TP53, BLM, CHEK1, CLSPN, CHEK2, RPL26, RPA2, INTS7, USP28, MAP3K20, CLOCK, ATF2, RPS27L, MDC1, TRIAP1, RFWD3, DTL	0.893316
GO:0031571	mitotic G1 DNA damage checkpoint signaling	0.240477	0.981568	1.73018	0.783788	CHEK2, PLK2, TP53, MUC1, CRADD, RPL26, ATM, TRIAP1	TP53, CHEK2, RPL26, RPA2, RPS27L, TRIAP1, RFWD3, WAC, PRKDC	0.240477
GO:0031573	mitotic intra-S DNA damage checkpoint signaling	0.478295	0.611161	1.64629	1.50606	CHEK2, NEK11, TIPIN	NEK11, TIPIN, CHEK2, ATF2, MDC1, RAD17	0.478295
GO:0031577	spindle checkpoint signaling	1	1	-0.668238	-0.696028	CCNB1, CHFR, ANAPC15, TRIP13, PLK1, CDT1, DYNC1LI1, MAD2L1BP, IK	CHFR, CCNB1, PLK1, MAD2L1BP, ANAPC15	1
GO:0031579	membrane raft organization	0.63396	0.864536	-1.43079	-1.10451	NPC1, FLOT1, S100A10, ANXA2, MYADM, CAV2, CAV1	GSN, NAXE, MYADM, FLOT1, ANXA2, S100A10, CAV2	0.63396
GO:0031623	receptor internalization	0.542631	0.832744	-1.42583	-1.13127	PCSK9, ANKRD13D, TFRC, SDCBP, WDR54, FLOT1, ANXA2, ARRB1, VEGFA, RAMP1, LRPAP1, DNM2, AP2M1, CAV1	PCSK9, ANKRD13D, RAMP1, WDR54, ARRB1, DNM2, DKK1, AP2M1, LRPAP1, VEGFA, FLOT1, RAB31, ANXA2	0.542631
GO:0031638	zymogen activation	0.405698	0.429632	-1.56085	-1.54428	PLAU, PGK1, ENO1, MMP14, PLAT, FADD, SERPINE1, LGMN, S100A10, CTSL, ANXA2, CTSZ, PERP	PLAT, PLAU, MMP14, PGK1, ENO1, CTSZ, BAK1, FADD	0.405698
GO:0031639	plasminogen activation	0.405698	0.270706	-1.56253	-1.66095	PLAU, PGK1, ENO1, PLAT, SERPINE1, S100A10, ANXA2, CTSZ	PLAT, PLAU, PGK1, ENO1, CTSZ	0.270706
GO:0031640	killing of cells of another organism	0.903843	0.852338	-0.990633	-1.14016	GAPDH, ROMO1, BCL2L1	GAPDH, ROMO1, BCL2L1	0.852338
GO:0031644	regulation of nervous system process	0.800244	0.950442	1.22605	0.777386	TYMP, NLGN1, APP	NLGN1, TNFRSF21, APP, TYMP, AKAP9	0.800244
GO:0031648	protein destabilization	1	0.888258	-0.558115	-1.0056	PRNP, PLK1, SIRT6, PEX2, FBXW11, DAZAP2	PRNP, GSN, PLK1, SIRT6	0.888258
GO:0031663	lipopolysaccharide-mediated signaling pathway	0.771891	0.704154	-1.214	-1.30457	IRAK1, SASH1, TGFB1, CARD8, NFKBIL1, PRKCA, IL18, MTDH	IRAK1, TGFB1, NFKBIL1	0.704154
GO:0031664	regulation of lipopolysaccharide-mediated signaling pathway	0.896143	0.891221	-1.02375	-1.02901	SASH1, CARD8, NFKBIL1, PRKCA	NFKBIL1, CARD8, PRKCA, CD55	0.891221
GO:0031667	response to nutrient levels	0.302388	0.685391	-1.50493	-1.24105	AKR1C3, HSPA5, SREBF2, FADS1, LDLR, DAP, PPARG, MAP1LC3A, GAS6, WDR45B, TBL2, WIPI1, PLIN3, SESN2, WDR45, GNAI2, RRAGA, PIM1, KANK2, PRKAG1, SNAI2, HNRNPA1, ZFP36, PLIN2	AKR1C3, GAS6, MAP1LC3A, PLIN3, DAP, KANK2, SREBF2, TBL2, WDR45B, FADS1, LDLR, RRAGA, SNAI2, CDKN2D, HSPA5, WDR45, ZFP36, GNAI2	0.302388
GO:0031668	cellular response to extracellular stimulus	0.259032	0.572509	-1.56012	-1.37549	AKR1C3, HSPA5, SREBF2, FADS1, DAP, MAP1LC3A, GAS6, WDR45B, TBL2, WIPI1, PLIN3, SESN2, WDR45, RRAGA, PIM1, KANK2, PRKAG1, SNAI2, HNRNPA1, PLIN2	AKR1C3, GAS6, MAP1LC3A, PLIN3, DAP, KANK2, SREBF2, TBL2, WDR45B, FADS1, RRAGA, SNAI2, NR4A2, HSPA5, WDR45	0.259032
GO:0031669	cellular response to nutrient levels	0.234786	0.572509	-1.60203	-1.37019	AKR1C3, HSPA5, SREBF2, FADS1, DAP, MAP1LC3A, GAS6, WDR45B, TBL2, WIPI1, PLIN3, SESN2, WDR45, RRAGA, PIM1, KANK2, PRKAG1, SNAI2, HNRNPA1, PLIN2	AKR1C3, GAS6, MAP1LC3A, PLIN3, DAP, KANK2, SREBF2, TBL2, WDR45B, FADS1, RRAGA, SNAI2, HSPA5, WDR45	0.234786
GO:0031670	cellular response to nutrient	0.779072	0.591813	-1.22522	-1.49022	GAS6, PIM1, KANK2, SNAI2, SNW1, DCPS, USF2	GAS6, KANK2, SNAI2, USF2, DCPS, SNW1	0.591813
GO:0031929	TOR signaling	0.953854	0.910093	-0.900559	-0.985914	DDIT4, STK11, GPAT3, PIH1D1, SESN2, HDAC3, RRAGA, LAMTOR1, MLST8, AKT1S1, MEAK7, FBXO9	DDIT4, GPAT3, STK11, PIH1D1, RRAGA, AKT1S1, FBXO9, RPS6KB2, HDAC3, SYAP1, LAMTOR1, MLST8	0.910093
GO:0031952	regulation of protein autophosphorylation	0.794821	0.715682	-1.19795	-1.28749	ENPP1, CALM3, MVP, TOM1L1, VEGFA	ENPP1, MVP, CALM3, ERRFI1, VEGFA	0.715682
GO:0031954	positive regulation of protein autophosphorylation	0.926543	0.982426	-0.928249	-0.750588	CALM3, TOM1L1, VEGFA	CALM3, VEGFA, TOM1L1	0.926543
GO:0031960	response to corticosteroid	0.945778	0.854377	-0.880833	-1.11447	AKR1C3, ZFP36, GOT1, ZFP36L1	AKR1C3, ZFP36, ZFP36L2	0.854377
GO:0031998	regulation of fatty acid beta-oxidation	0.831325	0.617655	-1.19033	-1.42978	AKT2, AKT1, IRS2	AKT1, AKT2, PPARA, IRS1	0.617655
GO:0032006	regulation of TOR signaling	0.89453	0.870923	-0.991896	-1.06189	DDIT4, STK11, GPAT3, PIH1D1, SESN2, HDAC3, RRAGA, LAMTOR1, MLST8, AKT1S1, FBXO9	DDIT4, GPAT3, STK11, PIH1D1, RRAGA, AKT1S1, FBXO9, HDAC3	0.870923
GO:0032007	negative regulation of TOR signaling	0.738082	0.762966	-1.2757	-1.24757	DDIT4, STK11, SESN2	DDIT4, STK11, AKT1S1	0.738082
GO:0032008	positive regulation of TOR signaling	1	0.997585	-0.70055	-0.698194	PIH1D1, HDAC3, RRAGA, LAMTOR1, MLST8	PIH1D1, RRAGA, HDAC3, LAMTOR1, MLST8	0.997585
GO:0032024	positive regulation of insulin secretion	0.878366	0.817835	-1.05666	-1.20089	HLA-DRB1, STX4	HLA-DRB1, STX4, TM7SF3, TCF7L2	0.817835
GO:0032042	mitochondrial DNA metabolic process	0.665489	0.814606	1.40876	1.1521	METTL4, SSBP1, TOP3A, POLG2, MPV17, RRM1	METTL4, SSBP1, PARP1, RRM1, PRIMPOL, MGME1, TOP3A, POLG2, DNA2	0.665489
GO:0032048	cardiolipin metabolic process	1	0.949445	-0.630021	-0.82211	CRLS1, PNPLA8	SLC27A1	0.949445
GO:0032060	bleb assembly	0.6895	0.825878	-1.33006	-1.16367	EMP1, MYLK	EMP1, EMP2, EMP3	0.6895
GO:0032069	regulation of nuclease activity	0.722842	0.911467	-1.29064	-0.986431	HSPA1A, TMBIM6, AKT1, HMGB1, RPS3	HSPA1A, AKT1, TMBIM6	0.722842
GO:0032070	regulation of deoxyribonuclease activity	0.847853	0.999431	-1.13642	-0.650048	AKT1, HMGB1, RPS3	AKT1	0.847853
GO:0032074	negative regulation of nuclease activity	0.986936	1	-0.76353	-0.620045	TMBIM6	TMBIM6	0.986936
GO:0032075	positive regulation of nuclease activity	0.657882	0.711538	-1.35537	-1.3003	HSPA1A, AKT1, RPS3	HSPA1A, AKT1	0.657882
GO:0032088	negative regulation of NF-kappaB transcription factor activity	0.831325	0.88611	-1.1149	-1.04361	IRAK1, DAP, ARRB1, KLF4, BCL3, PRMT2, ZNF675, DDIT3, RWDD3, CDK5RAP3, CARD8, NFKBIL1, COMMD7, ERBIN	IRAK1, DAP, BCL3, KLF4, ARRB1, NFKBIL1, PSMD10, PRMT2	0.831325
GO:0032091	negative regulation of protein binding	0.285808	0.133422	-1.61739	-1.80292	PCSK9, NES, IFIT1, DVL1, TMBIM6, ADAM15, ADRB2, AKT1, TLE5, CTSZ, GTF2F1, LRPAP1	PCSK9, NES, IFIT1, DVL1, CTSZ, AKT1, ADAM15, CAMK1, TLE5, TMBIM6, CTNNBIP1, ADRB2, DKK1	0.133422
GO:0032092	positive regulation of protein binding	1	1	-0.594486	-0.519786	BAMBI, HIP1R, FLOT1, ANXA2, FKBP1A, RAN, CAV1, TIAM1, EPB41, BMP4	BMP4, HIP1R, RAN, PIN1, FLOT1, FKBP1A, ANXA2	1
GO:0032147	activation of protein kinase activity	0.922895	0.939035	-0.93282	-0.876473	IRAK1, STK11, ADRB2, TOM1L1, VEGFA, PPIA, EMP2, TRAF2, KIF14, IL18	IRAK1, STK11, ADRB2, NRG1, VEGFA, PPIA, EMP2, TRAF2	0.922895
GO:0032148	activation of protein kinase B activity	1	0.994476	0.680609	0.667521	MTOR, INSR	MTOR	0.994476
GO:0032200	telomere organization	1	0.926923	-0.617998	0.933008	DOT1L, PIF1, PPP1R10, PNKP, APEX1, NEK2, WRAP53, FEN1, HNRNPA1, SMG5, ZNF827, SIRT6, TEN1, ERCC1, GNL3	USP7, NOP10, EXO1, EXOSC10, PARN, TCP1, XRCC5, HSP90AB1, BLM, SMG1, SMC6, TERF2, MRE11, RPA2, DCP2, TENT4B, NSMCE2, EZH2, MAP3K4, POT1, NAF1, WRN, HDAC8, SMC5, PARP1, RIF1, NEK7, TNKS, HSP90AA1, SMG6	0.926923
GO:0032201	telomere maintenance via semi-conservative replication	1	0.996391	-0.605091	0.628796	FEN1	BLM, WRN, DNA2	0.996391
GO:0032204	regulation of telomere maintenance	1	1	-0.552601	0.710822	PIF1, PPP1R10, PNKP, NEK2, HNRNPA1, SMG5, SIRT6, TEN1, ERCC1, GNL3	USP7, EXOSC10, PARN, TCP1, XRCC5, SMG1, TERF2, MRE11, DCP2, TENT4B, MAP3K4, POT1, NAF1, HDAC8, NEK7, TNKS, SMG6, HMBOX1, TNKS2, HNRNPC, HNRNPU, AURKB, MAPK1, NAT10, RAD50	1
GO:0032205	negative regulation of telomere maintenance	1	1	-0.496576	-0.507623	PIF1, HNRNPA1, TEN1, ERCC1	STN1, ERCC1, PIF1, TEN1	1
GO:0032206	positive regulation of telomere maintenance	1	1	-0.526973	0.606838	PPP1R10, PNKP, NEK2, HNRNPA1, SIRT6, GNL3	PARN, TCP1, XRCC5, TERF2, MRE11, MAP3K4, POT1, NAF1, NEK7, TNKS, HMBOX1, TNKS2, AURKB, MAPK1, RAD50	1
GO:0032210	regulation of telomere maintenance via telomerase	1	1	-0.538621	0.75658	PIF1, PNKP, NEK2, HNRNPA1, SMG5, TEN1	EXOSC10, PARN, TCP1, XRCC5, TERF2, DCP2, TENT4B, MAP3K4, POT1, NAF1, NEK7, TNKS, SMG6, HMBOX1, HNRNPC, HNRNPU, AURKB, MAPK1, NAT10	1
GO:0032211	negative regulation of telomere maintenance via telomerase	1	1	-0.588191	0.641064	PIF1, HNRNPA1, TEN1, ACD, GNL3L, HNRNPU	EXOSC10, TERF2, DCP2, TENT4B, POT1	1
GO:0032212	positive regulation of telomere maintenance via telomerase	1	0.987905	-0.523849	0.76753	PNKP, NEK2, HNRNPA1	PARN, TCP1, XRCC5, MAP3K4, POT1, NAF1, NEK7, TNKS, HMBOX1, AURKB, MAPK1	0.987905
GO:0032231	regulation of actin filament bundle assembly	0.755641	0.888258	-1.20133	-1.03607	LIMK1, CCN2, ARHGEF10, ACTG1, RGCC, PXN, S100A10, EVL, SORBS3, DLC1, STMN1, RHOA, MET	RGCC, LIMK1, CCN2, PXN, EVL, ACTG1, SORBS3, ARHGEF10, RHOC, S100A10	0.755641
GO:0032232	negative regulation of actin filament bundle assembly	1	0.460627	-0.471623	1.65994	DLC1, STMN1, MET	CLASP1, PHLDB2, CLASP2, WASF2, PAK2, PPFIA1	0.460627
GO:0032233	positive regulation of actin filament bundle assembly	0.660784	0.738144	-1.36466	-1.25388	LIMK1, CCN2, ARHGEF10, RGCC, PXN, S100A10, EVL, SORBS3	RGCC, LIMK1, CCN2, PXN, EVL, SORBS3, ARHGEF10, RHOC, S100A10	0.660784
GO:0032239	regulation of nucleobase-containing compound transport	1	0.901635	0.465492	0.971945	NUP153, RIPK1, DHX9, AKAP8L, KHDRBS1, SETD2	NUP153, DHX9, KHDRBS1, RIPK1	0.901635
GO:0032259	methylation	1	0.950442	0.637547	0.911851	NNMT, CAMKMT, BRCA1, OGT, TET3, METTL16, KANSL3, SETD7, DIMT1, TRMT6, PRMT3, NTMT1, METTL5, METTL4, KMT2A, FAM98A, METTL8, CBLL1, METTL15, HSD17B10, COMT, BRD4, EHMT1, DPY30, WTAP, ANTKMT, NFYA, NSUN5, KANSL1, PRDM5, ETF1, THUMPD3, TRMT112, KMT5A, CARM1, VIRMA, RRP8	NNMT, PRDM5, METTL4, CAMKMT, BRCA1, HNMT, PRMT3, METTL16, TET3, WTAP, OGT, CBLL1, FAM98A, KANSL3, RBBP5, KMT5A, PCMT1, NTMT1, METTL6, HSD17B10, KANSL1, SETD7, NFYA, KMT2A, TRMT6, EZH2, METTL8, THUMPD3, KMT2E, TGS1	0.950442
GO:0032271	regulation of protein polymerization	0.867458	0.911527	-1.06798	-0.980086	HSPA1A, VASP, ESAM, EML2, AKAP9, MECP2, HIP1R, KANK1, MYADM, RPS3, STMN1, GIT1, MET, NUMA1, NCK2, BAIAP2L1, HSPA1B	ESAM, HSPA1A, HIP1R, GSN, ARF6, EML2, MYADM, VASP, MECP2, CCL26, BAIAP2L1, RPS3, KANK1, AKAP9, NCK2	0.867458
GO:0032272	negative regulation of protein polymerization	0.872458	0.891221	-1.09152	-1.01576	EML2, HIP1R, KANK1, MYADM, STMN1	HIP1R, GSN, EML2, MYADM, KANK1	0.872458
GO:0032273	positive regulation of protein polymerization	0.878366	0.958587	-1.0269	-0.837445	HSPA1A, VASP, AKAP9, MECP2, RPS3, GIT1, MET, NUMA1, NCK2, BAIAP2L1, HSPA1B	HSPA1A, ARF6, VASP, MECP2, CCL26, BAIAP2L1, RPS3, AKAP9, NCK2, CTTN, NUMA1, DCTN1, ARL2, HSPA1B, MAPRE1, DRG1, CDC42EP2, PAK1	0.878366
GO:0032330	regulation of chondrocyte differentiation	0.979002	0.672695	-0.799668	-1.34896	SOX5, SNAI2	EFEMP1, SNAI2	0.672695
GO:0032350	regulation of hormone metabolic process	0.903786	0.851172	-0.984373	-1.12761	AKR1C3	AKR1C3, DKK3	0.851172
GO:0032351	negative regulation of hormone metabolic process	0.897998	0.738144	-1.0141	-1.27897	AKR1C3	AKR1C3, DKK3	0.738144
GO:0032355	response to estradiol	0.912057	0.773789	0.916311	1.25498	CTNNB1, NRIP1, EGFR, STAT3, LCOR	NRIP1, CTNNB1, LCOR, NCOA3, STAT3	0.773789
GO:0032365	intracellular lipid transport	0.127558	0.624583	-1.80661	-1.37404	PCSK9, STARD4, LDLR, TMEM41B, NPC1, NPC2	PCSK9, STARD4, LDLR, CPT1A, NPC2, OSBPL2, TMEM41B, ANXA2	0.127558
GO:0032366	intracellular sterol transport	0.234786	0.624583	-1.75616	-1.36996	PCSK9, STARD4, LDLR, NPC1, NPC2	PCSK9, STARD4, LDLR	0.234786
GO:0032367	intracellular cholesterol transport	0.234786	0.624583	-1.75616	-1.36996	PCSK9, STARD4, LDLR, NPC1, NPC2	PCSK9, STARD4, LDLR	0.234786
GO:0032368	regulation of lipid transport	0.094206	0.261376	-1.84552	-1.67626	PCSK9, LIPG, SREBF2, DBI, APOC1, PPARG, SURF4, AKT2, AKT1, NR1H2, ANXA2, GPS2	PCSK9, LIPG, SREBF2, AKT1, DBI, NR1H2, AKT2, APOC1, PPARA, NAXE, SURF4, ANXA2, LAMTOR1, GPS2	0.094206
GO:0032369	negative regulation of lipid transport	0.234786	0.0505511	-1.65908	-1.88963	PCSK9, SREBF2, APOC1, AKT2, AKT1, NR1H2	PCSK9, SREBF2, AKT1, NR1H2, AKT2, APOC1	0.0505511
GO:0032370	positive regulation of lipid transport	0.455564	0.685664	-1.58285	-1.32345	LIPG, DBI, PPARG, NR1H2, ANXA2, GPS2	LIPG, DBI, NR1H2, ANXA2, GPS2, PPARG, TMEM30A	0.455564
GO:0032371	regulation of sterol transport	0.0513568	0.560135	-1.88978	-1.52948	PCSK9, LIPG, SREBF2, APOC1, PPARG	PCSK9, LIPG, SREBF2, NR1H2, APOC1, NAXE, ANXA2, LAMTOR1, GPS2	0.0513568
GO:0032373	positive regulation of sterol transport	0.542631	0.680105	-1.4618	-1.3599	LIPG, PPARG, NR1H2, ANXA2, GPS2	LIPG, NR1H2, ANXA2, GPS2, PPARG	0.542631
GO:0032374	regulation of cholesterol transport	0.0513568	0.560135	-1.88978	-1.52948	PCSK9, LIPG, SREBF2, APOC1, PPARG	PCSK9, LIPG, SREBF2, NR1H2, APOC1, NAXE, ANXA2, LAMTOR1, GPS2	0.0513568
GO:0032376	positive regulation of cholesterol transport	0.542631	0.680105	-1.4618	-1.3599	LIPG, PPARG, NR1H2, ANXA2, GPS2	LIPG, NR1H2, ANXA2, GPS2, PPARG	0.542631
GO:0032386	regulation of intracellular transport	0.720118	0.520379	-1.18316	-1.37234	PCSK9, INSIG1, SREBF1, NMT1, GAS6, STK11, PINK1, SPAG5, LAMP1, RANGAP1, GCC2, OS9, HDAC3, MAP2K2, TBC1D20, ANXA2, SVIP, DYNC1H1, NRDE2, SNAPIN, FLNA, DMAP1, SUFU, GSK3A, TGFB1, RAN, MSN, DERL2, SIRT6, DENND10, EDEM1, RIPOR1, PTPN23, YIPF5, TRIM28	PCSK9, INSIG1, GAS6, CDH1, BMP4, SREBF1, NMT1, STK11, MAP2K2, GDI1, SVIP, OS9, PINK1, CAMK1, DENND10, SUFU, BAG3, DMAP1, SPAG5, FLNA, GSK3A, TGFB1, TRIM28, SIRT6, HDAC3, LAMP1, SNAPIN, TBC1D20, RANGAP1, BCAP31, YIPF5, NRDE2, GCC2, RIPOR1, RAN, MAP2K1, ANXA2	0.520379
GO:0032387	negative regulation of intracellular transport	0.213675	0.453494	-1.73141	-1.51605	PCSK9, INSIG1, RANGAP1, OS9, SVIP, SUFU, DERL2, GDI1	PCSK9, INSIG1, GDI1, SVIP, OS9, SUFU	0.213675
GO:0032388	positive regulation of intracellular transport	0.831325	0.715682	1.07938	-1.20628	CDH1, CEMIP, PIK3R1, PDCD5, RBM22, SCP2, FBXW7, MIEF1, XPO4, GSK3B, JUP, B3GAT3, FIS1, CEP290	GAS6, CDH1, NMT1, STK11, CAMK1, BAG3, DMAP1, SPAG5, FLNA, GSK3A, TGFB1, TRIM28, SIRT6, HDAC3, SNAPIN, TBC1D20, BCAP31, NRDE2, RIPOR1, RAN, ANXA2, CD81, JUP, TMEM30A, ERGIC3, CEMIP, YWHAE, EMD, EIPR1, TCF7L2, PTPN23, DYNC1H1, CIB1, MYO1C, NUMA1	0.715682
GO:0032392	DNA geometric change	1	0.866889	-0.666217	1.04256	DDX1, MCM5, GINS4, ERCC3, CDC45, MCM7, MCM3, MCM6, SUPV3L1, MCM2	MTERF1, ASCC3, MCM8, ZRANB3, BLM, SSBP1, MRE11, DHX9, POT1, WRN, GINS1, RAD51	0.866889
GO:0032409	regulation of transporter activity	0.9005	0.918975	-0.981612	-0.961741	PCSK9, SELENON, CALM3, CAPN1, ADRB2, PHB2, PRNP, AKAP9, PIM1, AHCYL1	PCSK9, CAPN1, CALM3, PRNP, SELENON, AHCYL1, PHB2, ADRB2, CACNB4, CNIH3	0.9005
GO:0032410	negative regulation of transporter activity	0.660784	0.887564	-1.36729	-1.02976	PCSK9, CALM3	PCSK9, CALM3	0.660784
GO:0032411	positive regulation of transporter activity	0.897135	0.825865	0.946064	1.13107	SGK1, EDN1, NDUFA4, STIM2, GLRX, HTT, KMT2A, CALM2, LRRC26, GSTO1, RXRA, ATP1B1	SGK1, EDN1, STIM2, NDUFA4	0.825865
GO:0032412	regulation of ion transmembrane transporter activity	0.875929	0.829466	-1.04828	-1.11443	PCSK9, SELENON, CALM3, CAPN1, ADRB2, PHB2, PRNP, AKAP9, AHCYL1	PCSK9, CAPN1, CALM3, PRNP, SELENON, AHCYL1, PHB2, ADRB2, CACNB4, CNIH3	0.829466
GO:0032413	negative regulation of ion transmembrane transporter activity	0.665489	0.864536	-1.3668	-1.09282	PCSK9, CALM3	PCSK9, CALM3	0.665489
GO:0032414	positive regulation of ion transmembrane transporter activity	0.99513	0.984388	0.748948	0.771202	EDN1, NDUFA4, STIM2, GLRX, HTT, CALM2, LRRC26, GSTO1	EDN1, STIM2, NDUFA4	0.984388
GO:0032418	lysosome localization	1	0.888258	0.510919	-1.01871	VAMP8, BORCS5, TMEM106B, ARL8B, SNAP23, BLOC1S2, RNF167, BLOC1S1, SPAG9, VAMP7	SYTL4, UNC13D, SNAPIN, PLEKHM2, RAB34, KXD1, KLC2, SNX4, VAMP7	0.888258
GO:0032434	regulation of proteasomal ubiquitin-dependent protein catabolic process	0.960358	0.921115	-0.895052	-0.933937	HSPA1A, HERPUD1, DVL1, CLU, SDCBP, SGTA, VCP, USP5, SVIP, GSK3A, PLK1, SIRT6, ZER1, NOP53, PRICKLE1, CAV1, NFE2L2, RACK1	HSPA1A, DVL1, CLU, SVIP, SGTA, PLK1, USP5, PRICKLE1, GSK3A, SIRT6, NOP53, ZER1, HERPUD1, KEAP1, BCAP31, PSMD10	0.921115
GO:0032435	negative regulation of proteasomal ubiquitin-dependent protein catabolic process	1	0.920301	0.696176	0.906962	USP7, OGT, STYX, USP9X, BAG5	USP7, FHIT, RYBP, HSP90AB1, OGT, STYX, USP9X, TLK2, UCHL5, WAC, BAG5	0.920301
GO:0032436	positive regulation of proteasomal ubiquitin-dependent protein catabolic process	0.633329	0.561038	-1.35705	-1.44046	HSPA1A, HERPUD1, DVL1, CLU, SGTA, VCP, USP5, GSK3A, PLK1, SIRT6, ZER1, NOP53, PRICKLE1, CAV1, NFE2L2, RACK1	HSPA1A, DVL1, CLU, SGTA, PLK1, USP5, PRICKLE1, GSK3A, SIRT6, NOP53, ZER1, HERPUD1, KEAP1, BCAP31, PSMD10, VCP, SIRT2, NUB1, DDRGK1, HSPBP1, NFE2L2, GABARAP	0.561038
GO:0032438	melanosome organization	0.966535	0.981568	0.820905	0.724069	BACE2, KIF13A, PIKFYVE, AP1M1	RAB32, PIKFYVE, KIF13A	0.966535
GO:0032456	endocytic recycling	0.958213	0.893718	-0.889479	-1.01255	VPS51, ARL4C, PTPN23, VAMP4, EHD2, EHD4, EHD1, RAB11B, RAB13, RAB7A, SNX17, SNX4, SNX27, ARF6, RAB11FIP3, CMTM6, EIPR1	RAB11B, VPS51, RAB13, VAMP4, EHD2, ARF6, EHD1, SNX27, ARL4C, INPP5F, ENTR1, ARHGAP1, EHD4, SNX17	0.893718
GO:0032465	regulation of cytokinesis	0.903232	0.935224	-0.984098	-0.895627	KIF20A, CETN2, CALM3, KIF20B, GIPC1, PLK1, PDXP, GIT1, BCL2L1, RHOA, RACGAP1, KLHL21	KIF20A, CETN2, CALM3, PDXP, PLK1, CENPV, GIPC1, BCL2L1	0.903232
GO:0032467	positive regulation of cytokinesis	1	0.849883	0.699077	1.09123	PKP4, PRKCE, ECT2, CSPP1	PRKCE, PKP4, KIF23, ECT2, CSPP1, PKN2, CDC42	0.849883
GO:0032469	endoplasmic reticulum calcium ion homeostasis	0.966535	0.895039	-0.824057	-1.0227	HERPUD1, TMCO1, BAK1, TGM2, BAX, BCAP31, CCDC47, PACS2	BAK1, TMCO1, HERPUD1, BCAP31	0.895039
GO:0032471	negative regulation of endoplasmic reticulum calcium ion concentration	0.981026	0.984875	0.743675	0.697195	THADA, FIS1	THADA, RAP1GDS1, FIS1	0.981026
GO:0032479	regulation of type I interferon production	0.935471	0.981568	0.885248	-0.80269	ISG15, POLR3G, IFIH1, STAT1, RIOK3, IRF1, HSPD1, POLR3D, PYCARD, DDX3X, POLA1, DHX9, POLR3A	IRAK1, RNF26, GAPDH	0.935471
GO:0032480	negative regulation of type I interferon production	0.93401	0.973893	0.883121	-0.78612	PYCARD, RELB, BANF1, YY1, ITCH, PPM1B, PTPRS, RNF216, OTUD5, NPLOC4, ILRUN, UFD1	PTPRS, UFD1	0.93401
GO:0032481	positive regulation of type I interferon production	0.83978	0.935224	1.08389	0.888693	ISG15, POLR3G, IFIH1, STAT1, RIOK3, IRF1, HSPD1	POLR3G, ISG15, HSPD1, RIOK3, IFIH1, STAT1, DHX9	0.83978
GO:0032486	Rap protein signal transduction	1	0.817835	-0.675351	1.21627	KIF14, RAP1A, RAPGEF2, RAP1B, RAPGEF1	RAP1B, RAPGEF2, RAPGEF1, RAP1A, KIF14	0.817835
GO:0032495	response to muramyl dipeptide	0.9203	0.962831	-0.940363	-0.802349	VIM, ERBIN, ARHGEF2, RIPK2	VIM	0.9203
GO:0032496	response to lipopolysaccharide	0.903843	0.917019	-0.975136	-0.970084	ANKRD1, IRAK1, SELENOS, SERPINE1, SASH1, NR1D1, VIM, ZFP36, AXL, TGFB1, ADAM9, RHOA, XBP1, CARD8, NFKBIL1, ERBIN, PRKCA, IL18	IRAK1, ANKRD1, NR1D1, VIM, ZFP36, TGFB1, NFKBIL1	0.903843
GO:0032504	multicellular organism reproduction	0.84957	0.695168	1.04606	1.27402	INHBA, SLIT2, PPARD, SNRPA1	INHBA, SNRPA1, SLIT2, TGFB2, PPARD, PARN, ABHD2, FSIP2, TOB2, USP9X	0.695168
GO:0032506	cytokinetic process	0.6895	0.611161	-1.30928	-1.42363	KIF20A, CHMP1A, CEP55, RHOA, RACGAP1, CHMP2B, CHMP2A, SNX9	KIF20A, ANXA11, CHMP1A	0.611161
GO:0032507	maintenance of protein location in cell	0.213675	0.572509	-1.7352	-1.45235	INSIG1, HSPA5, PINK1, RANGAP1, SUN2, OS9, AKT1	INSIG1, AKT1, GSN, OS9, PINK1, SUN2, HSPA5, PML, RANGAP1	0.213675
GO:0032508	DNA duplex unwinding	0.99513	0.987905	-0.764903	0.795271	DDX1, MCM5, GINS4, ERCC3, CDC45, MCM7, MCM3, MCM6, SUPV3L1, MCM2	ASCC3, MCM8, BLM, SSBP1, MRE11, DHX9, POT1, WRN, GINS1, RAD51	0.987905
GO:0032509	endosome transport via multivesicular body sorting pathway	0.772963	0.664103	-1.23687	-1.37361	VCP, LAPTM4B, DENND10, CHMP2B	DENND10, LYST, VCP, SORT1, LAPTM4B	0.664103
GO:0032510	endosome to lysosome transport via multivesicular body sorting pathway	0.922895	0.8449	-0.930289	-1.15395	VCP, CHMP2B	LYST, VCP	0.8449
GO:0032515	negative regulation of phosphoprotein phosphatase activity	1	0.880633	-0.658413	1.02219	PTPA, BOD1, FKBP1A	PPP1R15A, MGAT5, GSK3B	0.880633
GO:0032516	positive regulation of phosphoprotein phosphatase activity	1	0.622932	0.640221	1.45428	MTOR, ITGA1, MAGI2, CALM2	MAGI2, PPP1R15A, MTOR, ITGA1, HSP90AB1	0.622932
GO:0032526	response to retinoic acid	1	1	0.634111	-0.579048	GATA6, PTK7, NDUFA13, GSK3B, SOX9, RXRA	CDKN2D, TWF2, TMEM161A	1
GO:0032527	protein exit from endoplasmic reticulum	0.209003	0.616453	-1.74017	-1.38341	INSIG1, HERPUD1, HSP90B1, SELENOS, GCC2, OS9, VCP, HM13, SVIP, DERL2, EDEM1, PREB, SEL1L	INSIG1, SVIP, OS9, HSP90B1, HERPUD1, BCAP31, GCC2, UFD1, VCP, HM13, TECPR2, UBAC2, SELENOS, CD81, TMEM30A, PREB, ERLEC1, DERL1	0.209003
GO:0032528	microvillus organization	0.846927	0.680105	1.10961	1.41419	ATP8B1, PLD1, RAPGEF6, TNIK, EZR	EZR, ATP8B1, PLD1, RAPGEF2	0.680105
GO:0032535	regulation of cellular component size	1	0.935332	-0.737196	-0.904787	VASP, ESAM, LRRC8A, TWF2, HIP1R, SLC9A3R1, KANK1, GOLGA4, MYADM, F2RL1, MSN, PDXP, ATP13A2, CFL2, AKT1S1, AP2M1, RHOA	ESAM, F2RL1, HIP1R, DSCAM, PDXP, GSN, LRRC8A, AKT1S1, TWF2, ARF6, AP2M1, MYADM, ATP13A2, VASP, CCL26, BAIAP2L1, SEMA3A, KANK1, NCK2	0.935332
GO:0032543	mitochondrial translation	1	1	0.681354	-0.518304	MRPL58, NGRN, GATC, MRPS28, METTL8, COA3, UQCC2, MRPS34, FASTKD2, RMND1, MRPS27	MTG1, MTIF3, RCC1L, RPUSD3, TRUB2, YARS2	1
GO:0032570	response to progesterone	1	0.994476	0.654948	0.673576	THBS1, TGFB2, UBE3A, TRERF1, YAP1, ABHD2	TGFB2, YAP1, ABHD2	0.994476
GO:0032602	chemokine production	1	0.715682	-0.718152	-1.26152	CD74, SNAI2, KLF4, F2RL1, HMGB1	CD74, F2RL1, KLF4, SNAI2	0.715682
GO:0032606	type I interferon production	0.935471	0.981568	0.885248	-0.80269	ISG15, POLR3G, IFIH1, STAT1, RIOK3, IRF1, HSPD1, POLR3D, PYCARD, DDX3X, POLA1, DHX9, POLR3A	IRAK1, RNF26, GAPDH	0.935471
GO:0032607	interferon-alpha production	0.6895	0.852338	1.34877	1.1103	IFIH1, STAT1, HSPD1, DDX3X, DHX9	HSPD1, IFIH1, STAT1, DHX9, DDX3X, SETD2	0.6895
GO:0032608	interferon-beta production	0.66692	0.837628	1.42464	1.13101	ISG15, POLR3G, IFIH1, RIOK3, IRF1, POLR3D, PYCARD, DDX3X, DHX9, POLR3A	POLR3G, ISG15, RIOK3, IFIH1, DHX9, PPM1B, HSP90AA1, DDX3X	0.66692
GO:0032609	interferon-gamma production	0.684327	0.913348	1.36145	-0.955767	INHBA, ISG15, BTN3A2, IL1R1	GAS6, HLA-DPA1, HLA-DRB1, HLA-DPB1	0.684327
GO:0032611	interleukin-1 beta production	0.735471	0.817835	1.30297	1.15391	IL6, MALT1, CASP8, SERPINB1, PYCARD, STAT3, AIM2	IL6, MALT1, RIPK2, CASP8, AIM2, STAT3, IFI16	0.735471
GO:0032612	interleukin-1 production	0.966535	0.949445	0.81243	-0.864758	IL6, MALT1, CASP8, SERPINB1, PYCARD, STAT3, AIM2	GAS6, F2RL1	0.949445
GO:0032613	interleukin-10 production	0.878541	0.956338	0.99498	-0.830519	IL6, ISG15, HSPD1, PYCARD, STAT3	HLA-DRB1, F2RL1	0.878541
GO:0032615	interleukin-12 production	0.35057	0.616453	1.70619	1.47259	MDK, THBS1, HLA-B, HSPD1	MDK, HSPD1, THBS1, MAPK14	0.35057
GO:0032623	interleukin-2 production	1	0.973158	0.718915	0.801915	MALT1, NAV3, SPTBN1, PDE4D, GLMN, TRIM27, GBP1	EZR, NAV3, MALT1, GLMN, MAP3K7, PDE4D, SPTBN1	0.973158
GO:0032633	interleukin-4 production	0.830934	0.972628	-1.18232	-0.773149	HLA-DRB1, DDIT3	HLA-DRB1	0.830934
GO:0032635	interleukin-6 production	0.903843	0.572509	-0.968612	-1.47362	GAS6, CD74, HYAL2, MAPK13, ARRB1, F2R, F2RL1, HMGB1	GAS6, HYAL2, CD74, F2RL1, MAPK13, ARRB1, AFAP1L2	0.572509
GO:0032637	interleukin-8 production	0.811452	0.561038	-1.13757	-1.48961	HSPA1A, CD74, HYAL2, FADD, SERPINE1, ARRB1, F2R, KLF4, BCL3, F2RL1, HMGB1, CD58, DDIT3	HYAL2, HSPA1A, CD74, F2RL1, BCL3, CD58, KLF4, ARRB1, FADD, AFAP1L2	0.561038
GO:0032640	tumor necrosis factor production	0.979802	0.921115	0.809815	-0.944909	IL6, THBS1, IFIH1	GAS6, CLU, FADD, ZFP36, NFKBIL1, MIF, EPHB2, FOXP1, MAPKAPK2	0.921115
GO:0032642	regulation of chemokine production	1	0.715682	-0.718152	-1.26152	CD74, SNAI2, KLF4, F2RL1, HMGB1	CD74, F2RL1, KLF4, SNAI2	0.715682
GO:0032647	regulation of interferon-alpha production	0.6895	0.852338	1.34877	1.1103	IFIH1, STAT1, HSPD1, DDX3X, DHX9	HSPD1, IFIH1, STAT1, DHX9, DDX3X, SETD2	0.6895
GO:0032648	regulation of interferon-beta production	0.66692	0.837628	1.42464	1.13101	ISG15, POLR3G, IFIH1, RIOK3, IRF1, POLR3D, PYCARD, DDX3X, DHX9, POLR3A	POLR3G, ISG15, RIOK3, IFIH1, DHX9, PPM1B, HSP90AA1, DDX3X	0.66692
GO:0032649	regulation of interferon-gamma production	0.684327	0.913348	1.36145	-0.955767	INHBA, ISG15, BTN3A2, IL1R1	GAS6, HLA-DPA1, HLA-DRB1, HLA-DPB1	0.684327
GO:0032651	regulation of interleukin-1 beta production	0.735471	0.817835	1.30297	1.15391	IL6, MALT1, CASP8, SERPINB1, PYCARD, STAT3, AIM2	IL6, MALT1, RIPK2, CASP8, AIM2, STAT3, IFI16	0.735471
GO:0032652	regulation of interleukin-1 production	0.966535	0.949445	0.81243	-0.864758	IL6, MALT1, CASP8, SERPINB1, PYCARD, STAT3, AIM2	GAS6, F2RL1	0.949445
GO:0032653	regulation of interleukin-10 production	0.878541	0.956338	0.99498	-0.830519	IL6, ISG15, HSPD1, PYCARD, STAT3	HLA-DRB1, F2RL1	0.878541
GO:0032655	regulation of interleukin-12 production	0.35057	0.616453	1.70619	1.47259	MDK, THBS1, HLA-B, HSPD1	MDK, HSPD1, THBS1, MAPK14	0.35057
GO:0032663	regulation of interleukin-2 production	1	0.973158	0.718915	0.801915	MALT1, NAV3, SPTBN1, PDE4D, GLMN, TRIM27, GBP1	EZR, NAV3, MALT1, GLMN, MAP3K7, PDE4D, SPTBN1	0.973158
GO:0032673	regulation of interleukin-4 production	0.830934	0.972628	-1.18232	-0.773149	HLA-DRB1, DDIT3	HLA-DRB1	0.830934
GO:0032675	regulation of interleukin-6 production	0.903843	0.572509	-0.968612	-1.47362	GAS6, CD74, HYAL2, MAPK13, ARRB1, F2R, F2RL1, HMGB1	GAS6, HYAL2, CD74, F2RL1, MAPK13, ARRB1, AFAP1L2	0.572509
GO:0032677	regulation of interleukin-8 production	0.811452	0.561038	-1.13757	-1.48961	HSPA1A, CD74, HYAL2, FADD, SERPINE1, ARRB1, F2R, KLF4, BCL3, F2RL1, HMGB1, CD58, DDIT3	HYAL2, HSPA1A, CD74, F2RL1, BCL3, CD58, KLF4, ARRB1, FADD, AFAP1L2	0.561038
GO:0032680	regulation of tumor necrosis factor production	0.979802	0.921115	0.809815	-0.944909	IL6, THBS1, IFIH1	GAS6, CLU, FADD, ZFP36, NFKBIL1, MIF, EPHB2, FOXP1, MAPKAPK2	0.921115
GO:0032688	negative regulation of interferon-beta production	0.867458	0.973158	1.09451	-0.769176	PYCARD, RELB, YY1, PPM1B, PTPRS	PTPRS	0.867458
GO:0032689	negative regulation of interferon-gamma production	0.831325	0.880633	1.15467	1.02673	INHBA, C1QBP	INHBA, DDIT3	0.831325
GO:0032703	negative regulation of interleukin-2 production	0.99513	0.921115	-0.736922	0.884875	HOMER3, KAT5	EZR, NAV3	0.921115
GO:0032717	negative regulation of interleukin-8 production	0.800244	0.453494	-1.19262	-1.54677	ARRB1, KLF4, BCL3	BCL3, KLF4, ARRB1	0.453494
GO:0032720	negative regulation of tumor necrosis factor production	0.926543	0.738144	-0.919004	-1.28922	GAS6	GAS6, NFKBIL1	0.738144
GO:0032722	positive regulation of chemokine production	1	0.870923	0.686999	-1.08271	IL6, PYCARD, DDX3X, ADAM17	CD74, F2RL1	0.870923
GO:0032727	positive regulation of interferon-alpha production	0.727254	0.680499	1.30483	1.38898	IFIH1, STAT1, HSPD1, DDX3X, DHX9	HSPD1, IFIH1, STAT1, DHX9, DDX3X, SETD2	0.680499
GO:0032728	positive regulation of interferon-beta production	0.680411	0.678247	1.3915	1.36562	ISG15, POLR3G, IFIH1, RIOK3, IRF1, POLR3D, DDX3X, DHX9, POLR3A	POLR3G, ISG15, RIOK3, IFIH1, DHX9, HSP90AA1, DDX3X	0.678247
GO:0032729	positive regulation of interferon-gamma production	0.775293	0.949445	1.22761	-0.84927	ISG15, BTN3A2, IL1R1, HSPD1, PDE4D	HLA-DPA1, HLA-DPB1	0.775293
GO:0032731	positive regulation of interleukin-1 beta production	0.737803	0.733041	1.29449	1.27834	IL6, MALT1, CASP8, PYCARD, STAT3, AIM2	IL6, MALT1, RIPK2, CASP8, AIM2, STAT3, IFI16	0.733041
GO:0032732	positive regulation of interleukin-1 production	0.878541	0.825865	1.0066	1.14208	IL6, MALT1, CASP8, PYCARD, STAT3, AIM2	IL6, MALT1, RIPK2, CASP8, AIM2, STAT3, IFI16	0.825865
GO:0032733	positive regulation of interleukin-10 production	0.808162	0.825878	1.1701	1.15607	IL6, ISG15, HSPD1, PYCARD, STAT3	ISG15, HSPD1, IL6, STAT3, CD274	0.808162
GO:0032743	positive regulation of interleukin-2 production	0.846927	0.942504	1.08169	0.825649	MALT1, SPTBN1, PDE4D, GLMN	MALT1, GLMN, MAP3K7, PDE4D, SPTBN1	0.846927
GO:0032755	positive regulation of interleukin-6 production	0.965226	0.809209	-0.843263	-1.19057	CD74, HYAL2, MAPK13, F2R, F2RL1, HMGB1	HYAL2, CD74, F2RL1, MAPK13	0.809209
GO:0032757	positive regulation of interleukin-8 production	0.878895	0.680105	-1.01012	-1.32602	HSPA1A, CD74, HYAL2, FADD, SERPINE1, F2R, F2RL1, HMGB1, CD58, DDIT3	HYAL2, HSPA1A, CD74, F2RL1, CD58, FADD, AFAP1L2, ZNF580, F2R	0.680105
GO:0032760	positive regulation of tumor necrosis factor production	0.847853	1	1.06588	0.586216	IL6, THBS1, IFIH1, RIPK1, PYCARD, STAT3, DHX9	IL6, IFIH1, DHX9, STAT3, ARHGEF2, RIPK1, THBS1	0.847853
GO:0032768	regulation of monooxygenase activity	0.93401	0.99382	-0.899236	-0.690676	POR, AKT1, HM13	AKT1, POR, ATP2B4, HM13, NOSIP, DDAH2, HIF1A	0.93401
GO:0032770	positive regulation of monooxygenase activity	0.808162	0.893024	-1.18055	-1.01254	POR, AKT1	AKT1, POR	0.808162
GO:0032780	negative regulation of ATP-dependent activity	0.959074	0.949445	0.840315	-0.807484	PAM16, TP53	IFIT1, OXA1L	0.949445
GO:0032781	positive regulation of ATP-dependent activity	0.953854	0.429632	0.862288	1.64159	TOR1AIP2, DNAJC9, DNAJC24, PLSCR1, SSBP1, MSH6, DHX9, ATP1B1, POT1	TOR1AIP2, SSBP1, PLSCR1, DNAJC9, DHX9, MSH2, POT1, DNAJC24	0.429632
GO:0032784	regulation of DNA-templated transcription elongation	1	1	-0.494778	0.608672	CDK9, HMGN1, RNF168, NELFB, NELFCD, DDX39B, TSFM	SCAF8, ERCC6, CCNK, ALYREF, RNF8	1
GO:0032785	negative regulation of DNA-templated transcription, elongation	1	0.981568	-0.69676	-0.744481	RNF168, NELFB, NELFCD, NELFE, ZC3H4, HNRNPU, SUPT4H1, TCERG1, SUPT5H	NELFB, NELFE, RNF168, NELFCD, TCERG1	0.981568
GO:0032786	positive regulation of DNA-templated transcription, elongation	1	0.924848	0.662992	0.894781	ERCC6, CCNK, SCAF8, BRD4, ALYREF	SCAF8, ERCC6, CCNK, ALYREF	0.924848
GO:0032790	ribosome disassembly	0.946795	0.817835	-0.873718	-1.20003	EIF2D, MTIF3, MCTS1	EIF2D, MTIF3, MCTS1	0.817835
GO:0032801	receptor catabolic process	0.478295	0.624583	-1.54574	-1.36424	PCSK9	PCSK9, KIF16B	0.478295
GO:0032814	regulation of natural killer cell activation	0.846927	0.963246	1.08575	-0.809478	HLA-F, KLRC2, AP1G1	GAS6, DCAF15, LAMP1	0.846927
GO:0032816	positive regulation of natural killer cell activation	0.779973	0.981568	1.19374	-0.757832	HLA-F, KLRC2, AP1G1	GAS6	0.779973
GO:0032868	response to insulin	0.831325	0.780329	-1.09949	-1.18012	ENPP1, PPARG, SELENOS, ECHDC3, SLC27A4, AKT2, PIP4K2B, AKT1, GOT1, KANK1, GSK3A, BCAR3, CAV2, ZFP36L1, MEAK7, TBC1D4, IRS2	RARRES2, ENPP1, AKT1, ECHDC3, AKT2, PIP4K2B, SLC27A4, GSK3A, SORT1, IRS1, RAB31, SYAP1, BCAR3, SELENOS, KANK1, BAIAP2, PPARG, CAV2, ZFP36L1	0.780329
GO:0032869	cellular response to insulin stimulus	0.869595	0.814606	-1.05538	-1.16088	ENPP1, PPARG, SELENOS, ECHDC3, SLC27A4, AKT2, PIP4K2B, AKT1, GOT1, KANK1, GSK3A, BCAR3, CAV2, ZFP36L1, TBC1D4, IRS2	RARRES2, ENPP1, AKT1, ECHDC3, AKT2, PIP4K2B, SLC27A4, GSK3A, IRS1, RAB31, SYAP1, BCAR3, SELENOS, KANK1, BAIAP2, PPARG, CAV2, ZFP36L1	0.814606
GO:0032872	regulation of stress-activated MAPK cascade	0.903843	0.978644	-0.982653	-0.832959	STK25, CCN2, PINK1, SASH1, GADD45B, HDAC3, MAP2K2, MID1, MAP3K11, FOXM1, VEGFA, GPS2, F2RL1, HMGB1, PPIA, MDFIC, PRMT1, ZNF675, LTBR, DUSP1, MAP2K1	BMP4, F2RL1, CCN2, MAP2K2, STK25, PINK1, LTBR, HDAC3, PRMT1, VEGFA, PPIA, MAP2K1, TRAF4, GPS2, MINK1, SEMA3A, MAP3K11	0.903843
GO:0032873	negative regulation of stress-activated MAPK cascade	0.897135	1	-0.979374	-0.653218	PINK1, HDAC3, FOXM1, GPS2, F2RL1, PPIA, PRMT1, ZNF675	F2RL1, PINK1, HDAC3, PRMT1, PPIA, GPS2	0.897135
GO:0032874	positive regulation of stress-activated MAPK cascade	0.867458	0.888258	-1.05164	-1.03185	STK25, CCN2, SASH1, GADD45B, MID1, MAP3K11, VEGFA, F2RL1, HMGB1	BMP4, F2RL1, CCN2, STK25, LTBR, VEGFA, TRAF4, MINK1, SEMA3A, MAP3K11, SH3RF3, MBIP	0.867458
GO:0032878	regulation of establishment or maintenance of cell polarity	1	1	0.662413	-0.571227	ROCK1, FLOT2, RAP1B, ROCK2, KRIT1	GSN	1
GO:0032881	regulation of polysaccharide metabolic process	0.586873	0.639228	-1.43184	-1.36023	ENPP1, SELENOS, AKT2, AKT1, PPP1R3F, GSK3A, TGFB1, IRS2, AP2A1	ENPP1, AKT1, AKT2, GSK3A, TGFB1, AP2A1, IRS1, SELENOS	0.586873
GO:0032885	regulation of polysaccharide biosynthetic process	0.586873	0.639228	-1.43184	-1.36023	ENPP1, SELENOS, AKT2, AKT1, PPP1R3F, GSK3A, TGFB1, IRS2, AP2A1	ENPP1, AKT1, AKT2, GSK3A, TGFB1, AP2A1, IRS1, SELENOS	0.586873
GO:0032886	regulation of microtubule-based process	0.912057	1	-0.961535	-0.632599	FBXW5, HSPA1A, STK11, PSRC1, SPAG5, CHMP1A, TACC3, LAMP1, GAS2L1, EML2, AKAP9, MECP2, PPP1R35, GNAI1, DYNC1H1, SKA2, PLK1, RPS3, CFAP20, STMN1, CEP97, GIT1, MET, NUMA1	FBXW5, HSPA1A, STK11, GAS2L1, CHMP1A, PLK1, SPAG5, PSRC1, TACC3, EML2, LAMP1, PPP1R35	0.912057
GO:0032890	regulation of organic acid transport	0.979002	0.572509	0.758344	-1.47479	THBS1, FIS1	AKT1, AKT2, PPARA	0.572509
GO:0032891	negative regulation of organic acid transport	0.985204	0.616453	0.727085	-1.3995	THBS1, FIS1	AKT1, AKT2	0.616453
GO:0032897	negative regulation of viral transcription	1	1	0.655576	-0.527046	IFITM3, UBP1, TRIM14, TRIM27	ZFP36	1
GO:0032906	transforming growth factor beta2 production	0.542631	0.870923	1.55897	1.10264	GATA6, SMAD4, SMAD3, TGFB2	TGFB2, SMAD4, GATA6	0.542631
GO:0032909	regulation of transforming growth factor beta2 production	0.542631	0.870923	1.55897	1.10264	GATA6, SMAD4, SMAD3, TGFB2	TGFB2, SMAD4, GATA6	0.542631
GO:0032922	circadian regulation of gene expression	0.981026	1	-0.795359	-0.645151	BHLHE40	BHLHE40	0.981026
GO:0032924	activin receptor signaling pathway	0.678439	0.680105	1.38463	1.40794	INHBA, SMAD3	INHBA, FST, ACVR1, SMAD2	0.678439
GO:0032925	regulation of activin receptor signaling pathway	0.775466	1	-1.24557	-0.485687	FST, FKBP1A	FKBP1A, CSNK2B	0.775466
GO:0032933	SREBP signaling pathway	0.138623	0.561038	-1.68049	-1.4988	INSIG1, SREBF2, SREBF1	INSIG1, SREBF1, SREBF2, SCAP	0.138623
GO:0032943	mononuclear cell proliferation	0.665489	0.622932	-1.3134	-1.34666	TNFSF9, CSF1, CD74, HLA-DPA1, HLA-DRB1, TFRC, NFATC2, TWSG1, MIF, CD46, HLA-DPB1, HMGB1, MSN, RPS3	TNFSF9, HLA-DPA1, BMP4, CD74, CSF1, HLA-DRB1, HLA-DPB1	0.622932
GO:0032944	regulation of mononuclear cell proliferation	0.665489	0.572509	-1.30253	-1.4159	TNFSF9, CSF1, CD74, HLA-DPA1, HLA-DRB1, TFRC, NFATC2, TWSG1, MIF, CD46, HLA-DPB1, HMGB1, RPS3	TNFSF9, HLA-DPA1, BMP4, CD74, CSF1, HLA-DRB1, HLA-DPB1	0.572509
GO:0032945	negative regulation of mononuclear cell proliferation	0.966535	0.865098	-0.845682	-1.09889	HLA-DRB1, TWSG1	BMP4, HLA-DRB1	0.865098
GO:0032946	positive regulation of mononuclear cell proliferation	0.831325	0.780329	-1.12169	-1.19545	CSF1, CD74, HLA-DPA1, TFRC, NFATC2, MIF, CD46, HLA-DPB1, HMGB1, RPS3	HLA-DPA1, CD74, CSF1, HLA-DPB1, NFATC2, MIF, RPS3, NCK2, EPHB2, CD81, JAK2	0.780329
GO:0032956	regulation of actin cytoskeleton organization	0.875929	0.785232	-1.03886	-1.14937	LIMK1, ARHGDIB, CCN2, DAPK3, VASP, ESAM, ARHGEF10, ACTG1, RGCC, TWF2, CORO2B, PXN, HIP1R, CORO1B, S100A10, EVL, KANK1, ARHGDIA, MYADM, SORBS3, F2RL1, MLST8, DLC1, PDXP, STMN1, CFL2	ARHGDIB, RGCC, ESAM, F2RL1, LIMK1, HIP1R, CCN2, PDXP, GSN, PXN, DAPK3, CORO1B, TWF2, EVL, CDK5, ACTG1, ARF6, ARHGDIA, SORBS3, MYADM, ARHGEF10, VASP, RHOC, S100A10, MLST8, CCL26, BAIAP2L1, KANK1, BAIAP2, NCK2	0.785232
GO:0032963	collagen metabolic process	0.496666	0.768081	1.56602	-1.22871	MMP1, PRSS2, IL6	RGCC, MMP14, MRC2, BMP4, COL5A1, CST3, VIM, ITGB1, P3H2, TGFB1	0.496666
GO:0032964	collagen biosynthetic process	0.99513	0.616453	-0.731134	-1.42902	RGCC, VIM, F2R, TGFB1, COL5A1	RGCC, BMP4, COL5A1, VIM, TGFB1, F2R	0.616453
GO:0032965	regulation of collagen biosynthetic process	1	0.616453	-0.70899	-1.45707	RGCC, VIM, F2R, TGFB1	RGCC, BMP4, VIM, TGFB1, F2R	0.616453
GO:0032967	positive regulation of collagen biosynthetic process	0.846556	0.420945	-1.12978	-1.59171	RGCC, VIM, F2R, TGFB1	RGCC, BMP4, VIM, TGFB1, F2R	0.420945
GO:0032968	positive regulation of transcription elongation by RNA polymerase II	0.917898	0.908985	-0.949894	-0.998656	CDK9	CDK9	0.908985
GO:0032981	mitochondrial respiratory chain complex I assembly	1	0.973011	-0.640894	-0.82286	NDUFB1, NDUFA3, DMAC2	NDUFB1, NDUFA3, NDUFA1, DMAC2, NDUFAF3, OXA1L, NDUFA6, FOXRED1, NDUFS7	0.973011
GO:0032984	protein-containing complex disassembly	0.984898	0.952805	-0.85525	-0.886121	MAP1LC3A, BNIP3, APEH, DSTN, CHMP1A, TBC1D25, HMGA1, ADRB2, VPS16, VCP, CFL1, MICAL2, SMARCB1, F2RL1, PDXP, STMN1, CFL2, VMP1	BNIP3, MAP1LC3A, APEH, VPS16, F2RL1, PDXP, GSN, CHMP1A, DSTN, TBC1D25, HMGA1, ADRB2	0.952805
GO:0032986	protein-DNA complex disassembly	1	0.864536	0.504233	1.05575	RPL23, SET	RPL23, SET, SMARCD1, ARID2, ARID1A	0.864536
GO:0032989	cellular component morphogenesis	0.616287	0.849883	1.27907	1.07815	DSCAM, PID1, NEBL, CD44, EDN1, CTNNB1, SLIT2, NLGN1, ANOS1, PHLDB2, C12orf57, PARD6B, NEDD4L, ROBO1, RPS6KA5, BDNF, USP9X, ROCK1, PTPRM, SOS1, RREB1, PARD3, TMEM106B	NEBL, FYN, ANOS1, NEDD4L, EDN1, PID1, CORO1C, CTNNB1, NLGN1, SLIT2, C12orf57, PARD6B, ALS2, CLASP1, SIAH1, OPHN1, SMURF1	0.616287
GO:0032990	cell part morphogenesis	0.748388	0.921115	1.15866	0.959643	DSCAM, PID1, CD44, CTNNB1, SLIT2, NLGN1, ANOS1, C12orf57, PARD6B, NEDD4L, ROBO1, RPS6KA5, BDNF, USP9X, ROCK1, PTPRM, SOS1, RREB1, PARD3, TMEM106B	FYN, ANOS1, NEDD4L, PID1, CORO1C, CTNNB1, NLGN1, SLIT2, C12orf57, PARD6B, ALS2, SIAH1, OPHN1, SMURF1	0.748388
GO:0033002	muscle cell proliferation	0.591735	0.54132	1.47436	1.49214	ADAMTS1, IL6, CDH13, THBS1, IGFBP3, EDN1, CTNNB1, SOD2, MEF2C, XRCC5	IGFBP3, SOD2, CDH13, EDN1, ERN1, CTNNB1, TGFB2, IL6, XRCC5, ADAMTS1	0.54132
GO:0033003	regulation of mast cell activation	0.951914	0.817835	-0.886179	-1.20528	UNC13D, NECTIN2	UNC13D, NECTIN2	0.817835
GO:0033013	tetrapyrrole metabolic process	0.478295	0.237191	-1.50625	-1.69906	MMAB, SLCO1B3, ABCD4, ABCC1, PGRMC1, UROS, NFE2L1	SLCO1B3, UROS, MMAB, ABCC1, ABCD4, HMBS, CPOX, PGRMC1, UROD	0.237191
GO:0033014	tetrapyrrole biosynthetic process	0.949606	0.624294	-0.898571	-1.39931	PGRMC1, UROS, NFE2L1	UROS, HMBS, CPOX, PGRMC1	0.624294
GO:0033015	tetrapyrrole catabolic process	0.831325	0.622932	-1.1694	-1.39279	SLCO1B3, ABCC1	SLCO1B3, ABCC1, UROD	0.622932
GO:0033028	myeloid cell apoptotic process	0.9005	1	0.972727	-0.587181	IL6, PIK3CB	MAEA, SELENOS, IRF3	0.9005
GO:0033044	regulation of chromosome organization	1	1	-0.627047	0.648964	INO80C, PIF1, CCNB1, TACC3, PPP1R10, PNKP, CHFR, MCRS1, NEK2, FEN1, NEK6, HNRNPA1, ANAPC15, TRIP13, SMG5, PLK1, KAT5, SIRT6, TEN1, TRIM28, ERCC1, GNL3, TRAPPC12, NUMA1, SMC4, RUVBL2, MYC, CDT1, DYNC1LI1, DNMT1, MAD2L1BP, PML, CDC6, NCAPD2, IK, ACD, CENPE, NFRKB, BAZ1B, TOP2A, GNL3L, NABP2	FBXO5, USP7, SLF2, CTNNB1, GEN1, EXOSC10, PARN, TCP1, XRCC5, SMG1, SSBP1, TERF2, MRE11, SMARCA5, CDCA5, KNTC1, DCP2, CDK5RAP2, BUB1, BECN1, TENT4B, CDC23, NSMCE2, NDC80, MAP3K4, ZW10, POT1, NCAPG, NAF1, HDAC8, SMC5, BUB1B, NEK7, SIN3A, APC	1
GO:0033045	regulation of sister chromatid segregation	1	1	-0.749319	0.522324	CCNB1, TACC3, CHFR, NEK6, ANAPC15, TRIP13, PLK1, KAT5, NUMA1, CDT1, DYNC1LI1, MAD2L1BP, CDC6, IK, CENPE	FBXO5, GEN1, KNTC1, CDK5RAP2, BECN1, CDC23, NSMCE2, NDC80, ZW10, BUB1B, APC	1
GO:0033046	negative regulation of sister chromatid segregation	1	1	0.510613	0.681596	GEN1, FBXO5, MAD2L2, ZW10, ZWILCH, KNTC1, ATM	FBXO5, GEN1, KNTC1, CDK5RAP2, NDC80, ZW10, BUB1B, APC	1
GO:0033047	regulation of mitotic sister chromatid segregation	1	1	-0.497817	0.657664	CCNB1, ANAPC15, TRIP13, PLK1, KAT5, NUMA1, CDT1, DYNC1LI1, MAD2L1BP, IK	FBXO5, GEN1, KNTC1, CDK5RAP2, BECN1, NDC80, ZW10, BUB1B, APC	1
GO:0033048	negative regulation of mitotic sister chromatid segregation	1	1	0.510613	0.681596	GEN1, FBXO5, MAD2L2, ZW10, ZWILCH, KNTC1, ATM	FBXO5, GEN1, KNTC1, CDK5RAP2, NDC80, ZW10, BUB1B, APC	1
GO:0033059	cellular pigmentation	1	1	-0.450167	0.51467	AP3D1, BLOC1S5, BLOC1S6, HPS1	RAB32, AP1G1, PIKFYVE, KIF13A	1
GO:0033108	mitochondrial respiratory chain complex assembly	1	0.917723	-0.61652	-0.953855	NDUFB1, NDUFA3, DMAC2, SMIM4, COX20	NDUFB1, SMIM4, NDUFA3, COX20, NDUFA1, DMAC2, AIFM1, NDUFAF3, OXA1L, NDUFA6, FOXRED1, C12orf73, COX17, NDUFS7, COX16, NDUFA2, NDUFA5, SAMM50, UQCRFS1, NDUFB8, NDUFAF2, STMP1, TMEM126B	0.917723
GO:0033119	negative regulation of RNA splicing	1	1	-0.593939	-0.612885	TMBIM6, PTBP1, SRSF7, U2AF2, SRSF6	TMBIM6, PTBP1, SRSF7, SRSF6, U2AF2	1
GO:0033120	positive regulation of RNA splicing	1	0.921115	-0.675594	0.918735	HSPA1A, TRA2B, HABP4, SLC38A2, SNW1, U2AF2, THRAP3	PIK3R1, ERN1, DYRK1A, RBM22, NUP98, HNRNPLL, NCBP1	0.921115
GO:0033135	regulation of peptidyl-serine phosphorylation	0.986415	0.921059	-0.800104	-0.953691	GAS6, PINK1, TFRC, AKT1, IL11, AKAP9, VEGFA, MIF, TGFB1, CAV1, EIF4G1, RACK1, SPRY2	GAS6, AKT1, PINK1, CAMK1, IL11, DKK1, TGFB1, SPRY2, ATP2B4	0.921059
GO:0033137	negative regulation of peptidyl-serine phosphorylation	0.903843	0.956338	-0.973702	-0.798421	CAV1, RACK1, NCK2	DKK1, NCK2, RACK1	0.903843
GO:0033138	positive regulation of peptidyl-serine phosphorylation	0.99513	0.917019	-0.802622	-0.974913	GAS6, PINK1, TFRC, AKT1, IL11, AKAP9, VEGFA, MIF, TGFB1, CAV1, EIF4G1, SPRY2	GAS6, AKT1, PINK1, CAMK1, IL11, TGFB1, SPRY2, ATP2B4, MIF, VEGFA	0.917019
GO:0033143	regulation of intracellular steroid hormone receptor signaling pathway	0.779973	0.752561	-1.18193	-1.22394	WBP2, CALR, KANK2, DDX5, ZBTB7A, NCOR2, PKN1, PRMT2, HDAC1	PKN1, KANK2, NCOR2, WBP2, ZBTB7A, CALR, PRMT2, HDAC1, DDX5, UFSP2, DDRGK1, FOXP1	0.752561
GO:0033144	negative regulation of intracellular steroid hormone receptor signaling pathway	0.855777	0.825878	-1.10055	-1.16152	CALR, KANK2, ZBTB7A, NCOR2, HDAC1	KANK2, NCOR2, ZBTB7A, CALR	0.825878
GO:0033146	regulation of intracellular estrogen receptor signaling pathway	1	0.987905	-0.699961	-0.71956	WBP2, KANK2	KANK2, WBP2	0.987905
GO:0033147	negative regulation of intracellular estrogen receptor signaling pathway	0.922592	0.981568	0.919007	-0.751279	BRCA1, CNOT9	KANK2	0.922592
GO:0033157	regulation of intracellular protein transport	0.867458	0.545542	1.04122	-1.46314	CDH1, CEMIP, IFI27	INSIG1, GAS6, CDH1, BMP4, SREBF1, NMT1, GDI1, SVIP, OS9, PINK1, CAMK1, SUFU, BAG3, DMAP1, FLNA, GSK3A, TGFB1, TRIM28, SIRT6, HDAC3, RANGAP1, BCAP31, GCC2, RIPOR1, RAN	0.545542
GO:0033169	histone H3-K9 demethylation	1	1	0.458443	0.545934	KDM3A, PHF8	PHF8, KDM1A	1
GO:0033173	calcineurin-NFAT signaling cascade	0.966535	0.990965	-0.834079	-0.711649	HOMER3, PTBP1, RCAN1, FHL2	HOMER3, PTBP1, ATP2B4, FHL2, CHERP	0.966535
GO:0033182	regulation of histone ubiquitination	0.891374	0.917019	0.977405	0.945762	UBR5, TRIP12, KDM1A, PARK7, UBE2N, OTUB1	TRIP12, KDM1A, UBR5, UBE2N, PARK7	0.891374
GO:0033198	response to ATP	0.775466	0.695168	-1.24519	-1.32709	ENPP1, HSP90B1, PDXP, NT5E, SSH1	ENPP1, PDXP, SSH1, HSP90B1	0.695168
GO:0033209	tumor necrosis factor-mediated signaling pathway	1	0.853319	-0.724015	-1.10431	HSPA1A, GAS6, TNFRSF1A, ILK, RRAGA, BIRC2, F2RL1, SHARPIN, ZNF675, CARD8, TRAF2, COMMD7, ACTN4	GAS6, HSPA1A, F2RL1, TNFRSF1A, SHARPIN, RRAGA, BIRC2, ILK, CCDC3	0.853319
GO:0033233	regulation of protein sumoylation	0.954219	1	-0.849317	-0.652415	EGR1, ZMIZ1, GNL3, RWDD3	ZMIZ1, EGR1	0.954219
GO:0033235	positive regulation of protein sumoylation	1	0.99382	-0.589667	0.653329	GNL3, RWDD3, SAE1	PIAS1, UBA2, RWDD3, HDAC4, SAE1, GNL3	0.99382
GO:0033260	nuclear DNA replication	1	0.867732	-0.577665	1.04554	DBF4B, FEN1	TIPIN, BRCA2, BLM, WRN	0.867732
GO:0033273	response to vitamin	0.951127	0.802814	-0.897612	-1.19517	GAS6, PIM1, KANK2, SNAI2, CDKN2D	GAS6, KANK2, SNAI2, CDKN2D	0.802814
GO:0033280	response to vitamin D	0.755641	0.616453	-1.26188	-1.44041	PIM1, KANK2, SNAI2, CDKN2D, SNW1	KANK2, SNAI2, CDKN2D	0.616453
GO:0033344	cholesterol efflux	0.498306	0.680105	-1.54738	-1.33474	SREBF2, APOC1, PPARG, NPC1, NPC2, NR1H2, GPS2, SOAT1, LAMTOR1	SREBF2, NR1H2, APOC1, NAXE, NPC2, LAMTOR1, GPS2, PPARG	0.498306
GO:0033500	carbohydrate homeostasis	0.867458	1	-1.05338	-0.671829	PPARG, HLA-DRB1, PYGL, PIH1D1, NR1D1, STX4, TRA2B, SMARCB1, KLF7, RACK1, CDK16	HLA-DRB1, NR1D1, PIH1D1, CDK16, STX4, IRS1, SMARCB1, PRKACA, PPARG, FOXK1, TRA2B, RACK1, TCF7L2, HIF1A, BACE2	0.867458
GO:0033522	histone H2A ubiquitination	0.982991	1	-0.799955	0.463591	RNF2, RNF168, DDB2, RING1, KDM2B, DDB1	RYBP, TRIM37, RNF8, TRIP12	0.982991
GO:0033523	histone H2B ubiquitination	1	1	-0.397953	-0.499977	PAF1, UBE2E1, CTR9, LEO1, WAC, CDC73	PAF1, LEO1, UBE2E1	1
GO:0033539	fatty acid beta-oxidation using acyl-CoA dehydrogenase	0.665489	0.810726	-1.3472	-1.23572	ACADVL	ACADVL	0.665489
GO:0033540	fatty acid beta-oxidation using acyl-CoA oxidase	1	0.664103	-0.643202	-1.3532	ACAA1, ACOT8, CRAT	ACOT8, CRAT, ACAA1	0.664103
GO:0033559	unsaturated fatty acid metabolic process	0.35057	0.13995	-1.55246	-1.77499	SCD, FADS2, AKR1C3, FADS1, CD74, TBXAS1, DEGS1, ACAA1, ELOVL1, ELOVL5, PTGR1, MIF, MGLL, EPHX1	AKR1C3, FADS2, SCD, CD74, EPHX1, FADS1, ACOT8, PTGES, TBXAS1, ELOVL1, DEGS1, ACAA1, MIF, PTGES2, MGLL, CBR1, ABHD12	0.13995
GO:0033572	transferrin transport	0.743336	1	-1.28714	-0.638869	TFRC, DNM2, MCOLN1	DNM2, ARHGAP1	0.743336
GO:0033598	mammary gland epithelial cell proliferation	0.923589	0.910093	0.892568	-0.984586	ROBO1, BRCA2, RREB1	DEAF1, ROBO1	0.910093
GO:0033599	regulation of mammary gland epithelial cell proliferation	0.923589	0.910093	0.892568	-0.984586	ROBO1, BRCA2, RREB1	DEAF1, ROBO1	0.910093
GO:0033615	mitochondrial proton-transporting ATP synthase complex assembly	0.958988	0.987905	0.800294	0.678421	FMC1, TMEM242	TMEM242, FMC1	0.958988
GO:0033617	mitochondrial cytochrome c oxidase assembly	0.982991	0.771412	-0.784219	-1.23845	SMIM4, COX20	SMIM4, COX20, C12orf73, COX17, COX16	0.771412
GO:0033619	membrane protein proteolysis	0.775293	0.695168	-1.2013	-1.27489	ADAM8, RBMX, PACSIN3, APH1A, TIMP3, HM13, NCSTN, TGFB1, ADAM9	ADAM8, TIMP3, RBMX, APH1A, NCSTN, PACSIN3, TGFB1, HM13, DAG1, CLPP	0.695168
GO:0033622	integrin activation	0.994447	0.788085	0.733191	-1.24177	FERMT1, RAP1B, FERMT2, KRIT1	FN1, PIEZO1	0.788085
GO:0033623	regulation of integrin activation	0.99513	0.921115	0.699218	-0.928703	FERMT1, RAP1B, FERMT2	PIEZO1	0.921115
GO:0033627	cell adhesion mediated by integrin	0.46551	0.420945	-1.52988	-1.57797	PLAU, ITGA5, PODXL, SERPINE1, EPHA2, PIEZO1, SNAI2, PLPP3, ITGB1, ADAM9	PLAU, PIEZO1, MUC1, SNAI2, PODXL, ITGA2, ITGA5, ITGB1, PLPP3	0.420945
GO:0033628	regulation of cell adhesion mediated by integrin	0.586873	0.499927	-1.4344	-1.5185	PLAU, PODXL, SERPINE1, EPHA2, PIEZO1, SNAI2, ADAM9	PLAU, PIEZO1, MUC1, SNAI2, PODXL	0.499927
GO:0033630	positive regulation of cell adhesion mediated by integrin	0.792621	0.911439	-1.22252	-0.974805	PODXL, PIEZO1, ADAM9	PIEZO1, PODXL	0.792621
GO:0033631	cell-cell adhesion mediated by integrin	0.478295	0.588524	-1.47838	-1.46582	PODXL, PIEZO1, PLPP3, ITGB1, ADAM9	PIEZO1, PODXL, ITGB1, PLPP3	0.478295
GO:0033673	negative regulation of kinase activity	0.771882	0.624583	-1.15619	-1.29069	TRIB3, PPARG, SFN, PRKAG2, DVL1, HYAL2, ZFYVE28, MVP, PIP4K2B, AKT1, PRKAR1B, ZGPAT, PPIA, PLK1, SMPD1, ZNF675, AKT1S1, CAV1, CDK5RAP3, HEXIM1, VPS25, DUSP1, LATS2, BMP4, ERRFI1, PRDX3	BMP4, HYAL2, MVP, LRP5, DVL1, AKT1, PTPRJ, ZGPAT, SFN, PIP4K2B, SMPD1, PLK1, AKT1S1, PRDX3, TRIB3, ERRFI1, HEG1, PRKAR1B, PRKAG2, PPIA, CDK5RAP3, VPS25, WWTR1, TAF7, PPARG, CDKN1C, ZFYVE28	0.624583
GO:0033692	cellular polysaccharide biosynthetic process	0.903843	0.680105	-0.964182	-1.30408	ENPP1, SELENOS, AKT2, AKT1, GBE1, GYS1, PPP1R3F, GSK3A	ENPP1, AKT1, GYS1, AKT2, GSK3A, IRS1, SELENOS	0.680105
GO:0033750	ribosome localization	0.951914	0.780329	0.832349	1.2653	XPO1, NMD3, RPS15, RIOK2	XPO1, NMD3	0.780329
GO:0033865	nucleoside bisphosphate metabolic process	0.0394015	0.166963	-1.92539	-1.69906	HSD17B12, ENPP1, SLC25A1, ACSL3, ACACA, ACSL4, HSD17B4, COASY, TECR, SLC35B2, PANK3, PDK3, ELOVL1, ELOVL5, ACSL5, PDHB, ACLY	ENPP1, TECR, HSD17B12, COASY, PDK3, SLC35B2, SLC25A1, ABHD14B, ACSL5, PDHB, ACOT8, TPST2, ELOVL1, ACSL4, HSD17B4, ACAT1, PDK1, ACSL3	0.0394015
GO:0033866	nucleoside bisphosphate biosynthetic process	0.0438995	0.429632	-1.88063	-1.53146	HSD17B12, SLC25A1, ACSL3, ACACA, ACSL4, COASY, TECR, SLC35B2, PANK3, PDK3, ELOVL1, ELOVL5, ACSL5, PDHB, ACLY	TECR, HSD17B12, COASY, PDK3, SLC35B2, SLC25A1, ACSL5, PDHB, ELOVL1, ACSL4, ACAT1, PDK1, ACSL3	0.0438995
GO:0033875	ribonucleoside bisphosphate metabolic process	0.0394015	0.166963	-1.92539	-1.69906	HSD17B12, ENPP1, SLC25A1, ACSL3, ACACA, ACSL4, HSD17B4, COASY, TECR, SLC35B2, PANK3, PDK3, ELOVL1, ELOVL5, ACSL5, PDHB, ACLY	ENPP1, TECR, HSD17B12, COASY, PDK3, SLC35B2, SLC25A1, ABHD14B, ACSL5, PDHB, ACOT8, TPST2, ELOVL1, ACSL4, HSD17B4, ACAT1, PDK1, ACSL3	0.0394015
GO:0033962	P-body assembly	0.755641	0.621769	1.27636	1.45435	DDX6, CNOT6L, NBDY, PATL1, CNOT6	CNOT6, DDX6, NBDY, CNOT1, CNOT6L, PATL1, LSM14A	0.621769
GO:0034030	ribonucleoside bisphosphate biosynthetic process	0.0438995	0.429632	-1.88063	-1.53146	HSD17B12, SLC25A1, ACSL3, ACACA, ACSL4, COASY, TECR, SLC35B2, PANK3, PDK3, ELOVL1, ELOVL5, ACSL5, PDHB, ACLY	TECR, HSD17B12, COASY, PDK3, SLC35B2, SLC25A1, ACSL5, PDHB, ELOVL1, ACSL4, ACAT1, PDK1, ACSL3	0.0438995
GO:0034032	purine nucleoside bisphosphate metabolic process	0.0394015	0.166963	-1.92539	-1.69906	HSD17B12, ENPP1, SLC25A1, ACSL3, ACACA, ACSL4, HSD17B4, COASY, TECR, SLC35B2, PANK3, PDK3, ELOVL1, ELOVL5, ACSL5, PDHB, ACLY	ENPP1, TECR, HSD17B12, COASY, PDK3, SLC35B2, SLC25A1, ABHD14B, ACSL5, PDHB, ACOT8, TPST2, ELOVL1, ACSL4, HSD17B4, ACAT1, PDK1, ACSL3	0.0394015
GO:0034033	purine nucleoside bisphosphate biosynthetic process	0.0438995	0.429632	-1.88063	-1.53146	HSD17B12, SLC25A1, ACSL3, ACACA, ACSL4, COASY, TECR, SLC35B2, PANK3, PDK3, ELOVL1, ELOVL5, ACSL5, PDHB, ACLY	TECR, HSD17B12, COASY, PDK3, SLC35B2, SLC25A1, ACSL5, PDHB, ELOVL1, ACSL4, ACAT1, PDK1, ACSL3	0.0438995
GO:0034035	purine ribonucleoside bisphosphate metabolic process	0.623962	0.561038	-1.40338	-1.54631	ENPP1, SLC35B2	ENPP1, SLC35B2, ABHD14B, TPST2	0.561038
GO:0034058	endosomal vesicle fusion	0.867458	0.888258	1.09772	1.05002	VPS41, ANKFY1, VPS8, SAMD9	VPS41, SAMD9, ANKFY1, VPS8	0.867458
GO:0034063	stress granule assembly	0.980361	0.852338	0.766687	1.10488	RPS23, DDX3X, UBAP2L, G3BP2, OGFOD1, YTHDF3, YTHDF1, ATXN2, G3BP1, PRRC2C, STYXL1, CSDE1, YTHDF2, DAZAP2	YTHDF3, RPS23, OGFOD1, DDX3X, G3BP2, UBAP2L	0.852338
GO:0034067	protein localization to Golgi apparatus	0.878366	0.911467	-1.05151	-0.995428	GCC2, ARFRP1, TMED10, RIPOR1, CSNK1D, OPTN, RAB6A, BICD2, ARL5A, GAK, ARL5B, GBF1	ARFRP1, GCC2, CSNK1D, RIPOR1, GBF1, GAK, OPTN, TMED10, ARL5A	0.878366
GO:0034085	establishment of sister chromatid cohesion	0.855777	0.698751	1.09142	1.34773	CDCA5, NAA50, NIPBL, RB1, HDAC8, MAU2	NAA50, CDCA5, HDAC8, RB1	0.698751
GO:0034086	maintenance of sister chromatid cohesion	0.779072	0.738144	1.21723	1.27409	SLF2, DSCC1, SMC5, NSMCE2, NAA10, NIPBL, SLF1	SLF2, NSMCE2, SMC5, TNKS, SLF1, RB1, DSCC1	0.738144
GO:0034088	maintenance of mitotic sister chromatid cohesion	0.779072	0.738144	1.21723	1.27409	SLF2, DSCC1, SMC5, NSMCE2, NAA10, NIPBL, SLF1	SLF2, NSMCE2, SMC5, TNKS, SLF1, RB1, DSCC1	0.738144
GO:0034091	regulation of maintenance of sister chromatid cohesion	0.846927	0.817835	1.10768	1.20475	SLF2, SMC5, NSMCE2, NAA10, SLF1	SLF2, NSMCE2, SMC5, TNKS, SLF1	0.817835
GO:0034101	erythrocyte homeostasis	0.935471	1	0.886419	-0.658952	INHBA, STAT1, RPS17	HSPA1A, G6PD, SH2B3, ZBTB7A, ZFP36	0.935471
GO:0034109	homotypic cell-cell adhesion	0.720468	0.921115	1.30124	0.897139	IL6, DSP, GNAS, IL6ST, JAK1, PIK3CB, JUP, STXBP3, TJP2	GNAS, DSP, JAK1, IL6, IL6ST, DSG2, STXBP3	0.720468
GO:0034110	regulation of homotypic cell-cell adhesion	0.851543	1	1.08692	-0.588377	IL6, IL6ST, JAK1	CD9, PRKG1, PLAUR, JAK2	0.851543
GO:0034112	positive regulation of homotypic cell-cell adhesion	0.5806	0.888258	1.54167	1.05498	IL6, IL6ST, JAK1	JAK1, IL6, IL6ST	0.5806
GO:0034113	heterotypic cell-cell adhesion	0.976279	0.814606	0.794242	-1.1826	DSP, CD44	CD58, KLF4, ITGA5, ITGB1, MYADM, FLOT1	0.814606
GO:0034114	regulation of heterotypic cell-cell adhesion	1	0.864536	-0.683076	-1.1076	FLOT1, KLF4, MYADM	KLF4, MYADM, FLOT1	0.864536
GO:0034121	regulation of toll-like receptor signaling pathway	0.986415	0.611161	-0.766262	-1.41313	NR1D1, FLOT1, BIRC2, F2RL1, CAV1, NFKBIL1	F2RL1, NR1D1, BIRC2, PTPRS, NFKBIL1, IFI35, FLOT1	0.611161
GO:0034122	negative regulation of toll-like receptor signaling pathway	0.878366	0.509497	-1.07712	-1.50846	NR1D1, F2RL1, NFKBIL1	F2RL1, NR1D1, PTPRS, NFKBIL1	0.509497
GO:0034123	positive regulation of toll-like receptor signaling pathway	0.875929	0.817835	-1.06689	-1.19564	FLOT1, F2RL1, CAV1	F2RL1, IFI35, FLOT1	0.817835
GO:0034134	toll-like receptor 2 signaling pathway	0.633329	0.429632	-1.4003	-1.56289	IRAK1, F2RL1	IRAK1, F2RL1	0.429632
GO:0034138	toll-like receptor 3 signaling pathway	0.542631	0.771771	-1.45313	-1.26805	UNC93B1, FLOT1, F2RL1, CAV1	UNC93B1, F2RL1	0.542631
GO:0034142	toll-like receptor 4 signaling pathway	0.761936	0.572509	-1.26	-1.45541	NR1D1, F2RL1	F2RL1, NR1D1, IFI35	0.572509
GO:0034143	regulation of toll-like receptor 4 signaling pathway	0.761936	0.572509	-1.26	-1.45541	NR1D1, F2RL1	F2RL1, NR1D1, IFI35	0.572509
GO:0034182	regulation of maintenance of mitotic sister chromatid cohesion	0.846927	0.817835	1.10768	1.20475	SLF2, SMC5, NSMCE2, NAA10, SLF1	SLF2, NSMCE2, SMC5, TNKS, SLF1	0.817835
GO:0034198	cellular response to amino acid starvation	0.995828	0.895535	0.724049	0.956201	MAP3K5, EIF2AK2, MTOR, RRAGB	MAP3K5, MTOR, SESN2, ATF4, RRAGC, SEH1L, EIF2AK2, ATF2, MAPK8, SZT2, EIF2AK4	0.895535
GO:0034204	lipid translocation	0.833027	0.917019	1.15766	0.945671	ABCA1, ATP8B1, PLSCR1	ABCA1, ATP8B1, PLSCR1	0.833027
GO:0034205	amyloid-beta formation	0.903843	0.870923	-0.970718	-1.05147	CLU, APH1A, BIN1, NCSTN, GSK3A, TMED10, SLC2A13	CLU, BIN1, APH1A, NCSTN, GSK3A	0.870923
GO:0034214	protein hexamerization	0.808162	0.69481	1.21922	1.37573	LRRC8D, MAT2A	LRRC8D, MAT2A	0.69481
GO:0034219	carbohydrate transmembrane transport	0.286856	0.622932	-1.62453	-1.38339	SLC2A6, ENPP1, PRKAG2, SLC2A3, SELENOS, SLC2A1, AKT2, SLC50A1, AKT1, PEA15, GSK3A, RAB4B	ENPP1, SLC2A6, AKT1, AKT2, GSK3A, PRKAG2, RAB4B, SORT1, IRS1, SLC2A1, SELENOS	0.286856
GO:0034243	regulation of transcription elongation by RNA polymerase II	0.98712	0.942106	-0.764459	-0.861487	CDK9, RNF168, NELFB, NELFCD	CDK9, NELFB, NELFE, RNF168, NELFCD, TCERG1, CCNT1	0.942106
GO:0034244	negative regulation of transcription elongation by RNA polymerase II	1	0.97722	-0.702226	-0.77922	RNF168, NELFB, NELFCD, NELFE, HNRNPU	NELFB, NELFE, RNF168, NELFCD, TCERG1	0.97722
GO:0034250	positive regulation of cellular amide metabolic process	0.99513	0.994584	0.837915	-0.774367	IL6, THBS1, PLD1, USP16, MTOR, SAMD4A, NGRN, EPHA4, RPL26, METTL5, METTL8, EIF3E, NAT10, COA3, NPM1, UQCC2, TENT4A, DDX3X, UPF3A, LARP4B, PRR16, DHX9, NSUN5, SP1, FASTKD2, RMND1, MRPS27	SOX4, BCL3, VIM, PLXNB2, PCIF1, GSK3A, EEF2, SH3BGRL, RPS6KB2, EIF3D, RPL5, RCC1L, RPUSD3	0.994584
GO:0034260	negative regulation of GTPase activity	1	0.929334	0.635464	0.847737	LRCH1, WNK1, SH3BP4, HRAS, RCC2, ARL2, RDX, ARFGEF1	LRCH1, RCC2, SH3BP4, WNK1	0.929334
GO:0034284	response to monosaccharide	0.688553	0.918975	-1.31638	-0.961829	PFKL, HLA-DRB1, SELENOS, PIH1D1, STX4, TRA2B, SMARCB1, KLF7, RACK1, CDK16	PFKL, HLA-DRB1, PIH1D1, CDK16, STX4, SMARCB1, PRKACA, SELENOS	0.688553
GO:0034308	primary alcohol metabolic process	0.771882	0.170433	-1.23121	-1.76596	AKR1C1, AKR1C3	AKR1C1, AKR1C3, ACSS2, DKK3, AKR1A1, ALDH3A2, AKR7A2	0.170433
GO:0034311	diol metabolic process	1	0.864536	0.711507	-1.09754	NAAA, ACER3, ASAH1	PLPP2, PLPP3, DHFR	0.864536
GO:0034312	diol biosynthetic process	0.985629	0.994476	0.755376	-0.674815	ACER3, ASAH1, SPTLC3	DHFR, SPTSSA, SPR, SPTLC2, SPTLC3	0.985629
GO:0034314	Arp2/3 complex-mediated actin nucleation	0.954219	0.994476	-0.864104	-0.689902	ARPC1B, CORO1B, ARPC2, WASF1	ARPC1B, CORO1B	0.954219
GO:0034315	regulation of Arp2/3 complex-mediated actin nucleation	1	1	-0.698003	-0.566279	CORO1B, WASF1	CORO1B	1
GO:0034329	cell junction assembly	0.988364	0.997585	0.844864	-0.768358	THBS1, EFNA5, CTNNB1, NLGN1, LIMCH1, PHLDB2, RHOD, PARD6B, ITGA6, ECT2, BDNF, ROCK1, TJP1, MYO9A	ITGB4, ESAM, DVL1, PLEC, SNAI2, PTPRJ, DAPK3, PECAM1, RAB13, CDK5, ACTG1	0.988364
GO:0034331	cell junction maintenance	0.722224	0.685664	-1.2888	-1.34768	KIFC3, PLEKHA7, F2R, F2RL1	F2RL1, PLEKHA7, KIFC3, F2R, KIRREL1	0.685664
GO:0034332	adherens junction organization	0.478295	0.888258	1.67107	-1.05803	CDH1, CTNNB1	CDH1, PLEKHA7, KIFC3	0.478295
GO:0034340	response to type I interferon	0.922895	0.657061	-0.92412	-1.34222	CH25H, IRAK1, IFIT1, FADD	CH25H, IRAK1, IFIT1, FADD, SMPD1	0.657061
GO:0034341	response to interferon-gamma	0.72976	0.83704	1.29255	-1.129	GBP4, KYNU, RPL13A, IFITM3, STAT1, CALCOCO2, PARP14, IFITM2, JAK1	HLA-DPA1, CD74, GAPDH, CD58, DAPK3, GBP2	0.72976
GO:0034377	plasma lipoprotein particle assembly	0.84957	0.902489	-1.12112	-1.00337	APOC1, ACSL3	DGAT1, APOC1, ACSL3, PRKACA	0.84957
GO:0034381	plasma lipoprotein particle clearance	0.035686	0.319135	-1.89193	-1.63886	PCSK9, LIPG, LDLR, APOC1, LIPA	PCSK9, LIPG, LDLR, APOC1, LIPA, LRPAP1, ANXA2	0.035686
GO:0034383	low-density lipoprotein particle clearance	0.173228	0.598186	-1.68681	-1.46789	PCSK9, LDLR, LIPA	PCSK9, LDLR, LIPA	0.173228
GO:0034389	lipid droplet organization	0.478295	0.814606	-1.50317	-1.17527	SQLE, PLIN3, PLIN2, CDS2, PPIA, KAT5	PLIN3, SQLE, BSCL2, CDS2, PPIA, RNF213, PRKAA2, PLIN2, KAT5, PNPLA2	0.478295
GO:0034390	smooth muscle cell apoptotic process	0.953161	0.864536	-0.870208	1.08853	PPARG	SOD2, E2F3, MFN2	0.864536
GO:0034391	regulation of smooth muscle cell apoptotic process	0.953161	0.864536	-0.870208	1.08853	PPARG	SOD2, E2F3, MFN2	0.864536
GO:0034393	positive regulation of smooth muscle cell apoptotic process	0.903843	0.888258	-0.994783	1.04293	PPARG	SOD2, E2F3, MFN2	0.888258
GO:0034394	protein localization to cell surface	1	0.973893	-0.565045	0.80534	TAX1BP3, STX4, FLNA, RAB11B, EMP2, TOR1A	NEDD4L, CTNNB1, STX3, HSP90AB1, PICALM, SMURF1	0.973893
GO:0034405	response to fluid shear stress	0.897135	0.917019	-0.992897	-0.982108	KLF2, AKT1, HDAC3, KLF4, CITED2, NFE2L2	KLF2, AKT1, KLF4, HDAC3, CITED2	0.897135
GO:0034440	lipid oxidation	0.586873	0.560135	-1.40843	-1.48555	ACADVL, PRKAG2, HSD17B4, HADH, DECR1, ACAA1, AKT2, AKT1, ILVBL	ACADVL, ILVBL, AKT1, AKT2, ECHS1, ACOT8, PPARA, CRAT, HADH, ACAA1, HSD17B4, DECR1, PRKAG2, IRS1	0.560135
GO:0034446	substrate adhesion-dependent cell spreading	0.822779	0.711349	-1.11444	-1.24688	LAMB1, LAMA5, P4HB, SPRY4, TRIOBP, CALR, ILK, S100A10, KANK1, FLNA, MYADM	LAMA5, SPRY4, FN1, TRIOBP, P4HB, LAMB1, ILK, CALR, FLNA	0.711349
GO:0034453	microtubule anchoring	1	1	-0.584095	-0.527011	GCC2	MAP1S, GCC2, DAG1	1
GO:0034497	protein localization to phagophore assembly site	1	0.988201	-0.447786	-0.697868	ATG4D, WIPI2, PACS2, ARFIP2	ARFIP2, ATG4D, WIPI2	0.988201
GO:0034501	protein localization to kinetochore	0.974291	0.870923	0.799928	1.0467	CHAMP1, MTBP, ZW10, ZWILCH	MTBP, KNL1, CHAMP1, RCC2, NDC80, ZW10, SPDL1	0.870923
GO:0034502	protein localization to chromosome	0.979002	1	-0.856604	0.759632	CDK9, WBP2, CENPA, PIH1D1, LRWD1, TPP1, VCP, WRAP53, BOD1, CENPQ, PLK1, ZNF827, GNL3, LEMD2, TRAPPC12, DKC1, SPDL1, RUVBL2, CDT1, IK, ACD, GNL3L, NABP2	SLF2, BRCA2, MTBP, MCM8, TCP1, XRCC5, KNL1, TERF2, CHAMP1, RPA2, RCC2, SPIDR, CDCA5, NDC80, ZW10, MSH2, VRK1, POT1, HDAC8	0.979002
GO:0034504	protein localization to nucleus	1	0.616453	-0.804809	-1.30286	DVL1, TFRC, PHB2, SIX1, PPP1R10, KPNA2, CALR, RANGAP1, SESN2, SUN2, AKT1, HDAC3, MCRS1, WRAP53, ZBTB7A, FLNA, DMAP1, BCL3, SUFU, TGFB1, RAN, PLK1, ATP13A2, NOP53, TRIM28, PRICKLE1, PAF1, YWHAE, GBP2, CDK5RAP3, RPF2	CDH1, BMP4, DVL1, BCL3, AKT1, ZBTB7A, SIX1, SUN2, GBP2, CALR, SUFU, BAG3, DMAP1, PLK1, PRICKLE1, PHB2, FLNA, TGFB1, MCRS1, TRIM28, NOP53, HDAC3, TOR1A, PML, RANGAP1, PAF1, CTDNEP1, KPNA2, ATP13A2, RAN, PIN1, CDK5RAP3	0.616453
GO:0034508	centromere complex assembly	0.715456	0.921115	-1.30562	-0.926221	CENPW, CENPA, HJURP, SIRT6, MIS12, TRAPPC12	CENPV, SIRT6, TRAPPC12, MIS12, CENPW, HJURP, CENPA, CENPE	0.715456
GO:0034551	mitochondrial respiratory chain complex III assembly	0.965012	0.981568	0.833806	0.73485	UQCC3, UQCC2, LYRM7, TTC19	LYRM7, UQCC3, UQCC2, TTC19, SLC25A33	0.965012
GO:0034599	cellular response to oxidative stress	0.665489	0.678277	-1.25835	-1.2568	AKR1C3, FOS, JUN, G6PD, HSPA1A, STK25, P4HB, PINK1, RHOB, SELENOS, CAT, MAPK13, ABCC1, ROMO1, AKT1, PXN, LONP1, STX2, SFPQ, STX4	AKR1C3, DHRS2, HSPA1A, RHOB, G6PD, FOS, AKT1, JUN, P4HB, MAPK13, STK25, PINK1, CAT, PXN, ABCC1, PRDX3, ROMO1, KEAP1, TMEM161A, ZNF580, STX4, PYCR1, PDK1, ATP13A2, PPIA, STX2, PRDX5, PYCR2, SFPQ, RPS3, SELENOS	0.665489
GO:0034605	cellular response to heat	0.90028	0.904887	-0.978754	-0.993725	IER5, HSPA1A, DNAJB6	HSPA1A, IER5, BAG3, DNAJB6, HSF1, VCP, PRKACA, MAPKAPK2, RBBP7, YWHAE, PDCD6, HTRA2	0.90028
GO:0034612	response to tumor necrosis factor	0.99513	0.649463	-0.821709	-1.27569	ANKRD1, HSPA1A, GAS6, HYAL2, TNFRSF1A, GSDME, ILK, AKT1, RRAGA, BIRC2, ZFP36, F2RL1, ADAM9, RPS3, SMPD1, SHARPIN, ZFP36L1, ZNF675, CD58, NFE2L2, GBP2, CARD8, TRAF2, COMMD7, ACTN4	ANKRD1, GAS6, AFF3, HYAL2, HSPA1A, F2RL1, TNFRSF1A, SHARPIN, CD58, AKT1, RRAGA, BIRC2, ILK, SMPD1, GBP2, CCDC3, ZFP36	0.649463
GO:0034614	cellular response to reactive oxygen species	0.665489	0.715682	-1.28725	-1.24114	AKR1C3, FOS, JUN, STK25, PINK1, RHOB, CAT, MAPK13, ROMO1, AKT1, PXN	AKR1C3, RHOB, FOS, AKT1, JUN, MAPK13, STK25, PINK1, CAT, PXN, PRDX3, ROMO1, ZNF580, PYCR1	0.665489
GO:0034616	response to laminar fluid shear stress	0.995828	0.825865	-0.732499	-1.19071	KLF2, KLF4, NFE2L2	KLF2, KLF4	0.825865
GO:0034620	cellular response to unfolded protein	0.573045	0.917019	-1.38913	-0.957781	HSPA5, HSPA1A, AGR2, TBL2, TMBIM6, SELENOS, VCP, ATF6B, DERL2, BAK1, DDIT3, XBP1, NFE2L2, RACK1, CDK5RAP3, MBTPS2	AGR2, HSPA1A, TBL2, BAK1, ATF6B, BAG3, HSPA5, TMBIM6, HSF1, VCP, CDK5RAP3, TM7SF3, SELENOS, DDRGK1, XBP1, MBTPS1	0.573045
GO:0034637	cellular carbohydrate biosynthetic process	0.964802	0.680105	-0.856762	-1.30476	ENPP1, SELENOS, AKT2, AKT1, GBE1, GYS1, PPP1R3F, GSK3A	ENPP1, AKT1, GYS1, AKT2, GSK3A, IRS1, PGP, SELENOS	0.680105
GO:0034643	establishment of mitochondrion localization, microtubule-mediated	1	0.99382	-0.686769	-0.681304	UBB, MAP1S, HIF1A, UXT, HSBP1, LRPPRC, OPA1, RHOT1	MAP1S, UBB, HIF1A, RHOT1	0.99382
GO:0034644	cellular response to UV	0.771882	0.902489	1.22038	0.977234	MMP1, TP53	MMP1, NPM1, TAF1, TP53	0.771882
GO:0034656	nucleobase-containing small molecule catabolic process	0.779072	0.818602	-1.23572	-1.19281	CDA, DERA	CDA	0.779072
GO:0034661	ncRNA catabolic process	0.757739	0.685664	1.23619	1.30584	GAS5, PNPT1, DIS3L2, EXOSC10, TRIR, EXOSC9, PARN, DIS3, DICER1, NUDT16, TENT2, WDR82, TENT4B	GAS5, EXOSC10, PARN, PNPT1, POP1, TENT4B, EXOSC9, TUT4, DICER1, DIS3L2, DIS3, SND1	0.685664
GO:0034728	nucleosome organization	1	0.849665	0.602363	1.08068	DNAJC9, APLF, MCM3AP, SET, LIN54, NPM1, SMARCA5, SOX9, ARID1A	NPM1, SET, LIN54, SMARCD1, ARID2, APLF, DNAJC9, SMARCA5, ARID1A	0.849665
GO:0034754	cellular hormone metabolic process	0.498306	0.545542	-1.48208	-1.5172	AKR1C1, HSD17B7, AKR1C3, HSD17B4	AKR1C1, AKR1C3, HSD17B7, DKK3	0.498306
GO:0034755	iron ion transmembrane transport	0.966535	0.991907	0.776906	0.665625	ISCU, ABCC5	ISCU, ABCC5, ABCB7, SLC39A8, SLC39A14	0.966535
GO:0034763	negative regulation of transmembrane transport	0.755641	0.742972	-1.21455	-1.2285	PCSK9, ENPP1, CALM3, TMBIM6, SELENOS, AKT2, AKT1	PCSK9, ENPP1, AKT1, CALM3, AKT2, TMBIM6, GSK3A	0.742972
GO:0034764	positive regulation of transmembrane transport	1	0.888258	0.724676	-1.03531	CEMIP, EDN1, NDUFA4, STIM2, GLRX, PTPN11, HTT, INSR, CALM2, LRRC26	KCNN4, AKT1, CALM3, AKT2, FLNA, ADRB2, F2R, IRS1, COX17, AKAP9	0.888258
GO:0034766	negative regulation of ion transmembrane transport	0.737803	0.891221	-1.25384	-0.996983	PCSK9, CALM3, TMBIM6	PCSK9, CALM3, TMBIM6	0.737803
GO:0034767	positive regulation of ion transmembrane transport	0.967844	0.924714	0.835475	-0.923672	CEMIP, EDN1, NDUFA4, STIM2, GLRX, HTT, CALM2, LRRC26	KCNN4, CALM3, FLNA, ADRB2, F2R, COX17, AKAP9	0.924714
GO:0034968	histone lysine methylation	1	0.951233	-0.602144	0.857455	PHF1, DOT1L, PIH1D1, MCRS1, SMARCB1, PAXIP1, EHMT2, SNW1, DNMT1, ZNF274, WDR5, ATRX, HCFC1, KMT2E	PRDM5, BRCA1, TET3, OGT, KANSL3, RBBP5, KANSL1, NFYA, KMT2A, EZH2, KMT2E, NFYB	0.951233
GO:0034975	protein folding in endoplasmic reticulum	0.237325	0.394776	-1.63698	-1.60533	HSPA5, P4HB, PDIA3, HSP90B1, CALR, CANX, DNAJC10	P4HB, CALR, HSPA5, PDIA3, HSP90B1	0.237325
GO:0034976	response to endoplasmic reticulum stress	0.392592	0.921115	-1.39565	-0.951059	HSPA5, DNAJB9, TRIB3, MANF, JUN, HYOU1, HSPA1A, AGR2, HERPUD1, P4HB, TBL2, TMCO1, CLU, HSP90B1, SELENOK, TMBIM6, SELENOS, SESN2, OS9, TMUB1, SGTA, VCP, HM13, FLOT1, ATF6B, SVIP, BAG6, DERL2, DNAJC3, EDEM1, DNAJB12, DNAJC10, BAK1, RNF5, BCL2L1, USP13, DDIT3, CAV1, EIF4G1, XBP1, NFE2L2, RACK1, SEL1L, CDK5RAP3, STT3B, MBTPS2, TRAF2	AGR2, HSPA1A, TBL2, CLU, JUN, BAK1, P4HB, SVIP, ATF6B, OS9, SGTA, TMCO1, TMUB1, HSPA5, DNAJB12, TMBIM6, DNAJB9, MANF, TRIB3, BAG6, BCL2L1, HSP90B1, HERPUD1, BCAP31, SELENOK, UFD1, VCP, HM13, FLOT1, CDK5RAP3, TRAF2, UBAC2, SELENOS, MAN1B1, RNF5, DDRGK1, XBP1, NCK2, MBTPS1	0.392592
GO:0035023	regulation of Rho protein signal transduction	0.846927	0.429632	-1.10811	-1.53305	ARHGDIB, KANK2, ARRB1, KANK1, ARHGDIA, F2RL1, DLC1, STMN1, MET, EPS8L2	ARHGDIB, F2RL1, KANK2, ARRB1, ROBO1, HEG1, EPS8L2, ARHGDIA, MYO9B, KANK1	0.429632
GO:0035024	negative regulation of Rho protein signal transduction	0.779973	0.823109	-1.22143	-1.17647	KANK1, DLC1, STMN1, MET	HEG1, KANK1	0.779973
GO:0035025	positive regulation of Rho protein signal transduction	0.998572	0.572509	-0.719128	-1.44733	ARRB1, F2RL1	F2RL1, ARRB1, ROBO1	0.572509
GO:0035051	cardiocyte differentiation	0.761936	0.924848	1.23965	-0.920383	NEBL, EDN1, GATA6, MEF2C, EGFR	BMP4, SRF, PRICKLE1, DKK1, TGFB1, NRG1	0.761936
GO:0035065	regulation of histone acetylation	1	0.908985	-0.69443	-0.96924	WBP2, PIH1D1, ARRB1, SMARCB1, THAP7	PIH1D1, MUC1, WBP2, ARRB1, THAP7, SMARCB1, RUVBL2, TAF7	0.908985
GO:0035066	positive regulation of histone acetylation	0.967844	0.780329	-0.839287	-1.21456	WBP2, PIH1D1, ARRB1, SMARCB1	PIH1D1, MUC1, WBP2, ARRB1	0.780329
GO:0035067	negative regulation of histone acetylation	1	0.994476	-0.582439	-0.673358	PIH1D1, THAP7	PIH1D1, THAP7, TAF7	0.994476
GO:0035082	axoneme assembly	0.985204	1	-0.754623	-0.490011	DNAAF5, DNAL1, FSIP2	DNAAF5, TTC12	0.985204
GO:0035088	establishment or maintenance of apical/basal cell polarity	1	0.921115	-0.642082	0.891668	SLC9A3R1, MSN, RHOA	OPHN1, PRKCI, CDC42, MYO9A, MARK2	0.921115
GO:0035089	establishment of apical/basal cell polarity	0.903843	0.962432	-0.982107	0.752899	SLC9A3R1, MSN, RHOA	OPHN1, CDC42, MYO9A, SLC9A3R1, MSN, RHOA	0.903843
GO:0035094	response to nicotine	0.738082	0.910093	1.31955	0.975943	BCL2, NFKB1, B2M, BAD	BCL2, NFKB1, B2M	0.738082
GO:0035107	appendage morphogenesis	0.5806	0.874325	1.53519	-1.06763	ECE1, WDPCP, GLI3, ZNF141, MAP3K20, NIPBL	AFF3	0.5806
GO:0035108	limb morphogenesis	0.5806	0.874325	1.53519	-1.06763	ECE1, WDPCP, GLI3, ZNF141, MAP3K20, NIPBL	AFF3	0.5806
GO:0035113	embryonic appendage morphogenesis	0.665489	0.880633	1.45032	-1.06755	ECE1, WDPCP, GLI3, MAP3K20, NIPBL	AFF3	0.665489
GO:0035150	regulation of tube size	1	0.768272	-0.653308	1.26685	KLF2	EDN1, ADM, GCLC, DOCK4	0.768272
GO:0035196	miRNA processing	1	1	0.596851	-0.694636	IL6, TP53, EGFR, PUM2, RIPK1, SMAD3, STAT3, SMAD2, DICER1, AGO3, TUT7	BMP4, NCOR2, MAP2K2	1
GO:0035265	organ growth	0.855777	0.680105	1.09779	1.40482	WWC1, EDN1, WWC3, IER3IP1, TGFB2	EDN1, WWC1, TGFB2, WWC2, WWC3, IER3IP1	0.680105
GO:0035268	protein mannosylation	1	0.935224	0.566901	0.842607	TMTC2, CRPPA, DPM1	TMTC2, CRPPA, FKTN, DPM1	0.935224
GO:0035269	protein O-linked mannosylation	1	0.935224	0.566901	0.842607	TMTC2, CRPPA, DPM1	TMTC2, CRPPA, FKTN, DPM1	0.935224
GO:0035270	endocrine system development	1	0.319135	-0.646381	-1.65892	AKT1, GSK3A, FOXA2, BMP4	FOXA2, BMP4, DKK3, AKT1, GSK3A	0.319135
GO:0035278	miRNA-mediated gene silencing by inhibition of translation	1	0.981568	0.517151	0.761785	DDX6, EIF6, TNRC6B, AGO3, AGO2	DDX6, AGO3, EIF6, TNRC6B, AGO2, EIF4E2, TNRC6C, TNRC6A, AGO4, EIF4G1, RBM4	0.981568
GO:0035296	regulation of tube diameter	1	0.768272	-0.653308	1.26685	KLF2	EDN1, ADM, GCLC, DOCK4	0.768272
GO:0035303	regulation of dephosphorylation	1	0.911467	-0.679523	0.961818	CALM3, HSP90B1, PTBP1, PTPA, BOD1, FKBP1A, TGFB1, SMG5, PPIA, DLC1, SMPD1, YWHAE, CDK5RAP3	MAGI2, PPP1R15A, MTOR, MGAT5, TGFB2, ITGA1, MTMR3, HSP90AB1, GSK3B, SMG7, CDCA2, MTMR2, CAMTA1, PPP6R3	0.911467
GO:0035304	regulation of protein dephosphorylation	1	0.935224	-0.753732	0.898308	CALM3, HSP90B1, PTBP1, PTPA, BOD1, FKBP1A, TGFB1, PPIA, DLC1, SMPD1	MAGI2, PPP1R15A, MTOR, MGAT5, ITGA1, HSP90AB1, GSK3B	0.935224
GO:0035305	negative regulation of dephosphorylation	1	0.829466	-0.514425	1.1295	PTPA, BOD1, FKBP1A, YWHAE, PPP1R15A, CHP1, IKBKB	PPP1R15A, MGAT5, TGFB2, GSK3B	0.829466
GO:0035306	positive regulation of dephosphorylation	0.954219	0.935224	-0.878388	0.887638	CALM3, PTBP1, PTPA, TGFB1, PPIA, DLC1, SMPD1	MAGI2, PPP1R15A, MTOR, ITGA1, HSP90AB1	0.935224
GO:0035307	positive regulation of protein dephosphorylation	0.914191	0.924848	-0.942107	0.906711	CALM3, PTBP1, PTPA, TGFB1, PPIA, DLC1, SMPD1	MAGI2, PPP1R15A, MTOR, ITGA1, HSP90AB1	0.914191
GO:0035308	negative regulation of protein dephosphorylation	1	0.921115	-0.595977	0.92497	PTPA, BOD1, FKBP1A, YWHAE	PPP1R15A, MGAT5, GSK3B	0.921115
GO:0035313	wound healing, spreading of epidermal cells	0.903843	0.918975	0.948412	0.918709	PHLDB2, FERMT1, MTOR, RREB1, ADAM17	MTOR, ADAM17, CLASP1, FERMT1, PHLDB2, CLASP2	0.903843
GO:0035329	hippo signaling	0.822779	0.570909	1.11083	1.45295	WWC1, ARRDC3, WWC3, STK3, STK4, TEAD1, MOB1B, LATS1, MARK3, MAPK14, YAP1, SHANK2, MAP2K3	ARRDC3, WWC1, STK3, STK4, YAP1, MOB1B, NF2, WWC2, TEAD1, LATS1, WWC3, MAPK14, MOB1A, MARK3, TEAD4	0.570909
GO:0035330	regulation of hippo signaling	0.594902	0.814606	1.51299	1.16913	WWC1, ARRDC3, WWC3	ARRDC3, WWC1, NF2, WWC2, WWC3, MAPK14, MARK3	0.594902
GO:0035331	negative regulation of hippo signaling	0.736187	0.978104	1.2925	0.785165	WWC1, WWC3, MARK3, MAPK14, SHANK2, MAP2K3	WWC1, WWC2, WWC3, MAPK14, MARK3, CIT, VGLL4	0.736187
GO:0035335	peptidyl-tyrosine dephosphorylation	1	0.956338	0.679285	-0.837405	DUSP10, PTPN11, PTPRF, DUSP6, PTPN13, PTPN2, PTPN1	DUSP5, PTPRJ	0.956338
GO:0035336	long-chain fatty-acyl-CoA metabolic process	0.302388	0.594861	-1.66202	-1.43574	HSD17B12, ACSL3, ACSL4, TECR, ELOVL1, ELOVL5, ACSL5	TECR, HSD17B12, ACSL5, ELOVL1, ACSL4, ACSL3	0.302388
GO:0035337	fatty-acyl-CoA metabolic process	0.0464386	0.561038	-1.89034	-1.46379	HSD17B12, SLC25A1, ACSL3, ACACA, ACSL4, HSD17B4, TECR, ELOVL1, ELOVL5, ACSL5	TECR, HSD17B12, SLC25A1, ACSL5, ELOVL1, ACSL4, HSD17B4, ACSL3	0.0464386
GO:0035338	long-chain fatty-acyl-CoA biosynthetic process	0.271833	0.561038	-1.63388	-1.50684	HSD17B12, ACSL3, ACSL4, TECR, ELOVL1, ELOVL5, ACSL5	TECR, HSD17B12, ACSL5, ELOVL1, ACSL4, ACSL3	0.271833
GO:0035357	peroxisome proliferator activated receptor signaling pathway	0.878366	0.915418	-1.04002	-0.96449	PPARG, PDK3, CITED2, ACTN4	PDK3, CITED2, PPARG, ACTN4	0.878366
GO:0035372	protein localization to microtubule	0.954219	0.984875	-0.873741	-0.727545	GAS2L1, MID1	GAS2L1	0.954219
GO:0035383	thioester metabolic process	0.138623	0.420945	-1.80209	-1.59053	HSD17B12, SLC25A1, ACSL3, ACACA, ACSL4, HSD17B4, TECR, PDK3, ELOVL1, ELOVL5, ACSL5, PDHB, ACLY, ELOVL6, ACAT1, ACOT8	TECR, HSD17B12, PDK3, SLC25A1, ACSL5, PDHB, ACOT8, ELOVL1, ACSL4, HSD17B4, ACAT1, PDK1, ACSL3	0.138623
GO:0035384	thioester biosynthetic process	0.135633	0.453494	-1.80761	-1.57053	HSD17B12, SLC25A1, ACSL3, ACACA, ACSL4, TECR, PDK3, ELOVL1, ELOVL5, ACSL5, PDHB, ACLY	TECR, HSD17B12, PDK3, SLC25A1, ACSL5, PDHB, ELOVL1, ACSL4, ACAT1, PDK1, ACSL3	0.135633
GO:0035418	protein localization to synapse	0.686083	0.572509	-1.33092	-1.47893	DVL1, HSPB1	DVL1, HSPB1, IQSEC2	0.572509
GO:0035437	maintenance of protein localization in endoplasmic reticulum	0.341823	0.657061	-1.52543	-1.38299	INSIG1, HSPA5	INSIG1, OS9, HSPA5	0.341823
GO:0035455	response to interferon-alpha	0.964802	0.832744	0.840717	-1.15294	IFITM3, EIF2AK2, IFITM2	GAS6	0.832744
GO:0035456	response to interferon-beta	0.240477	0.622932	1.8047	1.45872	IFITM3, STAT1, IRF1, IFITM2, NDUFA13, PNPT1, PLSCR1, UBE2G2	PNPT1, UBE2G2, PLSCR1, STAT1, IFITM3, NDUFA13, IFITM2	0.240477
GO:0035458	cellular response to interferon-beta	0.343692	0.775644	1.63579	1.24861	STAT1, IRF1, IFITM2, NDUFA13, PNPT1, UBE2G2	PNPT1, UBE2G2, STAT1, NDUFA13, IFITM2	0.343692
GO:0035459	vesicle cargo loading	0.478295	0.751072	-1.5244	-1.24261	INSIG1, TBC1D20, SEC23A, SEC24D, TMED10	INSIG1, SEC23A, SEC24C, TBC1D20, SEC24A, SEC24D, SEC13, TMED2	0.478295
GO:0035507	regulation of myosin-light-chain-phosphatase activity	0.705959	1	1.36433	0.490011	NUAK1, ROCK1	ROCK1, ROCK2, NUAK1	0.705959
GO:0035510	DNA dealkylation	0.851543	0.982711	1.07542	0.745408	USP7, ASCC3, FTO, USP9X, ALKBH2, OTUD4	USP7, ASCC3, FTO, USP9X	0.851543
GO:0035511	oxidative DNA demethylation	0.988364	1	0.711858	-0.599202	FTO, ALKBH2	TET2, TDG, ALKBH3	0.988364
GO:0035518	histone H2A monoubiquitination	0.867458	0.997585	-1.07851	-0.663888	RNF2, RNF168, DDB2, RING1, KDM2B, DDB1	RING1, DDB2, RNF168, RNF2	0.867458
GO:0035520	monoubiquitinated protein deubiquitination	0.947632	0.817835	0.858261	1.19005	TAF12, USP7, SUPT3H, USP1, MYSM1, ATXN7, SF3B5, USP47, TAF2, USP15	TAF12, USP7, SUPT3H, MYSM1, SF3B5, USP1, ATXN7, USP15, ASXL1	0.817835
GO:0035521	monoubiquitinated histone deubiquitination	1	0.921115	0.588144	0.922025	TAF12, SUPT3H, MYSM1, ATXN7, SF3B5, TAF2	TAF12, SUPT3H, MYSM1, SF3B5, ATXN7, ASXL1	0.921115
GO:0035522	monoubiquitinated histone H2A deubiquitination	1	0.921115	0.588144	0.922025	TAF12, SUPT3H, MYSM1, ATXN7, SF3B5, TAF2	TAF12, SUPT3H, MYSM1, SF3B5, ATXN7, ASXL1	0.921115
GO:0035561	regulation of chromatin binding	1	0.870923	-0.504111	-1.09051	MED25, CDT1, GMNN	MED25, ZNF618, GMNN, CDT1	0.870923
GO:0035567	non-canonical Wnt signaling pathway	0.99513	0.966949	-0.72797	-0.813999	DVL1, DVL2, DVL3, CCDC88C	DVL1, DVL2, DKK1, DVL3, MLLT3, RNF213	0.966949
GO:0035592	establishment of protein localization to extracellular region	0.809531	0.852338	1.1315	-1.0817	SCG2, RSAD2, IL6, RAB11FIP1, ABCA1	SCG2, ANKRD1, STX1A, SYTL4, HLA-DRB1, P3H1, CDK16, TGFB1, ARF6, SVBP, STX4, ATP13A2, PPIA, FRMD4A, IRS1, WLS, TM7SF3, ENSA, PDIA4, ARFGAP3, MYH10, ADAM9, SERGEF	0.809531
GO:0035601	protein deacylation	0.895817	0.921115	-0.993129	-0.940465	CHD3, MBD3, TADA3, MTA1, ABHD17B, ABHD17A, HDAC3, VEGFA, FLNA, LYPLA2, SIRT6, RBBP7, HDAC1, AKAP8, SAP30BP, SIRT2, REST, YEATS2, WDR5, RBM14, SIRT7, MTA3, MORF4L1	TADA3, ABHD17A, MBD3, CHD3, MTA1, FLNA, SIRT6, HDAC3, AKAP8, HDAC1, VEGFA, MTA3, SIRT2, MBIP, RBBP7, WDR5, LYPLA2, RBM14, AKAP8L	0.895817
GO:0035627	ceramide transport	0.878366	0.987905	1.02603	0.67516	VAPA, CERT1	CERT1, SGPP1, PLEKHA8, VAPA, OSBP, PSAP	0.878366
GO:0035633	maintenance of blood-brain barrier	0.771882	0.854377	1.27104	1.13154	IL6, SLC12A2, TJP1, TJP2	IL6, SLC12A2, TJP2, TJP1	0.771882
GO:0035635	entry of bacterium into host cell	0.808162	0.874325	1.18187	1.06955	CXCL8, EXOC2	CXCL8, EXOC2	0.808162
GO:0035637	multicellular organismal signaling	0.98498	0.867732	0.774893	1.03408	DSP, TYMP, CACNA2D1, ATP2B1, JUP, RANGRF	CACNA2D1, DSP, ATP2B1, ANK2	0.867732
GO:0035646	endosome to melanosome transport	0.966535	0.981568	-0.830881	0.711218	AP3D1, BLOC1S5, BLOC1S6, CD63, RAB32	RAB32, AP1G1	0.966535
GO:0035710	CD4-positive, alpha-beta T cell activation	0.867458	0.862605	-1.08014	-1.09897	HLA-DRB1, HLA-DRA, TWSG1, HMGB1	HLA-DRB1, HLA-DRA, TWSG1	0.862605
GO:0035725	sodium ion transmembrane transport	0.617938	0.572509	-1.38392	-1.4712	PCSK9, SCNN1A, ATP1A1, SNTA1	PCSK9, SCNN1A, SNTA1, ATP1A1	0.572509
GO:0035728	response to hepatocyte growth factor	0.922895	0.817835	-0.92748	-1.21001	LGMN, BCAR1, SIRT2, NRP1	BCAR1, SIRT2, LGMN, ADAMTS12, NRP1	0.817835
GO:0035729	cellular response to hepatocyte growth factor stimulus	0.922895	0.817835	-0.92748	-1.21001	LGMN, BCAR1, SIRT2, NRP1	BCAR1, SIRT2, LGMN, ADAMTS12, NRP1	0.817835
GO:0035739	CD4-positive, alpha-beta T cell proliferation	0.99513	1	0.699083	-0.57753	TGFBR2, CD55	TWSG1, CD81	0.99513
GO:0035751	regulation of lysosomal lumen pH	0.851543	0.935224	-1.11302	-0.853139	TMEM9, ATP6AP2, CLN6, GRN	TMEM9, CLN6, ATP6AP2	0.851543
GO:0035767	endothelial cell chemotaxis	0.912057	0.852338	-0.95865	-1.12459	HSPB1, LGMN, CORO1B, VEGFA, MET	HSPB1, CORO1B, VEGFA, LGMN	0.852338
GO:0035773	insulin secretion involved in cellular response to glucose stimulus	0.836619	0.96209	-1.16556	-0.806493	HLA-DRB1, STX4, KLF7, CDK16	HLA-DRB1, CDK16, STX4	0.836619
GO:0035791	platelet-derived growth factor receptor-beta signaling pathway	1	0.924714	-0.520927	-0.895392	HIP1R	HIP1R	0.924714
GO:0035794	positive regulation of mitochondrial membrane permeability	0.234786	0.13995	-1.69415	-1.79625	NMT1, HSPA1A, BNIP3, ACAA2, SPG7, HIP1R, TMEM14A, SLC25A5, STPG1, BAK1	BNIP3, HSPA1A, NMT1, HIP1R, ACAA2, BAK1, SLC25A5, TMEM14A, SPG7	0.13995
GO:0035795	negative regulation of mitochondrial membrane permeability	0.686083	0.398691	-1.33462	-1.59664	HSPA1A, ACAA2, TMEM14A, SLC25A5, BAK1	HSPA1A, ACAA2, BAK1, SLC25A5, TMEM14A	0.398691
GO:0035825	homologous recombination	0.724295	0.560135	1.30701	1.59535	CENPX, MRE11, MND1, RAD51B, ATM, RAD50, CENPS	RAD51B, MND1, MRE11, PSMC3IP, CENPS, RAD51AP1, RAD50, FANCM, CENPX	0.560135
GO:0035872	nucleotide-binding domain, leucine rich repeat containing receptor signaling pathway	0.954219	0.936903	0.850435	-0.87518	BIRC3, MAP3K7	HSPA1A, BIRC2	0.936903
GO:0035883	enteroendocrine cell differentiation	0.922895	0.69481	-0.926819	-1.34702	AKT1, GSK3A, BMP4, CDK6, RHEB	BMP4, AKT1, GSK3A	0.69481
GO:0035886	vascular associated smooth muscle cell differentiation	0.891374	0.814606	0.996415	1.19486	GATA6, SOD2	SOD2, CTH	0.814606
GO:0035891	exit from host cell	0.878366	0.895039	-1.04908	-0.986617	PC, CHMP1A, IST1, PPIA, CAV2, DDB1, RAB7A, CHMP2B, CHMP2A, TRIM25	PC, CHMP1A, IST1, PPIA, CHMP2A, CAV2, VPS37B, DDB1, RAB7A, VPS4A, TSG101	0.878366
GO:0035924	cellular response to vascular endothelial growth factor stimulus	1	0.891221	-0.57453	-1.0027	HSPB1, VEGFA, SPRY2, MAPKAPK2, RELA, NRP1, NUS1, CD63	HSPB1, ROBO1, SPRY2, ATP2B4, VEGFA, RELA, MAPKAPK2, CCBE1, ADAMTS12, MYO1C, NRP1, MAP2K3, CD63	0.891221
GO:0035966	response to topologically incorrect protein	0.403337	0.817835	-1.48847	-1.13346	HSPA5, HSPA1A, AGR2, HERPUD1, TBL2, RNF126, CLU, TMBIM6, SELENOS, VCP, ATF6B, BAG6, DERL2, SERPINH1, DNAJB12, BAK1, RNF5, DDIT3, XBP1, NFE2L2, RACK1, CDK5RAP3, STT3B, DNAJC4, MBTPS2	AGR2, HSPA1A, RNF126, TBL2, CLU, BAK1, ATF6B, BAG3, HSPA5, DNAJB12, TMBIM6, BAG6, HERPUD1, DNAJC4, UFD1, HSF1, VCP, CDK5RAP3, TM7SF3, SELENOS, SERPINH1, RNF5, DDRGK1, XBP1, MBTPS1	0.403337
GO:0035967	cellular response to topologically incorrect protein	0.542631	0.816345	-1.47659	-1.13622	HSPA5, HSPA1A, AGR2, TBL2, RNF126, TMBIM6, SELENOS, VCP, ATF6B, BAG6, DERL2, DNAJB12, BAK1, RNF5, DDIT3, XBP1, NFE2L2, RACK1, CDK5RAP3, MBTPS2	AGR2, HSPA1A, RNF126, TBL2, BAK1, ATF6B, BAG3, HSPA5, DNAJB12, TMBIM6, BAG6, UFD1, HSF1, VCP, CDK5RAP3, TM7SF3, SELENOS, RNF5, DDRGK1, XBP1, MBTPS1	0.542631
GO:0035970	peptidyl-threonine dephosphorylation	0.956379	0.917019	-0.870266	-0.957737	DUSP5	DUSP5	0.917019
GO:0035973	aggrephagy	0.837969	0.880633	1.14907	1.06335	UBQLN1, HTT, WDFY3, ATG5	SQSTM1, UBQLN1, WDFY3	0.837969
GO:0035987	endodermal cell differentiation	0.810612	0.783873	1.14586	-1.21277	INHBA, COL8A1	COL6A1, MMP14, ITGB5, COL5A1, FN1, LAMB1, ITGA5, LAMB3, DKK1, HMGA2	0.783873
GO:0035988	chondrocyte proliferation	0.837969	0.966107	-1.16374	-0.796195	STC1, HMGA2, SIRT6, DDR2	SIRT6, HMGA2, STC1	0.837969
GO:0036003	positive regulation of transcription from RNA polymerase II promoter in response to stress	0.735471	0.893024	-1.28542	-1.02333	HSPA5, KLF2, RBPJ, ATF6B, VEGFA, DDIT3, NFE2L2, MBTPS2	KLF2, MUC1, ATF6B, HSPA5, RBPJ	0.735471
GO:0036010	protein localization to endosome	1	0.814606	0.518121	1.16611	PACSIN2, WASHC2A, WASHC2C, ANKRD13A, EZR	EZR, WASHC2A, ANKRD13A, WASHC2C, PACSIN2	0.814606
GO:0036109	alpha-linolenic acid metabolic process	0.311465	0.288526	-1.59459	-1.64617	FADS2, FADS1, ACAA1, ELOVL1, ELOVL5	FADS2, FADS1, ACOT8, ELOVL1, ACAA1	0.288526
GO:0036151	phosphatidylcholine acyl-chain remodeling	0.478295	0.0705949	-1.45815	-1.75439	DBI, MBOAT7, LPCAT4	LPCAT4, PLB1, MBOAT7, DBI	0.0705949
GO:0036230	granulocyte activation	0.665489	0.949445	1.41366	0.797188	CXCL8, VAMP2, STXBP3	CXCL8, VAMP2	0.665489
GO:0036257	multivesicular body organization	1	1	0.667388	-0.559635	STAM2, STAM, VPS36, CHMP4A, RAB11A, MVB12A	VPS28, MVB12A, VPS25, CHMP2A, HGS	1
GO:0036258	multivesicular body assembly	1	1	0.660995	-0.564995	STAM2, STAM, VPS36, CHMP4A, RAB11A, MVB12A	VPS28, MVB12A, VPS25, CHMP2A, HGS	1
GO:0036260	RNA capping	0.922895	0.617615	0.897975	1.50033	RNGTT, NCBP1, RNMT	RNGTT, NCBP1, TGS1, RNMT	0.617615
GO:0036289	peptidyl-serine autophosphorylation	0.966535	0.924848	-0.8331	-0.874103	PINK1, MAP2K2	MAP2K2, PINK1	0.924848
GO:0036293	response to decreased oxygen levels	0.225853	0.13995	-1.64462	-1.7142	DDIT4, PGK1, ENO1, NDRG1, HYOU1, ADAM8, P4HB, BNIP3, PINK1, TBL2, UCP2, SRF, FAM162A, ACAA2, HSP90B1, RBPJ, TMBIM6, RGCC, LMNA, PLOD1, EGLN2, PDK3, EGLN3, LONP1, ALKBH5, RORA, VEGFA, NOP53, BNIP3L, FUNDC1, CITED2, ZFP36L1, HILPDA, RWDD3, NFE2L2	DDIT4, RGCC, ADAM8, BNIP3, EGLN3, PGK1, ACAA2, ENO1, TBL2, UCP2, ALKBH5, FAM162A, LMNA, PDK3, PLOD1, EGLN2, P4HB, SRF, PINK1, HMOX2, RBPJ, TMBIM6, BNIP3L, NOP53, HSP90B1, PML, NDRG1, RORA, CITED2, PDK1, VEGFA, PIN1, SIRT2	0.13995
GO:0036294	cellular response to decreased oxygen levels	0.242221	0.319135	-1.62332	-1.60866	PGK1, ENO1, NDRG1, HYOU1, ADAM8, P4HB, BNIP3, PINK1, TBL2, FAM162A, ACAA2, RBPJ, TMBIM6, RGCC, LMNA, PDK3, RORA, VEGFA, NOP53, BNIP3L, CITED2, ZFP36L1, HILPDA, RWDD3, NFE2L2	RGCC, ADAM8, BNIP3, PGK1, ACAA2, ENO1, TBL2, FAM162A, LMNA, PDK3, P4HB, PINK1, RBPJ, TMBIM6, BNIP3L, NOP53, NDRG1, RORA, CITED2, PDK1, VEGFA, SIRT2	0.242221
GO:0036295	cellular response to increased oxygen levels	0.890226	0.908985	0.983471	0.97695	ATP6V1G1, FOXO1, ATP6V1A, ATG7	FOXO1, ATP6V1A, ATP6V1G1, ATG7	0.890226
GO:0036296	response to increased oxygen levels	0.890226	0.908985	0.983471	0.97695	ATP6V1G1, FOXO1, ATP6V1A, ATG7	FOXO1, ATP6V1A, ATP6V1G1, ATG7	0.890226
GO:0036297	interstrand cross-link repair	0.866981	0.797612	1.05644	1.18894	MCM8, CENPX, RNF8, ERCC6L2, MCM9, ATR, CENPS, RFWD3	MCM8, RNF8, CENPS, RAD51, RFWD3, RAD51AP1, ERCC6L2, ATR, FANCM, CENPX, MCM9	0.797612
GO:0036314	response to sterol	0.705959	0.851172	-1.3075	-1.12761	INSIG1, RORA, INSIG2, TGFB1	INSIG1, TGFB1, RORA, INSIG2	0.705959
GO:0036444	calcium import into the mitochondrion	0.912057	0.814606	-0.959809	-1.20933	SLC25A23	SLC25A23	0.814606
GO:0036462	TRAIL-activated apoptotic signaling pathway	0.922895	0.870923	-0.9357	-1.07443	FADD, TIMP3	TIMP3, FADD	0.870923
GO:0036465	synaptic vesicle recycling	0.903232	0.664103	-1.00699	-1.35697	STX1A, CDK5, TOR1A	STX1A, CDK5, TOR1A	0.664103
GO:0036473	cell death in response to oxidative stress	0.99513	0.935332	-0.76977	0.904735	STK25, P4HB, PINK1, SFPQ, MCL1, PPIA, MET, NFE2L2, RACK1	SOD2, MAP3K5, TXN, FBXW7, ATF4, UBQLN1	0.935332
GO:0036474	cell death in response to hydrogen peroxide	0.83978	0.939506	-1.12675	-0.854251	STK25, PINK1, MET, NFE2L2, RACK1	STK25, PINK1, PYCR1, NFE2L2, RACK1	0.83978
GO:0036475	neuron death in response to oxidative stress	0.897135	1	-0.99463	0.635395	PINK1, MCL1, RACK1, REST	FBXW7, ATF4, NONO	0.897135
GO:0036480	neuron intrinsic apoptotic signaling pathway in response to oxidative stress	0.878366	1	-1.03396	-0.553811	PINK1, MCL1	PINK1	0.878366
GO:0036490	regulation of translation in response to endoplasmic reticulum stress	0.891374	0.854377	-1.00164	1.08567	SESN2, DNAJC3, EIF4G1, NCK2, PPP1R15A	PPP1R15A, SESN2, DDX3X, EIF2AK4	0.854377
GO:0036491	regulation of translation initiation in response to endoplasmic reticulum stress	0.945778	0.874685	-0.880861	1.07185	DNAJC3, NCK2, PPP1R15A	PPP1R15A, EIF2AK4, EIF2AK3	0.874685
GO:0036492	eiF2alpha phosphorylation in response to endoplasmic reticulum stress	0.971138	1	-0.815526	-0.538654	DNAJC3, NCK2	NCK2, DNAJC3, NCK1, EIF2AK3, EIF2AK4	0.971138
GO:0036498	IRE1-mediated unfolded protein response	0.680411	0.825865	-1.35302	-1.1676	HSPA5, AGR2	AGR2, BAK1, HSPA5	0.680411
GO:0036499	PERK-mediated unfolded protein response	0.665489	0.973486	-1.37133	-0.78832	HSPA5, AGR2	AGR2, HSPA5	0.665489
GO:0036500	ATF6-mediated unfolded protein response	0.837969	0.995054	-1.16296	-0.663416	HSPA5, ATF6B, DDIT3, MBTPS2	ATF6B, HSPA5, MBTPS1, MBTPS2	0.837969
GO:0036503	ERAD pathway	0.288345	0.695168	-1.62384	-1.24178	HSPA5, DNAJB9, HERPUD1, HSP90B1, SELENOS, OS9, TMUB1, SGTA, VCP, HM13, SVIP, BAG6, DERL2, EDEM1, DNAJB12, DNAJC10, RNF5, USP13, CAV1, NFE2L2, SEL1L, STT3B	SVIP, OS9, SGTA, TMUB1, HSPA5, DNAJB12, DNAJB9, BAG6, HSP90B1, HERPUD1, BCAP31, UFD1, VCP, HM13, UBAC2, SELENOS, MAN1B1, RNF5, USP13, NFE2L2, ERLEC1, DERL1, UBXN1, JKAMP	0.288345
GO:0036507	protein demannosylation	1	1	-0.649652	0.582963	EDEM1, RNF5, UGGT1	SYVN1, AMFR, EDEM3, UGGT1, MAN1A2	1
GO:0036508	protein alpha-1,2-demannosylation	1	1	-0.649652	0.582963	EDEM1, RNF5, UGGT1	SYVN1, AMFR, EDEM3, UGGT1, MAN1A2	1
GO:0038034	signal transduction in absence of ligand	0.665489	0.924848	1.41356	0.877121	INHBA, CSF2, BCL2	INHBA, BCL2, FGFR1	0.665489
GO:0038061	NIK/NF-kappaB signaling	0.880893	0.799714	-1.00021	-1.1828	IRAK1, TRIP6, SASH1, ILK, AKT1, RTKN2, BIRC2, BCL3, MAP3K14, RPS3, RHOA, TRAF2, ACTN4	IRAK1, BCL3, AKT1, RTKN2, BIRC2, ILK, PDCD4, IFI35, MAP3K14, TRADD, TRAF2, RPS3, C20orf27, TRIP6, RELA	0.799714
GO:0038066	p38MAPK cascade	0.903843	0.854377	0.943424	1.08161	STK39, DUSP10, ULK4, PHLPP1, RELL1, MAP3K20	ULK4, EZR, STK39, DUSP10, GADD45A, MAP3K4, MAP3K20, MAP3K7, DLG1, RELL1, MAPK14	0.854377
GO:0038083	peptidyl-tyrosine autophosphorylation	0.985204	1	0.738051	0.541408	DYRK1A, EGFR, IGF1R, ABL1	DYRK1A, IGF1R, EGFR	0.985204
GO:0038084	vascular endothelial growth factor signaling pathway	1	0.865098	-0.684731	-1.09382	HSPB1, VEGFA, SPRY2, NRP1, NUS1, CD63	HSPB1, ROBO1, SPRY2, VEGFA, CCBE1, MYO1C, NRP1, CD63	0.865098
GO:0038093	Fc receptor signaling pathway	0.903843	0.911467	-0.986035	-0.978479	LIMK1, PLPP4	PLPP4, LIMK1	0.903843
GO:0038094	Fc-gamma receptor signaling pathway	0.66788	0.851172	-1.33473	-1.14199	LIMK1, PLPP4	PLPP4, LIMK1	0.66788
GO:0038095	Fc-epsilon receptor signaling pathway	1	0.870923	0.645148	1.0381	MAP3K1, SOS1, VAV2, MAP3K7, MAPK8, LYN, MAP2K4	PLCG2, MAP3K7, MAPK8, SOS1, MAP3K1, LYN, MAP2K4, VAV2	0.870923
GO:0038096	Fc-gamma receptor signaling pathway involved in phagocytosis	0.66788	0.851172	-1.33473	-1.14199	LIMK1, PLPP4	PLPP4, LIMK1	0.66788
GO:0038127	ERBB signaling pathway	1	0.601411	-0.755218	-1.3526	AGR2, RNF126, ZFYVE28, MVP, WDR54, SHC3, AKT1, HIP1R, TGFB1, ZGPAT, BCAR3, PLAUR, IQGAP1, VPS25, PLCE1, NCK2, PIK3C2A, ERRFI1, RAB7A, ERBIN	AGR2, EFEMP1, MVP, KIF16B, HIP1R, RNF126, AKT1, SLC30A10, WDR54, AREG, PTPRJ, ZGPAT, AFAP1L2, SHC3, TGFB1, ERRFI1, NRG1, MVB12A, PLAUR, VPS25, BCAR3, HBEGF, NCK2, IQGAP1	0.601411
GO:0038128	ERBB2 signaling pathway	0.341823	0.949445	1.6388	-0.819797	AREG, EREG, EGFR, CUL5, CPNE3, STUB1, TGFA	AREG, NRG1	0.341823
GO:0038202	TORC1 signaling	0.903843	0.902489	-0.978879	-0.995658	STK11, PIH1D1, SESN2, RRAGA, MLST8	STK11, PIH1D1, RRAGA	0.902489
GO:0039528	cytoplasmic pattern recognition receptor signaling pathway in response to virus	0.771882	0.983268	1.21897	0.756136	BIRC3, IFIH1, RIOK3, DDX60, PUM2, SEC14L1	RIOK3, BIRC3, IFIH1, USP15, PUM2, DDX60, SEC14L1, PUM1, ANKRD17, CLPB	0.771882
GO:0039529	RIG-I signaling pathway	0.925852	1	0.910006	-0.605305	BIRC3, DDX60, PUM2, SEC14L1	BIRC2, PHB2, NOP53, UFD1	0.925852
GO:0039530	MDA-5 signaling pathway	0.488892	0.841019	1.62922	1.17143	IFIH1, RIOK3, DDX60, ANKRD17, C1QBP	RIOK3, IFIH1, DDX60, ANKRD17, C1QBP	0.488892
GO:0039531	regulation of viral-induced cytoplasmic pattern recognition receptor signaling pathway	0.748388	0.936904	1.26234	0.862246	BIRC3, RIOK3, DDX60, PUM2, SEC14L1	RIOK3, BIRC3, USP15, PUM2, DDX60, SEC14L1, PUM1	0.748388
GO:0039532	negative regulation of viral-induced cytoplasmic pattern recognition receptor signaling pathway	0.878366	0.941065	1.07267	0.801718	RIOK3, SEC14L1, C1QBP	RIOK3, SEC14L1, C1QBP	0.878366
GO:0039535	regulation of RIG-I signaling pathway	0.839438	1	1.1099	0.675458	BIRC3, DDX60, PUM2, SEC14L1	BIRC3, USP15, PUM2, DDX60, SEC14L1, PUM1, ANKRD17	0.839438
GO:0039663	membrane fusion involved in viral entry into host cell	0.225853	0.247987	-1.59174	-1.63403	CH25H, GAS6, HYAL2, NECTIN2, CTSL	CH25H, GAS6, HYAL2, NECTIN2	0.225853
GO:0039692	single stranded viral RNA replication via double stranded DNA intermediate	0.735842	0.715682	1.31266	1.31835	CXCL8, MPHOSPH8	CXCL8, TOP2A, TOP2B	0.715682
GO:0039694	viral RNA genome replication	0.878366	0.828624	1.01085	1.12537	CXCL8, DDX56	CXCL8, TOP2A, TOP2B, PCBP2, MPHOSPH8, TASOR, DDX56, FBXL2, PCBP1, SMARCB1, TMEM41B, HMGA2	0.828624
GO:0039702	viral budding via host ESCRT complex	1	0.880633	-0.570028	-1.05394	CHMP1A	CHMP1A, VPS28, MVB12A, CHMP2A, VPS37B, SNF8, VPS4A, TSG101	0.880633
GO:0040001	establishment of mitotic spindle localization	0.951914	1	-0.893189	-0.650152	CENPA, ITGB1, PLK1, KAT5, NUMA1, SPDL1	PLK1, ITGB1, NSFL1C, NDE1, KAT5, CENPA, NUMA1, DCTN1	0.951914
GO:0040029	epigenetic regulation of gene expression	0.965872	0.972681	-0.881208	-0.822161	WBP2, RBM15B, MTA1, MECP2, CREBZF, HMGA2, HMGB1, SIRT6, TRIM28, HDAC1, SPTY2D1, DNMT1, RLIM, CBX3, VPS72	WBP2, MTA1, RBM15B, CENPV, TRIM28, SIRT6, HMGA2, CREBZF, HDAC1, VPS72, MECP2, SPTY2D1	0.965872
GO:0042026	protein refolding	0.85522	0.865138	-1.09536	-1.08743	HSPA1A, SNRNP70, FKBP1A	HSPA1A, SNRNP70	0.85522
GO:0042058	regulation of epidermal growth factor receptor signaling pathway	0.898427	0.708928	-0.979482	-1.25365	AGR2, RNF126, ZFYVE28, MVP, WDR54, HIP1R, ZGPAT, BCAR3, PLAUR, VPS25, ERRFI1, RAB7A, RNF115	AGR2, MVP, HIP1R, RNF126, WDR54, PTPRJ, ZGPAT, AFAP1L2, ERRFI1, MVB12A, PLAUR, VPS25, BCAR3	0.708928
GO:0042059	negative regulation of epidermal growth factor receptor signaling pathway	0.712682	0.695168	-1.29979	-1.30857	RNF126, ZFYVE28, MVP, ZGPAT, VPS25, ERRFI1, RAB7A, RNF115	MVP, RNF126, PTPRJ, ZGPAT, ERRFI1	0.695168
GO:0042063	gliogenesis	0.701478	0.854377	-1.28264	-1.09643	PTN, LAMB1, CSF1, CLU, ARHGEF10, ZMIZ1, BIN1	PTN, CSF1, CLU, ZMIZ1, LAMB1, BIN1, CD9, CDK5	0.701478
GO:0042073	intraciliary transport	0.846927	0.880633	1.09913	1.03429	WDR35, SSX2IP, PCM1, IFT74, WDR19, KIF3B	WDR35, PCM1, WDR19, IFT74	0.846927
GO:0042088	T-helper 1 type immune response	0.995837	0.817835	-0.730607	-1.20801	HLA-DRB1, HMGB1, IL18	HLA-DRB1	0.817835
GO:0042098	T cell proliferation	0.71658	0.657061	-1.26593	-1.32338	TNFSF9, HLA-DPA1, HLA-DRB1, TFRC, TWSG1, CD46, HLA-DPB1, HMGB1, MSN, RPS3	TNFSF9, HLA-DPA1, BMP4, HLA-DRB1, HLA-DPB1	0.657061
GO:0042100	B cell proliferation	0.926543	0.947908	-0.904588	-0.850061	CD74, TFRC, NFATC2, MIF	CD74, NFATC2, MIF, EPHB2, CD81	0.926543
GO:0042102	positive regulation of T cell proliferation	0.99513	0.962592	-0.767347	-0.837767	HLA-DPA1, TFRC, CD46, HLA-DPB1, HMGB1, RPS3	HLA-DPA1, HLA-DPB1	0.962592
GO:0042113	B cell activation	0.777763	0.825878	1.19214	1.11315	INHBA, IL6, AHR, BCL2, IRF2BP2, HSPD1, CASP8, HDAC9, MAD2L2, CD320	INHBA, HDAC9, HSPD1, IL6, BCL2	0.777763
GO:0042116	macrophage activation	0.822779	0.96209	1.15181	-0.81605	IL6, THBS1, HSPD1	CLU, SBNO2, IFI35	0.822779
GO:0042117	monocyte activation	0.835043	0.695168	-1.16825	-1.3177	HYAL2, ADAM9	HYAL2, FN1	0.695168
GO:0042119	neutrophil activation	0.728056	0.956338	1.29548	-0.803652	CXCL8, STXBP3	F2RL1, STXBP2	0.728056
GO:0042129	regulation of T cell proliferation	0.755641	0.624583	-1.21665	-1.34541	TNFSF9, HLA-DPA1, HLA-DRB1, TFRC, TWSG1, CD46, HLA-DPB1, HMGB1, RPS3	TNFSF9, HLA-DPA1, BMP4, HLA-DRB1, HLA-DPB1	0.624583
GO:0042130	negative regulation of T cell proliferation	0.922895	0.864536	-0.936644	-1.09097	HLA-DRB1, TWSG1	BMP4, HLA-DRB1	0.864536
GO:0042147	retrograde transport, endosome to Golgi	1	1	0.551063	-0.478966	USP7, RIC1, EVI5, GOSR1, BET1L, VTI1A, ANKFY1, ARFIP1, TMEM87A, TBC1D5, TRIM27, YKT6, VPS54, SNX6, TBC1D14, PIKFYVE, SPAG9, WASHC2C	RNF126, ARFRP1, VPS51, STX10, DENND2A, RHOBTB3, GCC2	1
GO:0042149	cellular response to glucose starvation	0.755641	0.893024	-1.23528	0.966064	HSPA5, TBL2, PLIN3, SESN2, HNRNPA1, PLIN2, KAT5	PMAIP1, TP53, SESN2, MTMR3, MYBBP1A, ATF4, FOXO3, IFI16	0.755641
GO:0042157	lipoprotein metabolic process	0.320568	0.507603	-1.59133	-1.46616	CTSD, DBI, NMT2, NMT1, GPAA1, SELENOK, ABHD17B, ABHD17A, DPM3, SVIP, ZDHHC16	CTSD, GPAA1, NMT1, NMT2, ABHD17A, DPM3, DBI, SVIP, ZDHHC16	0.320568
GO:0042158	lipoprotein biosynthetic process	0.616287	0.680105	-1.36661	-1.29273	DBI, NMT2, NMT1, GPAA1, SELENOK, DPM3, SVIP, ZDHHC16	GPAA1, NMT1, NMT2, DPM3, DBI, SVIP, ZDHHC16, SELENOK, PIGT, ZDHHC12, ZDHHC9	0.616287
GO:0042159	lipoprotein catabolic process	0.314629	0.572509	-1.59117	-1.48464	CTSD, ABHD17B, ABHD17A, LYPLA2	CTSD, ABHD17A	0.314629
GO:0042168	heme metabolic process	0.755641	0.261376	-1.24697	-1.67927	SLCO1B3, ABCC1, PGRMC1, UROS, NFE2L1	SLCO1B3, UROS, ABCC1, HMBS, CPOX, PGRMC1	0.261376
GO:0042177	negative regulation of protein catabolic process	1	0.936903	0.671497	-0.89271	USP7, OGT, USP25, RIC1, STYX, EGFR, USP9X, ROCK1, MAD2L2, MDM4, BAG5, TIMP1, GABARAPL2	SNRNP70, CST3, TIMP3, SVIP, SGTA, FLNA, F8A1, NOP53, ATP13A2, PIN1, SIRT2, ANXA2, CDK5RAP3, CTSA, DDRGK1	0.936903
GO:0042180	cellular ketone metabolic process	0.0390262	0.0279531	-1.8707	-1.8798	AKR1C1, STARD4, AKR1C3, APOC1, NMT1, CD74, PRKAG2, BCKDK, PDK3, AKT2, AKT1, COQ2, NR1H2, ELOVL5, H6PD, AIFM2, AKR7A2, NCOR2	AKR1C1, AKR1C3, STARD4, CD74, NMT1, BCKDK, DKK3, NCOR2, AKT1, PDK3, NR1H2, AKT2, AKR1A1, APOC1, PPARA, KYAT1, ATP2B4, COQ2, AKR7A2, VKORC1, NQO2, PRKAG2, PDK1, CBR1, IRS1, AIFM2, AKR1B1	0.0279531
GO:0042181	ketone biosynthetic process	0.841331	0.766085	-1.11513	-1.24947	AKR1C3, COQ2, H6PD	AKR1C3, DKK3	0.766085
GO:0042219	cellular modified amino acid catabolic process	0.986415	0.888258	0.73158	-1.05075	PCYOX1, MTHFS, AASDHPPT, GOT2	GGT5	0.888258
GO:0042254	ribosome biogenesis	0.726129	0.874771	1.18133	1.02055	UTP20, WDR75, RPS16, SPATA5, SHQ1, RIOK3, XPO1, XRCC5, RPS17, NGRN, DIMT1, RPL7, EFL1, RPL26, MDN1, NAF1, METTL5, RPS19, RPS25, NAT10, METTL15, RPS14, NPM1, EIF6, NMD3, EXOSC10, DDX3X, PAK1IP1, C1D, RIOK1, DIS3, DDX31, GTF3A, WDR12, NSUN5, RPL11, RPL27, FASTKD2, UTP4	XPO1, SPATA5, NPM1, RPS16, WDR75, UTP20, RIOK3, EXOSC10, NOL9, XRCC5, PAK1IP1, NMD3, EFL1, RPS17, MDN1, RPL26, RPL7, DDX31, SBDS, NOL11, NAF1, TFB1M, RPL11, HEATR1, RPS25, NGRN, RPS19, METTL15, RRS1, EXOSC2, METTL5, DDX3X, SHQ1, WDR12, DIMT1	0.726129
GO:0042255	ribosome assembly	0.903843	1	0.932603	-0.617118	XRCC5, NGRN, EFL1, MDN1, RPS19, RPS14, NPM1, EIF6, DDX3X, RPL11, FASTKD2	BOP1, NOP53, RPL5, MRPS2, MRM2, ERAL1, DHX30	0.903843
GO:0042256	mature ribosome assembly	0.775293	0.775644	1.28226	1.27493	EFL1, EIF6, DDX3X, C1QBP, SBDS	EFL1, SBDS, DDX3X, EIF6, C1QBP	0.775293
GO:0042267	natural killer cell mediated cytotoxicity	0.779072	1	1.2009	-0.606594	HLA-F, KLRC2, HLA-B	NECTIN2, LAMP1, LYST, PVR, PLEKHM2, MICA, VAMP7, SERPINB9, HLA-A	0.779072
GO:0042269	regulation of natural killer cell mediated cytotoxicity	0.779072	0.994476	1.22862	0.697052	HLA-F, KLRC2, HLA-B	KLRC2, AP1G1, HLA-F	0.779072
GO:0042273	ribosomal large subunit biogenesis	1	1	-0.53375	-0.686705	TMA16, NOP53, RPL5, BOP1, RPF2, MRM2, DHX30, ZNF622, PES1, CINP, RPL35A	BOP1, TMA16, NOP53, RPL5, MRM2, DHX30, RPF2, RPL35A	1
GO:0042274	ribosomal small subunit biogenesis	0.592378	0.699451	1.51609	1.32965	RPS16, RIOK3, XRCC5, RPS17, RPS19, RPS25, RPS14, RIOK1, UTP4	RPS16, RIOK3, XRCC5, RPS17, NOL11, RPS25, RPS19	0.592378
GO:0042276	error-prone translesion synthesis	0.846927	0.914638	1.11443	0.944867	REV1, MAD2L2, USP1, POLK, POLD3, REV3L, PRIMPOL	USP1, REV1, POLK, REV3L, PRIMPOL, MAD2L2, POLD3	0.846927
GO:0042278	purine nucleoside metabolic process	0.966535	0.832744	0.813255	1.16881	MACROD1, MACROD2, DGUOK, OARD1, NUDT1	MACROD2, MACROD1, OARD1	0.832744
GO:0042303	molting cycle	0.6895	0.695168	1.38636	1.34813	INHBA, GLI2	INHBA, TGFB2, FST, CLOCK	0.6895
GO:0042304	regulation of fatty acid biosynthetic process	0.586873	0.800221	-1.43147	-1.23334	APOC1, CD74, NR1H2, ELOVL5	CD74, NR1H2, APOC1	0.586873
GO:0042306	regulation of protein import into nucleus	0.633525	0.561038	1.47856	-1.48267	CDH1, PIK3R1, RBM22	CDH1, BMP4, SUFU, BAG3, DMAP1, FLNA, TGFB1, TRIM28, HDAC3	0.561038
GO:0042307	positive regulation of protein import into nucleus	0.49106	0.658994	1.56281	-1.32945	CDH1, PIK3R1, RBM22	CDH1, BAG3, DMAP1, FLNA, TGFB1, TRIM28, HDAC3, RAN	0.49106
GO:0042310	vasoconstriction	0.822779	0.542204	1.19064	1.62563	EDN1, DOCK5, DOCK4	EDN1, ADM, DOCK4	0.542204
GO:0042339	keratan sulfate metabolic process	0.781506	0.77876	-1.20868	-1.25357	SLC35D2, ST3GAL4, ST3GAL6, ST3GAL1	SLC35D2, ST3GAL4, ST3GAL1, ST3GAL2	0.77876
GO:0042391	regulation of membrane potential	0.926553	0.877883	-0.933723	-1.04498	KCNN4, BNIP3, PINK1, CALM3, ATP1A1, SNTA1, AKT2, AKT1, VCP, AKAP9, SLC25A36, SCN5A, BAK1, ATP1B3, SPART, BCL2L1, CAV1, YWHAE, RACK1	BNIP3, KCNN4, SNTA1, ATP1A1, AKT1, CALM3, BAK1, PINK1, AKT2, PRDX3, SCN5A, BCL2L1, PYCR1, UBB, VCP	0.877883
GO:0042398	cellular modified amino acid biosynthetic process	0.744307	0.935224	-1.26276	-0.901748	PTDSS2, DHFR, GCLM, GAMT, FPGS, HAGH, MGST2	SLC27A1, PTDSS2, GAMT, HAGH, DHFR	0.744307
GO:0042402	cellular biogenic amine catabolic process	0.94731	0.852338	-0.890915	1.14512	ALDH7A1	DMGDH, HNMT	0.852338
GO:0042407	cristae formation	1	1	0.679966	-0.474585	UQCC3, MICOS13, IMMT, CHCHD10	PINK1, LETM1, SAMM50, SLC25A46, CHCHD6, CHCHD3	1
GO:0042440	pigment metabolic process	0.779072	0.13995	-1.22816	-1.79013	SLCO1B3, MFSD12, ABCC1, PGRMC1, UROS, NFE2L1	SLCO1B3, UROS, MFSD12, ABCC1, HMBS, GIPC1, CPOX, PGRMC1	0.13995
GO:0042445	hormone metabolic process	0.594902	0.611161	-1.37702	-1.41094	AKR1C1, HSD17B7, AKR1C3, HSD17B4, ERO1A	AKR1C1, AKR1C3, HSD17B7, DKK3, CTSZ	0.594902
GO:0042446	hormone biosynthetic process	0.879006	0.921115	-1.03049	-0.943152	HSD17B7	HSD17B7, DKK3	0.879006
GO:0042476	odontogenesis	0.665489	0.611161	1.45187	1.53029	INHBA, EDA	EDA, INHBA, ANKRD11	0.611161
GO:0042509	regulation of tyrosine phosphorylation of STAT protein	0.82559	0.994476	1.12617	-0.700445	IL6, CSF2, PARP14, IL6ST	TNFRSF1A, CLCF1, CSF2, CD40	0.82559
GO:0042531	positive regulation of tyrosine phosphorylation of STAT protein	0.771882	0.924714	1.25232	-0.895272	IL6, CSF2, PARP14, IL6ST	TNFRSF1A, CLCF1, CSF2, CD40	0.771882
GO:0042532	negative regulation of tyrosine phosphorylation of STAT protein	1	0.949445	-0.676784	0.776883	SOCS1	PTPN2, NF2, PARP14, PIBF1	0.949445
GO:0042542	response to hydrogen peroxide	0.954219	0.981568	0.859679	-0.795099	IL6, MAP3K5, EDN1, TXN, GLRX2, ECT2, RIPK1, NET1	RHOB, MAPK13, STK25, PINK1, CAT, PRDX3, ZNF580, PYCR1	0.954219
GO:0042552	myelination	0.953045	0.982723	-0.886565	-0.73477	CLU, ARHGEF10, DEGS1	CLU, DEGS1, EIF2B2, ARHGEF10, TYMP	0.953045
GO:0042554	superoxide anion generation	0.542631	0.461073	-1.48765	-1.54127	NOX5, NCF2, TGFB1, F2RL1	NOX5, F2RL1, TGFB1	0.461073
GO:0042558	pteridine-containing compound metabolic process	1	0.98232	-0.690402	0.776461	SHMT1, DHFR, FPGS, SHMT2	MTHFD2, MTHFD1L, AASDHPPT, MTHFD1, QDPR, MTHFD2L	0.98232
GO:0042559	pteridine-containing compound biosynthetic process	0.897135	1	-1.0148	0.557195	DHFR, FPGS	MTHFD1L, MTHFD1	0.897135
GO:0042593	glucose homeostasis	0.867458	0.998589	-1.06287	-0.711986	PPARG, HLA-DRB1, PYGL, PIH1D1, NR1D1, STX4, TRA2B, SMARCB1, KLF7, RACK1, CDK16	HLA-DRB1, NR1D1, PIH1D1, CDK16, STX4, IRS1, SMARCB1, PRKACA, PPARG, FOXK1, TRA2B, RACK1, TCF7L2, HIF1A, BACE2	0.867458
GO:0042594	response to starvation	0.327337	0.738144	-1.51891	-1.20738	AKR1C3, HSPA5, SREBF2, FADS1, DAP, MAP1LC3A, WDR45B, TBL2, WIPI1, PLIN3, SESN2, WDR45, RRAGA, HNRNPA1, ZFP36, PLIN2	AKR1C3, MAP1LC3A, PLIN3, DAP, SREBF2, TBL2, WDR45B, FADS1, RRAGA, HSPA5, WDR45, ZFP36	0.327337
GO:0042632	cholesterol homeostasis	0.00739566	0.138859	-2.07788	-1.82261	PCSK9, AKR1C1, INSIG1, LIPG, LDLR, NPC1, TMEM97, NPC2	PCSK9, AKR1C1, INSIG1, LIPG, LRP5, LDLR	0.00739566
GO:0042633	hair cycle	0.6895	0.695168	1.38636	1.34813	INHBA, GLI2	INHBA, TGFB2, FST, CLOCK	0.6895
GO:0042692	muscle cell differentiation	0.831325	0.733041	1.11322	-1.23907	ADGRB3, NEBL, EDN1, EREG, GATA6, SOD2, MEF2C	BMP4, CDK9, KRT19, PIEZO1, HDGFL2, SRF, CAMK1, BIN1, PDCD4, NFATC2, ZNHIT1, MYEF2, DKK1, PTBP1, TGFB1, RORA, SORT1, ATP11A, FLOT1	0.733041
GO:0042730	fibrinolysis	0.85481	0.166963	-1.13626	-1.68445	PLAU, PLAT, SERPINE1, THBD	PLAT, PLAU, THBD	0.166963
GO:0042733	embryonic digit morphogenesis	0.496666	0.852338	1.61036	1.14655	ECE1, WDPCP, GLI3, MAP3K20	WDPCP, MAP3K20, GLI3	0.496666
GO:0042742	defense response to bacterium	0.855777	0.780329	1.03704	1.16418	LCN2, IL6, ISG15, RARRES2, FAU, RPL30, CASP4, RPS19, PYCARD, ZNFX1, ADAM17	LCN2, ISG15, CASP4, ADAM17, IL6	0.780329
GO:0042743	hydrogen peroxide metabolic process	0.966535	0.680105	-0.842102	-1.35221	CAT, RAC2, GPX3	RAC2, GPX3, CAT, PRDX3	0.680105
GO:0042744	hydrogen peroxide catabolic process	0.962358	0.85809	-0.839871	-1.11991	CAT, GPX3, PRDX3	GPX3, CAT, PRDX3	0.85809
GO:0042752	regulation of circadian rhythm	0.926543	0.695168	0.887407	1.31203	USP7, PPP1CB, USP9X, FBXW7, CLOCK, UBE3A, BTRC	USP7, FBXW7, BTRC, USP9X, EZH2, CLOCK, PPP1CB	0.695168
GO:0042759	long-chain fatty acid biosynthetic process	0.830934	0.854377	-1.18024	-1.12592	FADS1	FADS1, ACOT7, GSTP1, GPX4, ELOVL6	0.830934
GO:0042761	very long-chain fatty acid biosynthetic process	0.696704	0.624583	-1.3127	-1.38769	TECR, ELOVL1, ELOVL5	TECR, ELOVL1	0.624583
GO:0042770	signal transduction in response to DNA damage	1	0.944107	-0.808828	-0.893147	ANKRD1, NDRG1, SOX4, CD74, RHNO1, E2F1, PPP1R10, SESN2, ZNHIT1, SNAI2, DDX5, FOXM1, MIF, BCL3, PRPF19, PLK1, KAT5, NOP53, PAXIP1	SOX4, ANKRD1, CD74, E2F1, BCL3, MUC1, SNAI2, RHNO1, PLK1, ZNHIT1, CCND1, NOP53, BABAM1, PSMD10, NDRG1, MIF, ABRAXAS1	0.944107
GO:0042771	intrinsic apoptotic signaling pathway in response to DNA damage by p53 class mediator	0.996281	0.908985	-0.745872	-0.981177	PHLDA3, CD74, BAG6, MIF, BCL3	CD74, BCL3, MUC1, PHLDA3, BAG6, MIF	0.908985
GO:0042772	DNA damage response, signal transduction resulting in transcription	0.913356	0.991907	0.909657	-0.694827	TP53, MUC1, RPL26, MAD2L2	MUC1, ZNHIT1	0.913356
GO:0042773	ATP synthesis coupled electron transport	0.979002	1	0.784179	-0.615886	ISCU, NDUFV2, UQCC3, NDUFS8, AFG1L, NDUFA12, NDUFV3	PINK1, CCNB1, NDUFS7, NDUFV1, NDUFS2, CHCHD2, NDUFB6, CDK1, SDHAF2	0.979002
GO:0042775	mitochondrial ATP synthesis coupled electron transport	0.979002	1	0.784179	-0.615886	ISCU, NDUFV2, UQCC3, NDUFS8, AFG1L, NDUFA12, NDUFV3	PINK1, CCNB1, NDUFS7, NDUFV1, NDUFS2, CHCHD2, NDUFB6, CDK1, SDHAF2	0.979002
GO:0042776	proton motive force-driven mitochondrial ATP synthesis	0.738082	0.624583	-1.2743	-1.36485	ATP5ME, ATP5F1E, ATP5MF, ATP5F1B, ATP5PD	ATP5ME, ATP5F1E, ATP5F1B, ATP5PD, ATP5MF, ATP5F1C, ATP5F1A, ATP5F1D, STOML2, ATP5PO, ATP5MG	0.624583
GO:0042780	tRNA 3'-end processing	0.951914	1	0.831361	-0.388405	HSD17B10, TRMT10C, TRNT1, SSB, ELAC2	TRNT1	0.951914
GO:0042789	mRNA transcription by RNA polymerase II	0.966535	0.870923	0.81778	1.03849	TAF12, TAF4B, TAF1, NCBP1, NCOA1, TAF13, RXRA, TAF3, TBP, TAF2, ZBTB1, TFCP2	TAF12, TAF1, TAF13, TAF3, NCBP1, CREB1	0.870923
GO:0042790	nucleolar large rRNA transcription by RNA polymerase I	0.979002	0.987905	-0.794304	-0.717435	PIH1D1, SMARCB1, NOP53, PWP1	PIH1D1, NOP53, SMARCB1, PWP1	0.979002
GO:0042795	snRNA transcription by RNA polymerase II	0.984898	1	0.774091	0.550677	SNAPC5, ZC3H8	SNAPC5, ZC3H8, ICE2, ICE1	0.984898
GO:0042886	amide transport	1	0.935224	-0.652495	-0.891966	STX1A, CD74, HLA-DRB1	STX1A, CD74, HLA-DRB1, SLC27A1, SLC25A39, CDK16, STX4, IRS1, TM7SF3, ENSA, TAP1	0.935224
GO:0042908	xenobiotic transport	1	0.939061	-0.491516	-0.863313	ABCC1, SLC29A1	ABCC1, ABCC3, SLC29A1, TMEM30A	0.939061
GO:0042953	lipoprotein transport	0.878366	0.994476	-1.0804	-0.666497	PPARG, SURF4, VMP1	SURF4, PPARG	0.878366
GO:0042982	amyloid precursor protein metabolic process	0.912841	0.864536	-0.94441	-1.07029	CLU, APH1A, BIN1, NCSTN, SOAT1, FKBP1A, ADAM19, GSK3A, TMED10, SLC2A13	CLU, ADAM19, BIN1, APH1A, NCSTN, GSK3A, ITM2B	0.864536
GO:0042987	amyloid precursor protein catabolic process	0.890226	0.887627	-1.00145	-1.02889	CLU, APH1A, BIN1, NCSTN, FKBP1A, ADAM19, GSK3A, TMED10, SLC2A13	CLU, ADAM19, BIN1, APH1A, NCSTN, GSK3A, PIN1, FKBP1A	0.887627
GO:0042994	cytoplasmic sequestering of transcription factor	1	1	0.656884	0.374054	FAF1, NFKBIA, NFKBIE, PSMD10, TMSB4X	FAF1, NFKBIE, PKD2	1
GO:0042996	regulation of Golgi to plasma membrane protein transport	0.665489	0.917019	-1.37367	-0.952564	CSK, ACSL3, ATP2C1, RACK1	CSK, ACSL3, RACK1, ATP2C1	0.665489
GO:0043001	Golgi to plasma membrane protein transport	0.83424	0.924714	-1.1339	-0.919415	CSK, ACSL3, ARFRP1, ATP2C1, GOLGA4	CSK, ARFRP1, RAB31, ACSL3, RAB34, GOLGA4, RACK1, SEC16A, ATP2C1, OPTN	0.83424
GO:0043009	chordate embryonic development	0.903843	0.880633	-0.965104	-1.06313	SRF, DVL1, ATP6AP2, PRICKLE1, PEF1, PKD2, EIF4A3	DVL1, SRF, PRICKLE1, ATP6AP2, EIF4A3	0.880633
GO:0043010	camera-type eye development	0.755641	0.908878	1.24592	-1.0032	C12orf57, PTPRM, EFEMP1, COL4A1, TTLL5, RAB3GAP1, CHD7	EFEMP1, LRP5	0.755641
GO:0043030	regulation of macrophage activation	0.259032	0.680105	1.7505	1.40787	IL6, THBS1, HSPD1	HSPD1, IL6, THBS1, MFHAS1	0.259032
GO:0043038	amino acid activation	0.982991	0.921115	0.763628	0.890434	FARS2, GATC, RARS2, WARS2, LARS2, FARSB, FARSA	LARS2, FARS2, GATC, RARS2, FARSB	0.921115
GO:0043039	tRNA aminoacylation	0.982991	0.921115	0.763628	0.890434	FARS2, GATC, RARS2, WARS2, LARS2, FARSB, FARSA	LARS2, FARS2, GATC, RARS2, FARSB	0.921115
GO:0043062	extracellular structure organization	0.665489	0.917019	1.39833	-0.963175	MMP1, PRSS2, IL6, PHLDB2, RIC1, TGFBR1	RGCC, ADAM8, MMP14, COL5A1, CST3, LOXL2, ADAM15, QSOX1, BMP1, TGFB1, COLGALT2, PLOD3	0.665489
GO:0043087	regulation of GTPase activity	0.831325	0.967269	-1.08728	-0.854694	TAX1BP3, EVI5L, PRKG1, RGS10, ARHGEF10, RGS7, RANGAP1, SLC27A4, EPHA2, TBC1D20, S100A10, MMUT, RHOG, F2R, F2RL1, ITGB1, BCAR3, STMN1, CAV2, DVL3, CD40, MET, RACK1	EVI5L, F2RL1, TAX1BP3, ABR, SLC27A4, ITGB1, RGS10, RHOG, TBC1D20, CD40, PRKG1, RANGAP1, F2R, ARHGEF10, PIN1, S100A10, CCL26, DVL3, BCAR3, TIAM1, CAV2	0.831325
GO:0043094	cellular metabolic compound salvage	0.878541	0.910523	-1.02643	-0.967061	UCKL1, HPRT1, PDXK	UCKL1, HPRT1, PDXK	0.878541
GO:0043112	receptor metabolic process	0.478295	0.825865	-1.51949	-1.1517	PCSK9, LDLR	PCSK9, KIF16B, LDLR	0.478295
GO:0043113	receptor clustering	0.71658	0.72549	-1.2986	-1.29014	PTN	PTN, GSN, FLNA	0.71658
GO:0043114	regulation of vascular permeability	0.888515	0.973893	0.99027	-0.776449	SLIT2, DDAH1, TJP1, TJP2	PTPRJ, CTNNBIP1, TGFB1, VEGFA	0.888515
GO:0043116	negative regulation of vascular permeability	0.779973	0.917019	1.26066	0.938321	SLIT2, DDAH1	DDAH1, SLIT2	0.779973
GO:0043122	regulation of I-kappaB kinase/NF-kappaB signaling	0.911788	0.611161	-0.959777	-1.34399	IRAK1, PINK1, CD74, GAPDH, TNFRSF1A, FADD, HLA-DRB1, TFRC, TRIM8, IKBKG, BIRC2, RORA, F2R, TNIP1, DHX15, F2RL1, TNIP2, MAP3K14, SHARPIN, CD40, RHOA, LTBR	IRAK1, CD74, S100A4, HLA-DRB1, F2RL1, GAPDH, TRIM8, TNFRSF1A, SHARPIN, PINK1, BIRC2, IKBKG, FADD, LTBR, CD40, DHX15, F2R, MAP3K14, RORA, TNIP2	0.611161
GO:0043123	positive regulation of I-kappaB kinase/NF-kappaB signaling	0.836619	0.261376	-1.10566	-1.59681	IRAK1, PINK1, CD74, GAPDH, TNFRSF1A, FADD, HLA-DRB1, TFRC, TRIM8, IKBKG, BIRC2, F2R, DHX15, F2RL1, TNIP2, MAP3K14, SHARPIN, CD40, RHOA, LTBR	IRAK1, CD74, S100A4, HLA-DRB1, F2RL1, GAPDH, TRIM8, TNFRSF1A, SHARPIN, PINK1, BIRC2, IKBKG, FADD, LTBR, CD40, DHX15, F2R, MAP3K14, TNIP2	0.261376
GO:0043124	negative regulation of I-kappaB kinase/NF-kappaB signaling	0.767543	0.575091	1.23318	1.57633	STAT1, RIOK3, CASP8, USP10, RIPK1, PYCARD, TLE1, ZMYND11, PPM1A	RIOK3, TANK, CASP8, STAT1, TRIM59, PPM1B, OTUD7B, PPM1A, RIPK1, USP10, ZMYND11	0.575091
GO:0043149	stress fiber assembly	0.785333	0.937626	-1.15589	-0.888516	CCN2, ARHGEF10, ACTG1, ZYX, RGCC, ITGB5, PXN, S100A10, EVL, ARRB1, SORBS3, DLC1, STMN1, RHOA, MET	RGCC, ITGB5, CCN2, ARRB1, PXN, EVL, ACTG1, SORBS3, FAM171A1, ARHGEF10, RHOC, S100A10	0.785333
GO:0043154	negative regulation of cysteine-type endopeptidase activity involved in apoptotic process	0.6895	0.675124	-1.28571	-1.31841	DHCR24, GAS6, SFN, DNAJB6, ARL6IP1, PIH1D1, SIAH2, VEGFA, KLF4, CDKN2D	GAS6, PIH1D1, KLF4, SFN, CDKN2D, ARL6IP1, DNAJB6, VEGFA, SIAH2, PLAUR	0.675124
GO:0043162	ubiquitin-dependent protein catabolic process via the multivesicular body sorting pathway	0.878366	0.888258	-1.05749	-1.02146	RNF126, CHMP1A, PTPN23, CHMP2B, RNF115, CHMP2A	RNF126, CHMP1A, VPS28	0.878366
GO:0043171	peptide catabolic process	0.892423	0.695168	-1.00099	-1.31483	GGT5, TPP1, CPQ, XPNPEP1	GGT5, XPNPEP1, LTA4H, TPP1	0.695168
GO:0043200	response to amino acid	1	0.981568	-0.640671	0.773066	TMBIM6, SESN2, RRAGA, LAMTOR1, MEAK7	MTOR, SESN2, RRAGC, LAMTOR3, UBR1, UBR2, LAMTOR4	0.981568
GO:0043201	response to leucine	1	0.601411	0.68723	1.52746	MTOR, UBR2, KLHL22, RPTOR, UBR1	MTOR, SESN2, UBR1, UBR2	0.601411
GO:0043242	negative regulation of protein-containing complex disassembly	0.68607	0.616453	1.34452	1.46015	NAV3, SCAF4, LIMA1, SCAF8, ATXN7, TAOK1, CLASP1, WASHC2C	SCAF8, NAV3, LIMA1, CLASP1, WASHC2C, ARHGEF2, ATXN7, TTBK2, SCAF4	0.616453
GO:0043243	positive regulation of protein-containing complex disassembly	0.755641	0.622932	-1.24543	-1.42189	BNIP3, ADRB2, F2RL1, PDXP, CFL2	BNIP3, F2RL1, PDXP, ADRB2	0.622932
GO:0043244	regulation of protein-containing complex disassembly	1	0.921115	-0.748293	-0.929227	BNIP3, TBC1D25, ADRB2, F2RL1, PDXP, CFL2	BNIP3, F2RL1, PDXP, GSN, TBC1D25, ADRB2	0.921115
GO:0043247	telomere maintenance in response to DNA damage	0.99513	0.924714	-0.739775	-0.893739	APEX1, ERCC1	ERCC1, APEX1	0.924714
GO:0043248	proteasome assembly	1	1	0.474051	-0.570828	PSMD5, POMP, PSMD9, PSMD10, PSMD11	PSMD10, ADRM1	1
GO:0043255	regulation of carbohydrate biosynthetic process	0.848017	0.777533	-1.09543	-1.22786	ENPP1, SELENOS, AKT2, AKT1, FBP1, PPP1R3F, GSK3A, TGFB1, SIRT6, IRS2, AP2A1	ENPP1, AKT1, AKT2, GSK3A, TGFB1, SIRT6, AP2A1, FBP1, IRS1, PGP, SELENOS	0.777533
GO:0043266	regulation of potassium ion transport	0.9005	1	-0.978367	-0.580706	KCNN4, AKAP9, FLNA, GNB2, ATP1B3, CAV1, YWHAE	KCNN4, FLNA, GNB2, AKAP9	0.9005
GO:0043268	positive regulation of potassium ion transport	0.779973	0.797612	-1.21126	-1.23669	KCNN4, AKAP9, FLNA, ATP1B3	KCNN4, FLNA, AKAP9	0.779973
GO:0043270	positive regulation of ion transport	0.99513	0.921115	-0.786122	-0.93965	KCNN4, CALM3, MYLK, ADRB2, STC1, AKAP9, AHCYL1, F2R, SCN5A, FLNA	KCNN4, CALM3, AHCYL1, FLNA, ADRB2, SCN5A, F2R, STC1, COX17, AKAP9	0.921115
GO:0043271	negative regulation of ion transport	0.71658	0.908985	-1.28808	-0.968029	PCSK9, CALM3, TMBIM6, STC1	PCSK9, CALM3, TMBIM6	0.71658
GO:0043276	anoikis	0.867059	0.69481	-1.0936	-1.30402	STK11, ITGA5, TLE5, SNAI2, ITGB1, MCL1, PTRH2, CAV1	STK11, SNAI2, ITGA5, TLE5, ITGB1	0.69481
GO:0043277	apoptotic cell clearance	1	0.710947	-0.695518	-1.31576	GAS6, HMGB1, TGM2	GAS6	0.710947
GO:0043279	response to alkaloid	1	0.814606	0.485196	1.23261	BLM, SPIDR, CASP3	BLM, SPIDR, CASP3, RAD51	0.814606
GO:0043280	positive regulation of cysteine-type endopeptidase activity involved in apoptotic process	0.878541	0.697422	-1.00797	-1.23799	LAPTM5, CTSD, DAP, PPARG, FAM162A, EGLN3, MTCH1, HIP1R, F2R, HMGB1, RPS3, DLC1, BEX3	LAPTM5, CTSD, EGLN3, DAP, HIP1R, FAM162A, BEX3, GSN, ROBO1, AIFM1, BCAP31, F2R, MTCH1	0.697422
GO:0043281	regulation of cysteine-type endopeptidase activity involved in apoptotic process	0.701478	0.560135	-1.22098	-1.41314	LAPTM5, CTSD, DHCR24, DAP, PPARG, GAS6, SFN, DNAJB6, FAM162A, ARL6IP1, PIH1D1, EGLN3, MTCH1, HIP1R, SIAH2, VEGFA, F2R, KLF4, CDKN2D, HMGB1, RPS3, DLC1, BEX3	LAPTM5, CTSD, GAS6, EGLN3, DAP, HIP1R, PIH1D1, FAM162A, BEX3, KLF4, GSN, SFN, CDKN2D, ROBO1, AIFM1, ARL6IP1, BCAP31, DNAJB6, F2R, MTCH1, VEGFA, SIAH2, PLAUR, PRR7, RPS3	0.560135
GO:0043297	apical junction assembly	1	0.880633	-0.672916	-1.03776	ESAM, EPHA2, SNAI2, RHOA, RAB13, RHOC, IKBKB, WDR1	ESAM, SNAI2, PECAM1, RAB13, RHOC, PRKACA, IKBKB, EPHA2, MYO1C, WDR1, RHOA, VCL	0.880633
GO:0043299	leukocyte degranulation	0.680411	0.935224	1.38319	-0.902549	HLA-F, KLRC2, VAMP2, VAMP8	F2RL1, UNC13D, STXBP2, LAMP1, STX4	0.680411
GO:0043300	regulation of leukocyte degranulation	0.760643	0.935224	1.26571	-0.885887	HLA-F, KLRC2, VAMP8	F2RL1, UNC13D, LAMP1, STX4	0.760643
GO:0043302	positive regulation of leukocyte degranulation	0.693745	0.999261	1.37757	-0.650826	HLA-F, KLRC2, VAMP8	F2RL1, LAMP1, STX4	0.693745
GO:0043303	mast cell degranulation	1	0.832744	-0.61347	-1.16307	UNC13D	UNC13D, SNX4, VAMP7, VAMP8	0.832744
GO:0043320	natural killer cell degranulation	0.665489	0.854377	1.4555	1.14156	HLA-F, KLRC2, AP1G1	KLRC2, AP1G1, HLA-F	0.665489
GO:0043330	response to exogenous dsRNA	0.988364	0.991907	-0.751015	-0.704989	IFIT1, FLOT1, CAV1, MAVS, SLC3A2	IFIT1	0.988364
GO:0043331	response to dsRNA	0.979002	0.699451	0.781618	1.30593	IFIH1, RIOK3, PMAIP1, NPM1, DHX9	NPM1, RIOK3, PMAIP1, IFIH1, RFTN1, DHX9, SLC3A2	0.699451
GO:0043388	positive regulation of DNA binding	0.951914	1	-0.886336	-0.566791	PPARG, NIBAN2, TGFB1, HMGB1, PLAUR	NIBAN2, TGFB1, PLAUR, DDRGK1, PPARG	0.951914
GO:0043392	negative regulation of DNA binding	0.878366	0.88611	-1.03109	1.00084	JUN, E2F1, HABP4, HMGA2, ZNF675, DDIT3	DDIT3, ZNF593, TAF1, ZNF675	0.878366
GO:0043393	regulation of protein binding	0.327337	0.307146	-1.44892	-1.55819	PCSK9, NES, IFIT1, DVL1, TMBIM6, ADAM15, ADRB2, BAMBI, AKT1, HIP1R, FLOT1, ANXA2, TLE5, CTSZ, SNAPIN, GTF2F1, FKBP1A, RAN, PLK1, LRPAP1	PCSK9, NES, IFIT1, BMP4, HIP1R, DVL1, CTSZ, AKT1, ADAM15, CAMK1, TLE5, PLK1, TMBIM6, CTNNBIP1, ADRB2, DKK1, SNAPIN, LRPAP1, RAN, PIN1, FLOT1, FKBP1A, ANXA2, CSNK1E, GOLGA2, PRKACA	0.307146
GO:0043401	steroid hormone mediated signaling pathway	0.846927	0.771964	-1.08122	-1.18534	WBP2, TADA3, CALR, ZMIZ1, DDX54, KANK2, DDX5, ZBTB7A, NCOR2, PKN1, PRMT2, TMF1, HDAC1	BMP4, TADA3, PKN1, KANK2, NCOR2, ZMIZ1, WBP2, ZBTB7A, CALR, DDX54, PRMT2, HDAC1, DDX5, UFSP2, DDRGK1, FOXP1	0.771964
GO:0043405	regulation of MAP kinase activity	0.96339	0.896394	-0.887754	-0.999781	TRIB3, PPARG, HYAL2, SASH1, DVL2, MAP3K11, VEGFA, TGFB1, ADAM9, RPS3, SMPD1, ZNF675, DVL3, CD40, CDK5RAP3, DUSP1, TRAF2, BMP4, ERP29	BMP4, HYAL2, PTPRJ, DVL2, SMPD1, ROBO1, DKK1, TGFB1, TRIB3, CD40, VEGFA, CDK5RAP3, DVL3, TRAF2, RPS3, MAP3K11, HGS, PPARG	0.896394
GO:0043406	positive regulation of MAP kinase activity	0.964802	0.988201	0.851506	-0.749657	MAP3K5, THBS1, EDN1, ROBO1, EGFR	DVL2, ROBO1, DKK1, TGFB1, CD40, VEGFA, DVL3, TRAF2, RPS3, MAP3K11	0.964802
GO:0043407	negative regulation of MAP kinase activity	0.878366	0.814606	-1.05402	-1.18006	PPARG, HYAL2, SMPD1, ZNF675, CDK5RAP3, DUSP1, BMP4	BMP4, HYAL2, PTPRJ, SMPD1	0.814606
GO:0043409	negative regulation of MAPK cascade	0.779973	0.624583	-1.1614	-1.33144	PPARG, PINK1, HYAL2, DUSP4, TIMP3, HDAC3, SLC9A3R1, FOXM1, GPS2, TNIP1, F2RL1, PPIA, SMPD1, PRMT1, ZNF675, SPRY2, CDK5RAP3, DUSP1	DUSP4, BMP4, HYAL2, F2RL1, TIMP3, PINK1, PTPRJ, SMPD1, SPRY2, PIK3R2, HDAC3, PRMT1, PSMD10, PPIA, DAG1, PIN1, CDK5RAP3, GPS2, TNIP1, GBP1, PPARG, FOXM1	0.624583
GO:0043413	macromolecule glycosylation	0.542631	0.842883	-1.34734	-1.09277	GALNT6, ST6GAL1, MGAT2, NPC1, RPN2, MPDU1, POMGNT1, B4GALT7, DPM3, ST6GALNAC4, ST3GAL4, GXYLT2, PLOD3, FUT8, GALNT11, ST3GAL1, RAMP1, GCNT1, POGLUT3, DPAGT1, PGM3, MGAT4B, C1GALT1C1, DDOST, RXYLT1, ALG5, RPN1, ALG2, STT3B, OSTC, MGAT1, GALNT7, GCNT2, GALNT3, GALNT1	GALNT6, RAMP1, DPM3, RPN2, MGAT2, ST3GAL4, GALNT5, C1GALT1C1, MPDU1, POMGNT1, ST3GAL1, GALNT10, ST6GALNAC4, ST3GAL2, GXYLT2, DPAGT1, NUDT14, PLOD3, FUT8, GOLGA2, GALNT2, TET2, DDOST, ST8SIA4, TMEM59, B4GALT7, XXYLT1, GALNT11, MGAT4B, ALG3, GALNT1, MGAT1, POGLUT3	0.542631
GO:0043414	macromolecule methylation	1	0.981568	0.626444	0.867641	NNMT, CAMKMT, BRCA1, OGT, TET3, METTL16, KANSL3, SETD7, DIMT1, TRMT6, PRMT3, NTMT1, METTL5, METTL4, KMT2A, FAM98A, METTL8, CBLL1, METTL15, HSD17B10, BRD4, EHMT1, DPY30, WTAP, ANTKMT, NFYA, NSUN5, KANSL1, PRDM5, ETF1, THUMPD3, TRMT112, KMT5A, CARM1, VIRMA, RRP8	NNMT, PRDM5, METTL4, CAMKMT, BRCA1, PRMT3, METTL16, TET3, WTAP, OGT, CBLL1, FAM98A, KANSL3, RBBP5, KMT5A, PCMT1, NTMT1, METTL6, HSD17B10, KANSL1, SETD7, NFYA, KMT2A, TRMT6, EZH2, METTL8, THUMPD3, KMT2E, TGS1	0.981568
GO:0043433	negative regulation of DNA-binding transcription factor activity	0.545028	0.506013	-1.36394	-1.45664	ID1, IRAK1, BHLHE40, DAP, GAS6, E2F1, PHB2, PIM1, ID3, ARRB1, RNF2, FLNA, KLF4, BCL3, SUFU, PRMT2, PAXIP1, ZNF675, DDIT3, RWDD3, FOXA2, CDK5RAP3, CARD8, NFKBIL1, COMMD7, EGLN1	ID1, IRAK1, ID3, FOXA2, GAS6, BHLHE40, DAP, E2F1, BCL3, KLF4, ARRB1, SUFU, PHB2, CTNNBIP1, FLNA, NFKBIL1, KEAP1, PSMD10, PRMT2	0.506013
GO:0043434	response to peptide hormone	0.903843	0.800221	-0.973989	-1.15411	ENPP1, PPARG, SELENOS, ECHDC3, SLC27A4, AKT2, PIP4K2B, AKT1, PXN, AHCYL1, GOT1, KANK1, GSK3A, BCAR3, CAV2, ZFP36L1, MEAK7, TBC1D4	RARRES2, ENPP1, AKT1, SLC30A10, ECHDC3, AKT2, PXN, PIP4K2B, SLC27A4, AHCYL1, GSK3A, SORT1, IRS1, RAB31, SYAP1, BCAR3, SELENOS, KANK1, RELA, BAIAP2, PPARG, CAV2, JAK2, ZFP36L1	0.800221
GO:0043457	regulation of cellular respiration	0.964802	0.921115	0.822667	0.920038	NUPR1, ISCU, IFNAR1, UQCC2, PRELID1	NUPR1, ISCU	0.921115
GO:0043461	proton-transporting ATP synthase complex assembly	0.958988	0.987905	0.800294	0.678421	FMC1, TMEM242	TMEM242, FMC1	0.958988
GO:0043462	regulation of ATP-dependent activity	1	0.917019	0.733949	0.960707	PAM16, TOR1AIP2, TP53, DNAJC9, DNAJC24, PLSCR1, SSBP1, MSH6, DHX9, ATP1B1, VMA21, ATP5IF1	TP53, PAM16, TOR1AIP2, SSBP1, PLSCR1, DNAJC9, DHX9, MSH2, POT1	0.917019
GO:0043467	regulation of generation of precursor metabolites and energy	0.476458	0.680105	-1.46364	-1.26916	SLC2A6, ENPP1, PGAM1, PINK1, PRKAG2, CCNB1, SELENOS, PHB2, AKT2, AKT1, VCP, PRKAG1, ZBTB7A, FBP1, PPP1R3F, PRXL2C, GSK3A, NOA1, SIRT6, NOP53	ENPP1, PGAM1, SLC2A6, AKT1, PINK1, AKT2, ZBTB7A, CCNB1, PHB2, PPARA, GSK3A, NOA1, SIRT6, NOP53, PRKAG2, VCP, FBP1, IRS1, COX17, SELENOS, PRXL2C	0.476458
GO:0043470	regulation of carbohydrate catabolic process	0.808162	0.966951	-1.17602	-0.827495	SLC2A6, PGAM1, PRKAG2, PRKAG1, ZBTB7A, FBP1, PRXL2C, SIRT6	PGAM1, SLC2A6, ZBTB7A, PPARA, SIRT6, PRKAG2, FBP1, PRXL2C, PRKAG1	0.808162
GO:0043473	pigmentation	0.818882	0.890103	-1.14638	0.971589	ENPP1, AP3D1, MFSD12, ATP6AP2, SNAI2, USP13, BLOC1S5, BLOC1S6, HPS1	LRMDA, RAB32, AP1G1	0.818882
GO:0043476	pigment accumulation	0.966535	0.981568	-0.830881	0.711218	AP3D1, BLOC1S5, BLOC1S6, CD63, RAB32	RAB32, AP1G1	0.966535
GO:0043482	cellular pigment accumulation	0.966535	0.981568	-0.830881	0.711218	AP3D1, BLOC1S5, BLOC1S6, CD63, RAB32	RAB32, AP1G1	0.966535
GO:0043484	regulation of RNA splicing	0.66788	1	-1.26382	-0.728992	HSPA1A, AKAP17A, RBMX, RBM15B, CLK3, SNRNP70, TMBIM6, JMJD6, RBM23, CLK1, PTBP1, FASTK, SON, TRA2B, HNRNPA1, DDX5, HABP4, ZBTB7A, SRSF3, SRSF7, HNRNPL, NSRP1, FUS	HSPA1A, SNRNP70, RBM23, ZBTB7A, RBMX, RBM15B, TMBIM6, AKAP17A, CLK3, PTBP1, JMJD6, SLC38A2, CLK1, NSRP1, SRSF7, FASTK, SON, SRSF6, DDX5, U2AF2, HABP4, HNRNPF, SNW1, TRA2B, RBM4, FAM50A, RBM25, SRSF9	0.66788
GO:0043485	endosome to pigment granule transport	0.966535	0.981568	-0.830881	0.711218	AP3D1, BLOC1S5, BLOC1S6, CD63, RAB32	RAB32, AP1G1	0.966535
GO:0043487	regulation of RNA stability	1	1	-0.569383	-0.665718	PCBP4, HNRNPA0, E2F1, TBRG4, VIM, APEX1, AKT1	E2F1, AKT1, VIM, PCBP4, HNRNPA0, TBRG4, ZFP36, APEX1, ZFP36L2	1
GO:0043488	regulation of mRNA stability	1	1	-0.686041	-0.756615	PCBP4, HNRNPA0, E2F1, TBRG4, VIM, APEX1, AKT1, ZFP36, FUS, ZFP36L1, NT5C3B, RIDA	E2F1, AKT1, VIM, PCBP4, HNRNPA0, TBRG4, ZFP36, APEX1, ZFP36L2	1
GO:0043489	RNA stabilization	1	1	-0.505173	0.708517	HNRNPA0, E2F1, ZFP36, FUS, DKC1, MAPKAPK2, CIRBP, THRAP3, CSDE1, HNRNPU, TARDBP, ELAVL1, PAIP1, PABPC1, HNRNPD	METTL16, PARN, DHX9, TENT4B, IGF2BP2, NAF1, YBX1, LARP4B, SYNCRIP, TAF15, MAPK14, LARP1, HNRNPC, IGF2BP3, HNRNPU, TARDBP	1
GO:0043491	protein kinase B signaling	0.878366	0.797612	-1.02864	-1.15974	AKR1C3, GAS6, PHLDA3, PIK3R3, HYAL2, AKT1, EPHA2, SLC9A3R1, TGFB1, ITGB1, NOP53, DDIT3, RACK1, SPRY2, MAZ, GCNT2, SIRT2, IL18	AKR1C3, GAS6, HYAL2, AKT1, PTPRJ, ITGB1, PIK3R3, PPARA, PHLDA3, TGFB1, SPRY2, NOP53, MAZ, DAG1, SIRT2	0.797612
GO:0043500	muscle adaptation	0.722842	0.981568	1.31169	-0.758973	EDN1, CAMK2D, IL6ST, ROCK1	GSN, CAMK2G, ATP2B4, MEF2A, CAMTA2	0.722842
GO:0043502	regulation of muscle adaptation	0.586873	0.984875	1.51302	0.723275	EDN1, CAMK2D, IL6ST, ROCK1	EDN1, IL6ST, CAMK2D, ROCK1	0.586873
GO:0043506	regulation of JUN kinase activity	0.903843	0.870923	0.93099	1.03361	MAP3K5, EDN1, DUSP10	EDN1, MAP3K5, ERN1, ZNF675	0.870923
GO:0043507	positive regulation of JUN kinase activity	0.946581	0.888258	0.88137	0.999027	MAP3K5, EDN1	EDN1, MAP3K5, ERN1	0.888258
GO:0043508	negative regulation of JUN kinase activity	0.995828	0.883919	0.703913	1.0566	DUSP10, AIDA, DUSP16	ZNF675, DUSP10, DUSP16	0.883919
GO:0043516	regulation of DNA damage response, signal transduction by p53 class mediator	0.66692	0.572509	-1.34742	-1.41565	ANKRD1, SOX4, CD74, ZNHIT1, SNAI2, DDX5, MIF	SOX4, ANKRD1, CD74, SNAI2, ZNHIT1, PSMD10, MIF, DDX5, SMYD2	0.572509
GO:0043517	positive regulation of DNA damage response, signal transduction by p53 class mediator	0.875929	0.890525	-1.07578	-1.02475	ANKRD1, ZNHIT1, DDX5	ANKRD1, ZNHIT1	0.875929
GO:0043518	negative regulation of DNA damage response, signal transduction by p53 class mediator	0.878366	0.685664	-1.03476	-1.34678	CD74, SNAI2, MIF	CD74, SNAI2, PSMD10, MIF	0.685664
GO:0043523	regulation of neuron apoptotic process	0.740026	0.853783	-1.24596	-1.0941	PCSK9, PINK1, CLCF1, EGLN2, LGMN, PRNP	PCSK9, CLCF1, SLC30A10, EGLN2, PRNP, PINK1, FOXQ1, VSTM2L	0.740026
GO:0043524	negative regulation of neuron apoptotic process	0.833178	0.901065	1.12103	0.979385	MDK, SOD2, BCL2, IL6ST, SET	SOD2, MDK, BCL2, SET, IL6ST, NONO, PRKCI, PPT1	0.833178
GO:0043525	positive regulation of neuron apoptotic process	0.660784	0.813645	-1.36828	-1.2125	PCSK9	PCSK9, PRNP	0.660784
GO:0043534	blood vessel endothelial cell migration	0.701478	0.572509	-1.26037	-1.40391	ID1, PPARG, ETS1, PIK3R3, SRF, HSPB1, RGCC, AKT1, MECP2, VEGFA, KLF4, TGFB1, HMGB1, CD40, RHOA, EMP2, ATP5F1B, PIK3C2A	ID1, RGCC, EFNB2, AKT1, KLF4, SRF, HSPB1, ROBO1, PIK3R3, TGFB1, ATP2B4, CD40, ATP5F1B, VEGFA, EMP2, ETS1, MECP2, CSNK2B	0.572509
GO:0043535	regulation of blood vessel endothelial cell migration	0.781506	0.869326	-1.16427	-1.07087	PPARG, ETS1, HSPB1, RGCC, AKT1, MECP2, VEGFA, KLF4, TGFB1, HMGB1, CD40, RHOA, ATP5F1B, PIK3C2A, PRKCA	RGCC, AKT1, KLF4, HSPB1, TGFB1, ATP2B4, CD40, ATP5F1B, VEGFA, ETS1, MECP2, CSNK2B, PPARG, JUP, ATP5F1A, HIF1A, HMGB1, PDPK1, RHOA	0.781506
GO:0043536	positive regulation of blood vessel endothelial cell migration	0.878366	0.981568	-1.03995	-0.788461	ETS1, HSPB1, AKT1, VEGFA, TGFB1, HMGB1, CD40, ATP5F1B, PIK3C2A, PRKCA	AKT1, HSPB1, TGFB1, CD40, ATP5F1B, VEGFA, ETS1	0.878366
GO:0043537	negative regulation of blood vessel endothelial cell migration	0.889	0.775644	-1.01264	-1.22525	PPARG, RGCC, MECP2, KLF4, TGFB1, HMGB1, RHOA	RGCC, KLF4, TGFB1, ATP2B4, MECP2, CSNK2B, PPARG, JUP	0.775644
GO:0043543	protein acylation	1	0.987905	-0.585631	-0.81798	NMT2, NMT1, SOX4, WBP2, SELENOK, TADA3, PIH1D1, MCRS1, MRGBP, BAG6, ZDHHC16, ARRB1, DMAP1, SMARCB1, THAP7, KAT5, TAF6, EP400, ING3, MORF4L2, DLST, RUVBL2, ATAT1, GLUL, ZDHHC2, MBTD1, VPS72, JADE2, YEATS2, CAMK1, MSL1, BRD8, WDR5, NAA16	SOX4, NMT1, NMT2, TADA3, PIH1D1, MUC1, WBP2, ZDHHC16, ARRB1, CAMK1, DMAP1, TAF6, MCRS1, BAG6, JADE2, SELENOK, ZDHHC12, ZDHHC9, THAP7, MRGBP, MORF4L2, VPS72, SMARCB1, HCFC1, RUVBL2	0.987905
GO:0043547	positive regulation of GTPase activity	0.66788	0.888258	-1.26576	-1.01526	TAX1BP3, EVI5L, RGS10, ARHGEF10, RGS7, RANGAP1, SLC27A4, EPHA2, TBC1D20, S100A10, MMUT, RHOG, F2R, F2RL1, ITGB1, BCAR3, CAV2, DVL3, CD40	EVI5L, F2RL1, TAX1BP3, ABR, SLC27A4, ITGB1, RGS10, RHOG, TBC1D20, CD40, RANGAP1, F2R, ARHGEF10, PIN1, S100A10, CCL26, DVL3, BCAR3, TIAM1, CAV2	0.66788
GO:0043550	regulation of lipid kinase activity	1	0.973893	0.519061	-0.786125	PIP4K2A, RBL1, RBL2, PTK2, PPP2R5A, DGKZ	PIP4K2B, TGFB1	0.973893
GO:0043555	regulation of translation in response to stress	1	0.69481	-0.696069	1.31895	SESN2, DNAJC3, EIF4G1, NCK2, PPP1R15A	PPP1R15A, NPM1, SESN2, RPS6KA3, DDX3X, EIF2AK4	0.69481
GO:0043558	regulation of translational initiation in response to stress	1	0.67979	-0.595944	1.43658	DNAJC3, NCK2, PPP1R15A	PPP1R15A, NPM1, EIF2AK4, EIF2AK3	0.67979
GO:0043574	peroxisomal transport	1	1	-0.704793	-0.441292	PEX10, PEX6, PEX2	PEX10	1
GO:0043583	ear development	0.912841	0.973158	0.929754	0.733519	ECE1, PTPN11, NIPBL, CHD7	PTPN11, CHD7, NIPBL	0.912841
GO:0043588	skin development	0.498306	0.921115	1.46772	-0.952312	FLG, INHBA, PLAAT4, DSP, EREG, TXNIP, GATA6, GLI2, ITGA6	AKR1C3, ITGB4, CLDN4, COL5A1	0.498306
GO:0043616	keratinocyte proliferation	0.498306	0.864536	1.6076	1.05792	MDK, CDH13, AREG, EREG, FERMT1	MDK, CDH13, FERMT1, STXBP4, PTPRK, NOTCH2, MED1, EREG	0.498306
GO:0043618	regulation of transcription from RNA polymerase II promoter in response to stress	0.665489	0.807194	-1.34311	-1.19517	HSPA5, JUN, KLF2, RBPJ, ATF6B, VEGFA, CITED2, DDIT3, NFE2L2, MBTPS2	KLF2, MUC1, JUN, ATF6B, BAG3, HSPA5, RBPJ, CITED2, VEGFA, SIRT2	0.665489
GO:0043620	regulation of DNA-templated transcription in response to stress	0.701478	0.870923	-1.27786	-1.06405	HSPA5, JUN, KLF2, RBPJ, ATF6B, VEGFA, CITED2, DDIT3, NFE2L2, MBTPS2	KLF2, MUC1, JUN, ATF6B, BAG3, HSPA5, RBPJ, CITED2, VEGFA, SIRT2, RELA, NFE2L2, MBTPS2	0.701478
GO:0043627	response to estrogen	0.966225	0.972628	-0.841733	-0.80028	WBP2, GSTM3, KRT19, CITED2, CAV1	KRT19, WBP2, CITED2, GSTM3	0.966225
GO:0043631	RNA polyadenylation	1	0.947908	-0.587132	-0.867622	ZC3H3, AHCYL1, PAF1	ZC3H3, AHCYL1, PAF1, HSF1	0.947908
GO:0043647	inositol phosphate metabolic process	0.73144	0.924848	-1.28726	-0.890456	IMPA2, IPMK, IMPA1, IP6K2, INPP5A	IMPA2, INPP5A, IMPA1	0.73144
GO:0043648	dicarboxylic acid metabolic process	0.898427	1	-0.97977	-0.624331	IDH1, ME1, FH, SHMT1, GOT1, ACLY, DHFR, GCLM, MDH2, FPGS, ACOT8, ME3	SDHA, ACOT8, ME3, IDH1, FH, MDH2, DHFR	0.898427
GO:0043649	dicarboxylic acid catabolic process	1	1	0.580689	-0.618681	MTHFS, AASDHPPT, GOT2	ACOT8	1
GO:0043650	dicarboxylic acid biosynthetic process	0.665489	0.563905	1.46288	1.59585	KYNU, GLS	KYNU, MTHFD1L, GLS, MTHFD1	0.563905
GO:0043651	linoleic acid metabolic process	0.282398	0.515222	-1.565	-1.50672	FADS2, FADS1, ELOVL1, ELOVL5	FADS2, FADS1, ELOVL1	0.282398
GO:0043653	mitochondrial fragmentation involved in apoptotic process	0.878366	0.911439	-1.06054	-0.972801	BNIP3	BNIP3	0.878366
GO:0043666	regulation of phosphoprotein phosphatase activity	0.985204	0.680105	0.799586	1.29667	NUAK1, MTOR, ITGA1, PPP6R3, ROCK1, MAGI2, HTT, MGAT5, CALM2, GSK3B	MAGI2, PPP1R15A, MTOR, MGAT5, ITGA1, HSP90AB1, GSK3B	0.680105
GO:0043687	post-translational protein modification	0.922895	0.911439	-0.929162	-0.974847	EGR1, RPS6KA4, FAM20C, P3H1, UCHL3, PKN1	FAM20C, PKN1, RPS6KA4, P3H1	0.911439
GO:0043903	regulation of biological process involved in symbiotic interaction	0.911788	0.233892	-0.945626	-1.73185	CH25H, P4HB, CD74, EXOC7, HLA-DRB1, NECTIN2	CH25H, CD74, HLA-DRB1, F2RL1, P4HB, GSN, LY6E, EXOC7, NECTIN2, SMPD1	0.233892
GO:0043922	negative regulation by host of viral transcription	0.665489	0.687004	-1.36454	-1.34346	JUN, PSMC3, ZNF639, HMGA2, HDAC1	JUN, PSMC3, HMGA2, HDAC1	0.665489
GO:0043923	positive regulation by host of viral transcription	0.622677	0.888258	-1.4456	-1.0586	JUN, CDK9, ZNF639, SMARCB1, TAF11, SNW1	CDK9, JUN, SMARCB1, SNW1, TAF11, CCNT1, ZNF639, SMARCA4	0.622677
GO:0043928	exonucleolytic catabolism of deadenylated mRNA	0.951914	0.936904	0.86626	0.837409	EXOSC5, EXOSC9, DIS3, CNOT8, CNOT6	CNOT6, DCP2, EXOSC9, DIS3	0.936904
GO:0043949	regulation of cAMP-mediated signaling	0.705959	0.921115	1.36656	0.911848	PDE3B, PDE4D, CDC34, RAPGEF2, UBE2B	RAPGEF2, PDE4D, UBE2B, PDE3B	0.705959
GO:0043954	cellular component maintenance	0.542631	0.854377	-1.50518	-1.12332	KIFC3, PLEKHA7, PRNP, F2R, F2RL1, LNPK	F2RL1, PRNP, PLEKHA7, KIFC3, F2R, KIRREL1, LNPK	0.542631
GO:0043966	histone H3 acetylation	0.93401	0.973893	0.889151	0.836503	TAF12, BRCA1, KAT7, DR1, SUPT3H, SIN3A, MEAF6, BRCA2	TAF12, BRCA1, BRCA2, SUPT3H, MEAF6, KAT7, ZNF451, DR1, ATXN7	0.93401
GO:0043967	histone H4 acetylation	1	1	0.711333	-0.722497	BRCA1, OGT, MUC1, KANSL3, KAT7, MEAF6, EPC2, EPC1, BRCA2, KMT2A	PIH1D1, MUC1, ARRB1, DMAP1, MCRS1, JADE2, MRGBP, MORF4L2, VPS72, SMARCB1, HCFC1, RUVBL2, TAF7	1
GO:0043968	histone H2A acetylation	0.889	0.994476	-1.00792	-0.719458	MRGBP, DMAP1, KAT5, EP400, ING3, MORF4L2, RUVBL2, MBTD1, VPS72, BRD8, MORF4L1, YEATS4	DMAP1, MRGBP, MORF4L2, VPS72, RUVBL2, BRD8, YEATS4, KAT5, ING3, ACTB, MORF4L1	0.889
GO:0043981	histone H4-K5 acetylation	0.878366	0.935224	1.00687	0.863142	OGT, KANSL3, KAT7, MEAF6, ING5, KANSL1	OGT, MEAF6, KANSL3, KAT7, KANSL1, JADE1, ING5	0.878366
GO:0043982	histone H4-K8 acetylation	0.878366	0.935224	1.00687	0.863142	OGT, KANSL3, KAT7, MEAF6, ING5, KANSL1	OGT, MEAF6, KANSL3, KAT7, KANSL1, JADE1, ING5	0.878366
GO:0043983	histone H4-K12 acetylation	0.878366	0.921115	1.0409	0.899006	KAT7, MEAF6, ING5, JADE1	MEAF6, KAT7, JADE1, ING5	0.878366
GO:0043984	histone H4-K16 acetylation	0.951914	0.964543	0.864871	0.806175	BRCA1, OGT, KANSL3, KMT2A	BRCA1, OGT, KANSL3, KANSL1, KMT2A	0.951914
GO:0044000	movement in host	0.878366	0.572509	-1.01868	-1.45297	CH25H, GAS6, P4HB, CD74, NPC1, PC, EXOC7, HLA-DRB1, CHMP1A, NECTIN2, CTSL, IST1, AXL, ZNF639, HMGB1, PPIA, SMPD1, CAV2	CH25H, GAS6, CD74, HLA-DRB1, PC, P4HB, GSN, CHMP1A, LY6E, EXOC7, NECTIN2, SMPD1	0.572509
GO:0044042	glucan metabolic process	0.234786	0.561038	-1.69204	-1.47963	ENPP1, PRKAG2, PYGL, SELENOS, AKT2, AKT1, GBE1, GYS1, PPP1R3F, GSK3A, AGL, IRS2	ENPP1, AKT1, GYS1, AKT2, GSK3A, PRKAG2, IRS1, SELENOS	0.234786
GO:0044070	regulation of anion transport	1	0.910232	-0.695532	-0.989651	STC1, PRNP	PRNP, RAB11B, STC1	0.910232
GO:0044088	regulation of vacuole organization	0.985204	1	-0.786994	0.718766	PINK1, WIPI1, PIP4K2B, WDR45, ANXA2, LAPTM4B	NUPR1, MTMR3	0.985204
GO:0044090	positive regulation of vacuole organization	0.800683	0.893024	-1.17426	-1.02748	WIPI1, PIP4K2B, WDR45, ANXA2	PIP4K2B, WDR45, WIPI1, ANXA2, SNX4, GRN, SNX7, LRSAM1	0.800683
GO:0044091	membrane biogenesis	0.665489	0.880633	-1.3322	-1.03722	REEP4, CHMP1A, STX2, STX4, FLOT1, S100A10, ANXA2, CAV2, CAV1, CHMP2B, SIRT2, RCC1, CHMP2A	REEP4, CHMP1A, STX4, STX2, FLOT1, SIRT2, ANXA2, S100A10, CHMP2A, CAV2	0.665489
GO:0044106	cellular amine metabolic process	0.911748	0.911527	-0.950121	-0.985029	AMD1, SMS, BCKDK, SAT1, OAZ2	BCKDK, SAT1, AMD1, OAZ2, ATP2B4, HPRT1, DHPS, SMS	0.911527
GO:0044154	histone H3-K14 acetylation	0.969546	0.948321	-0.830818	-0.837131	WBP2, TADA3	TADA3, WBP2	0.948321
GO:0044242	cellular lipid catabolic process	0.542631	0.307146	-1.44772	-1.61182	AKR1C3, ACADVL, APOC1, HEXB, HSD17B4, HADH, DECR1, ACAA1, AKT2, AKT1, PNPLA6, ILVBL, HEXA, LYPLA2, MGLL, SMPD1, ABHD12, ABHD5, ABHD16A, ACOT8, IRS2, PNPLA8, PEX2	AKR1C3, ACADVL, PNPLA6, ILVBL, AKT1, HEXB, AKT2, ECHS1, SMPD1, ACOT8, APOC1, PPARA, CRAT, ABHD16A, HEXA, HADH, ACAA1, HSD17B4, DECR1, MGLL, IRS1, GLA, ABHD12	0.307146
GO:0044262	cellular carbohydrate metabolic process	0.851543	0.852338	-1.07473	-1.09855	IMPA2, ENPP1, PGAM1, PRKAG2, PYGL, SELENOS, PDK3, AKT2, AKT1, COQ2, IMPA1, INPP5A, GBE1, FBP1, GYS1, PPP1R3F, GSK3A	ENPP1, IMPA2, PGAM1, AKT1, PDK3, GYS1, AKT2, PPARA, GSK3A, COQ2, INPP5A, SIRT6, PRKAG2, IMPA1, PDK1, FBP1, IRS1, PGP, SELENOS	0.851543
GO:0044264	cellular polysaccharide metabolic process	0.837902	0.664103	-1.12937	-1.33886	ENPP1, PRKAG2, PYGL, SELENOS, AKT2, AKT1, GBE1, GYS1, PPP1R3F, GSK3A	ENPP1, AKT1, GYS1, AKT2, GSK3A, PRKAG2, IRS1, SELENOS	0.664103
[truncated: 1,886 more rows]
