# Supplementary material for: The role of B12 deficiency and methionine synthase in methionine-dependent cancer cells
Source: Cancer Metab. 2025 Jul 2;13:34. doi: 10.1186/s40170-025-00405-2 (PMC12220533; doi:10.1186/s40170-025-00405-2)
Supplement: Supplementary file 10 — Supplementary Material 10: Table 5. Custom MCDB170 medium composition for methionine and homocysteine conditions. [file 40170_2025_405_MOESM10_ESM.xlsx]

## Sheet: Custom MCDB 170
Class	Compound name	Metabolite ID	MW	Medium Conc. (M)
amino acid	arginine	arg-L	174.2	0.0003
amino acid	asparagine	asn-L	132.12	0.001
amino acid	aspartate	asp-L	133.1	0.0001
amino acid	cysteine	cys-L	121.16	7e-05
amino acid	glutamate	glu-L	147.13	0.0001
amino acid	glutamine	gln-L	146.14	0.002
amino acid	glycine	gly	75.07	0.0001
amino acid	histidine	his-L	155.15	0.0001
amino acid	isoleucine	ile-L	131.17	0.0001
amino acid	leucine	leu-L	131.17	0.0003
amino acid	lysine	lys-L	182.65	0.0002
amino acid	methionine or homocysteine (3E-05 M)
amino acid	phenylalanine	phe-L	165.19	3e-05
amino acid	proline	pro-L	115.13	5e-05
amino acid	serine	ser-L	105.09	0.0003
amino acid	threonine	thr-L	119.12	0.0003
amino acid	tryptophan	trp-L	204.23	3e-05
amino acid	tyrosine	tyr-L	181.19	5e-05
amino acid	valine	val-L	117.15	0.0003
amino acid	alanine	ala-L	89.09	0.0001
other	5-formyl-THF	5ftht	511.5	1e-08
other	adenine	ade	135.13	1e-06
other	lipoate	lipoate	206.33	1e-08
other	pyruvate	pyr	110.04	0.001
other	thymidine	thymd	242.23	3e-07
other	putrescine	ptrc	161.07	1e-09
salt	sodium chloride	NaCl	58.44	0.103448
salt	potassium chloride	KCl	74.55	0.00536565
salt	magnesium sulfate	MgSO4	120.37	0.000406
salt	calcium choride	CaCl2	110.98	0.002
salt	zinc sulfate	ZnSO4	287.56	5e-07
salt	cupric sulfate	CuSO4	249.69	1e-09
salt	ammonium metavanadate	NH4VO3	116.98	5e-09
salt	ferrous sulfate	FeSO4	278.01	5e-06
salt	monopotassium phosphate	KH2PO4	136.086	0.0005
salt	selenous acid	H2SeO3	172.94	3e-08
sugar	glucose	glc-D	180.16	0.008
vitamin	R7256 vitamin mix (100x)
