# Supplementary material for: The role of B12 deficiency and methionine synthase in methionine-dependent cancer cells
Source: Cancer Metab. 2025 Jul 2;13:34. doi: 10.1186/s40170-025-00405-2 (PMC12220533; doi:10.1186/s40170-025-00405-2)
Supplement: Supplementary file 11 — Supplementary Material 11: Table 6. LC-MS/MS retention times and selected reaction monitoringtransitions for targeted metabolites. [file 40170_2025_405_MOESM11_ESM.xlsx]

## Sheet: Sheet1
Supplementary Table x. Selected reaction monitoring (SRM) transition and chromatographic retention time for the screened compounds
Compound	Retention time (min.)	SRM 1 (Quant)	SRM 2 (Qual)
Homocysteine	1.93	136 > 56	136 > 90
Homocysteine-d4	1.93	140 > 59	140 > 94
Cystathionine	4.4	223.1 > 134.1	223.1 > 88.2
Cystathionine-13C3	4.4	226.1 > 134.1	226.1 > 88.2
Cystathionine-d4	4.4	227.1 > 138.1	227.1 > 92.1
Cysteine	2.33	122.1 > 76	122.1 > 87
Cysteine-13C3	2.33	125.1 >76	125.1 >90
Methionine	1.74	150.1 > 56	150.1 > 104
Methionine-13C1	1.74	151.1 > 56	151.1 > 105
Methionine-d4	1.74	154.1 > 59	154.1 > 108
SAM	4.29	399 > 136	399 > 250
SAM-13C1	4.29	400 > 136	400 > 251
SAM-d4	4.29	403 > 136	403 > 250
SAH	3.38	385.1 > 134	385.1 > 136
SAH-d4	3.38	389.1 > 136	389.1 > 138
Serine	3.17	106.1 > 60	106.1 > 42
Serine-13C3	3.17	109.1 > 62	109.1 > 44
