# Supplementary material for: The role of B12 deficiency and methionine synthase in methionine-dependent cancer cells
Source: Cancer Metab. 2025 Jul 2;13:34. doi: 10.1186/s40170-025-00405-2 (PMC12220533; doi:10.1186/s40170-025-00405-2)
Supplement: Supplementary file 12 — Supplementary Material 12: Table 7. Mass isotopomer distributionsfor methionine metabolism-related metabolites at all time points in isotope tracing experiments. [file 40170_2025_405_MOESM12_ESM.xlsx]

## Sheet: Peak areas
										Peak areas
									Metabolite	Homocysteine		Cystathionine		Cysteine	Methionine			SAM			SAH
									MI	0	4	0	4	0	0	4	5	0	4	5	0	4
Sample number	Injection order	Sample list ID	Matrix	Cell type	Time (min)	Standards	Replicate	Group ID	SRM	136 > 90	140 > 93	223.1 > 134.1	227.1 > 138.1	122.1 >76	150.1 > 104	154.1 > 107	155.1 > 108	399 > 136	403 > 136	404 > 136	385.1 > 136	389.1 > 136
1	5	BJ-TERT 5min (1) CE	Cells	BJ-TERT	5	0	1	Cells-BJ-TERT-5-0				1357		3004	1319	1514	39926	2700		488	90
2	18	BJ-TERT 5min (2) CE	Cells	BJ-TERT	5	0	2	Cells-BJ-TERT-5-0				1358		3295	1517	1703	41511	2243		381	91
3	24	BJ-RAS 5min (1) CE	Cells	BJ-RAS	5	0	1	Cells-BJ-RAS-5-0				367		2640	1022	781	18644	1395		210	69
4	9	BJ-RAS 5min (2) CE	Cells	BJ-RAS	5	0	2	Cells-BJ-RAS-5-0				474		1732	644	604	14954	2542		473	72
5	10	BJ-TERT 15min (1) CE	Cells	BJ-TERT	15	0	1	Cells-BJ-TERT-15-0				1181		3184	1276	1564	37110	2135	89	1884		33
6	30	BJ-TERT 15min (2) CE	Cells	BJ-TERT	15	0	2	Cells-BJ-TERT-15-0				1083		3393	1023	1882	43853	1779	55	1628		40
7	23	BJ-RAS 15min (1) CE	Cells	BJ-RAS	15	0	1	Cells-BJ-RAS-15-0				551		3956	714	1109	25986	1401	53	1292		27
8	21	BJ-RAS 15min (2) CE	Cells	BJ-RAS	15	0	2	Cells-BJ-RAS-15-0				561		2189	496	748	16267	2039	86	1915		31
9	27	BJ-TERT 30min (1) CE	Cells	BJ-TERT	30	0	1	Cells-BJ-TERT-30-0				896		2811	797	1443	35038	906	147	3433		63
10	11	BJ-TERT 30min (2) CE	Cells	BJ-TERT	30	0	2	Cells-BJ-TERT-30-0				1028		3628	934	1544	40670	677	169	2339		61
11	12	BJ-RAS 30min (1) CE	Cells	BJ-RAS	30	0	1	Cells-BJ-RAS-30-0				528		3526	494	776	16515	1319	176	3734		32
12	15	BJ-RAS 30min (2) CE	Cells	BJ-RAS	30	0	2	Cells-BJ-RAS-30-0				449		2642	517	820	19928	1276	238	3913		36
13	16	BJ-TERT 1h (1) CE	Cells	BJ-TERT	60	0	1	Cells-BJ-TERT-60-0				688	118	3748	869	1661	39534	131	128	2162		72
14	25	BJ-TERT 1h (2) CE	Cells	BJ-TERT	60	0	2	Cells-BJ-TERT-60-0				730	93	2962	880	1417	35535	221	138	3232		78
15	22	BJ-RAS 1h (1) CE	Cells	BJ-RAS	60	0	1	Cells-BJ-RAS-60-0				410		2293	518	654	18305	723	348	5692		41
16	6	BJ-RAS 1h (2) CE	Cells	BJ-RAS	60	0	2	Cells-BJ-RAS-60-0				400		1775	382	643	13988	492	154	3422		46
17	28	BJ-TERT 5h (1) CE	Cells	BJ-TERT	300	0	1	Cells-BJ-TERT-300-0				210	365	4100	661	1662	39754	101	240	4041		85
18	26	BJ-TERT 5h (2) CE	Cells	BJ-TERT	300	0	2	Cells-BJ-TERT-300-0				158	369	5014	854	1804	45866	54	140	2879		94
19	19	BJ-RAS 5h (1) CE	Cells	BJ-RAS	300	0	1	Cells-BJ-RAS-300-0				194	133	5772	590	1613	35238	225	258	4893		60
20	31	BJ-RAS 5h (2) CE	Cells	BJ-RAS	300	0	2	Cells-BJ-RAS-300-0				204	114	3979	274	805	20443	184	280	4735		57
21	7	BJ-TERT 24h (1) CE	Cells	BJ-TERT	1440	0	1	Cells-BJ-TERT-1440-0				332	932	6712	1932	3672	76106	147	307	5411		160
22	13	BJ-TERT 24h (2) CE	Cells	BJ-TERT	1440	0	2	Cells-BJ-TERT-1440-0				305	914	8882	2561	4353	90595	159	314	6487		106
23	14	BJ-RAS 24h (1) CE	Cells	BJ-RAS	1440	0	1	Cells-BJ-RAS-1440-0				107	442	6927	1116	2177	44361	237	494	8653		119
24	29	BJ-RAS 24h (2) CE	Cells	BJ-RAS	1440	0	2	Cells-BJ-RAS-1440-0				133	410	6401	1103	2166	48440	283	635	10873		141
25	17	BJ-TERT 24h+12c std (1) CE	Cells	BJ-TERT	1440	1	1	Cells-BJ-TERT-1440-1		89		8221	658	8197	56801	3233	67919	1376	408	6344	866	154
26	8	BJ-TERT 24h+12c std (2) CE	Cells	BJ-TERT	1440	1	2	Cells-BJ-TERT-1440-1		171		8328	732	8253	53457	3113	62914	1005	233	4182	891	165
27	32	BJ-RAS 24h+12c std (1) CE	Cells	BJ-RAS	1440	1	1	Cells-BJ-RAS-1440-1		245		7964	377	8894	57849	2562	49785	1461	785	11331	896	142
28	20	BJ-RAS 24h+12c std (2) CE	Cells	BJ-RAS	1440	1	2	Cells-BJ-RAS-1440-1		234		8132	373	9328	59367	2631	59394	1735	824	14383	904	149
29	38	BJ-TERT 24h (1) SM	Medium	BJ-TERT	1440	0	1	Medium-BJ-TERT-1440-0		589	1243	361	77	88095	35169	31022	678696
30	43	BJ-TERT 24h (2) SM	Medium	BJ-TERT	1440	0	2	Medium-BJ-TERT-1440-0		280	1096	254	74	70742	17365	27870	673240
31	44	BJ-RAS 24h (1) SM	Medium	BJ-RAS	1440	0	1	Medium-BJ-RAS-1440-0		145	1288	127		80829	13094	28127	603462			148
32	40	BJ-RAS 24h (2) SM	Medium	BJ-RAS	1440	0	2	Medium-BJ-RAS-1440-0		208	1377	141		83903	13865	28932	622761			119
33	41	BJ-TERT 24h+12c std (1) SM	Medium	BJ-TERT	1440	1	1	Medium-BJ-TERT-1440-1		4359	1307	307	90	114433	259460	31918	704649
34	39	BJ-TERT 24h+12c std (2) SM	Medium	BJ-TERT	1440	1	2	Medium-BJ-TERT-1440-1		10641	1416	331	92	150136	654297	33006	729518
35	42	BJ-RAS 24h+12c std (1) SM	Medium	BJ-RAS	1440	1	1	Medium-BJ-RAS-1440-1		9960	1394	174		153099	666400	30151	662722			138
36	37	BJ-RAS 24h+12c std (2) SM	Medium	BJ-RAS	1440	1	2	Medium-BJ-RAS-1440-1		10415	1456	182		148458	625504	29380	630954			139
37	36	Incubated medium 24h	Medium	None	1440	0	1	Medium-None-1440-0			394	83		108100	707	25776	638831
38	45	Incubated medium 24h+12c	Medium	None	1440	1	1	Medium-None-1440-1		11405	395	172		194600	630671	27905	714237
39	35	Fresh medium	Medium	None	0	0	1	Medium-None-0-0				159		108100	733	27896	707470
