# Supplementary material for: The role of B12 deficiency and methionine synthase in methionine-dependent cancer cells
Source: Cancer Metab. 2025 Jul 2;13:34. doi: 10.1186/s40170-025-00405-2 (PMC12220533; doi:10.1186/s40170-025-00405-2)
Supplement: Supplementary file 13 — Supplementary Material 13: Table 8. Metabolite abundance values used for flux analysis and concentration estimations. [file 40170_2025_405_MOESM13_ESM.xlsx]

## Sheet: Peak areas
										Peak areas
									Metabolite	Homocysteine		Cystathionine		Cysteine	Methionine		SAM		SAH
									MI	0	4	0	4	0	0	4	0	4	0	4
Sample number	Injection order	Sample list ID	Matrix	Cell type	Time (min)	Standards	Replicate	Group ID	SRM	136 > 90	140 > 94	223.1 > 134.1	227.1 > 138.1	122.1 >76	150.1 > 104	154.1 > 108	399 > 136	403 > 136	385.1 > 136	389.1 > 136
1	5	BJ-TERT 5min (1) CE	Cells	BJ-TERT	5	0	1	Cells-BJ-TERT-5-0		144	4461	6368		2746	1647	179	988	102	1011	112
2	18	BJ-TERT 5min (2) CE	Cells	BJ-TERT	5	0	2	Cells-BJ-TERT-5-0		151	4372	10022		2187	1442	296	1598	161	1266	190
3	24	BJ-RAS 5min (1) CE	Cells	BJ-RAS	5	0	1	Cells-BJ-RAS-5-0		179	6807	2980		3750	1639	325	7500	490	2800	289
4	9	BJ-RAS 5min (2) CE	Cells	BJ-RAS	5	0	2	Cells-BJ-RAS-5-0		130	5657	2998		3439	1919	458	6310	405	2802	316
5	10	BJ-TERT 15min (1) CE	Cells	BJ-TERT	15	0	1	Cells-BJ-TERT-15-0		146	4406	11877		2968	1919	281	1127	262	1041	295
6	30	BJ-TERT 15min (2) CE	Cells	BJ-TERT	15	0	2	Cells-BJ-TERT-15-0			4690	13057		2692	2001	218	1596	311	1152	358
7	23	BJ-RAS 15min (1) CE	Cells	BJ-RAS	15	0	1	Cells-BJ-RAS-15-0		132	5822	3002		3857	1992	393	8619	1030	2689	473
8	21	BJ-RAS 15min (2) CE	Cells	BJ-RAS	15	0	2	Cells-BJ-RAS-15-0		114	7127	3889		4083	1881	435	9505	1311	3294	682
9	27	BJ-TERT 30min (1) CE	Cells	BJ-TERT	30	0	1	Cells-BJ-TERT-30-0		120	5069	13992	211	3352	2885	383	1593	438	736	406
10	11	BJ-TERT 30min (2) CE	Cells	BJ-TERT	30	0	2	Cells-BJ-TERT-30-0		120	5419	14972	186	3556	2078	354	1605	418	664	378
11	12	BJ-RAS 30min (1) CE	Cells	BJ-RAS	30	0	1	Cells-BJ-RAS-30-0		181	6741	3185	110	5077	4022	640	10590	2632	1581	473
12	15	BJ-RAS 30min (2) CE	Cells	BJ-RAS	30	0	2	Cells-BJ-RAS-30-0		214	9414	3459	63.9	4873	2271	439	11018	3122	1244	533
13	16	BJ-TERT 1h (1) CE	Cells	BJ-TERT	60	0	1	Cells-BJ-TERT-60-0		135	4152	11133	383	2795	2344	319	1126	395	522	436
14	25	BJ-TERT 1h (2) CE	Cells	BJ-TERT	60	0	2	Cells-BJ-TERT-60-0		157	4115	10165	342	2613	2066	276	871	382	557	535
15	22	BJ-RAS 1h (1) CE	Cells	BJ-RAS	60	0	1	Cells-BJ-RAS-60-0		175	4955	3425	192	3806	1993	621	13587	6676	1214	648
16	6	BJ-RAS 1h (2) CE	Cells	BJ-RAS	60	0	2	Cells-BJ-RAS-60-0		192	6094	2973	174	4782	2654	687	9532	4612	1137	747
17	28	BJ-TERT 5h (1) CE	Cells	BJ-TERT	300	0	1	Cells-BJ-TERT-300-0			3169	3923	2120	2092	1579	806	659	475	453	801
18	26	BJ-TERT 5h (2) CE	Cells	BJ-TERT	300	0	2	Cells-BJ-TERT-300-0			3122	3718	2370	2273	1738	686	571	424	438	885
19	19	BJ-RAS 5h (1) CE	Cells	BJ-RAS	300	0	1	Cells-BJ-RAS-300-0		173	4756	1378	1080	3632	1579	1114	4922	5580	1348	1775
20	31	BJ-RAS 5h (2) CE	Cells	BJ-RAS	300	0	2	Cells-BJ-RAS-300-0		161	5484	1255	1030	3660	963	1009	4239	5051	1679	1988
21	7	BJ-TERT 24h (1) CE	Cells	BJ-TERT	1440	0	1	Cells-BJ-TERT-1440-0			3183	1085	10000	1903	2103	1239	1746	1857	962	1806
22	13	BJ-TERT 24h (2) CE	Cells	BJ-TERT	1440	0	2	Cells-BJ-TERT-1440-0			3577	1670	15200	1854	1869	1096	2359	2664	1155	2092
23	14	BJ-RAS 24h (1) CE	Cells	BJ-RAS	1440	0	1	Cells-BJ-RAS-1440-0			5465	1303	6650	4484	935	1459	5706	12109	1305	3465
24	29	BJ-RAS 24h (2) CE	Cells	BJ-RAS	1440	0	2	Cells-BJ-RAS-1440-0			5481	1404	6910	3723	844	1249	6300	11763	1466	3982
25	17	BJ-TERT 24h+12c std (1) CE	Cells	BJ-TERT	1440	1	1	Cells-BJ-TERT-1440-1		2527	2664	28253	7940	3059	13822	1108	4927	2367	5458	1419
26	8	BJ-TERT 24h+12c std (2) CE	Cells	BJ-TERT	1440	1	2	Cells-BJ-TERT-1440-1		3016	3377	33784	7780	3659	12927	893	4868	1764	5449	1368
27	32	BJ-RAS 24h+12c std (1) CE	Cells	BJ-RAS	1440	1	1	Cells-BJ-RAS-1440-1		3204	5989	51743	6800	5212	9951	1197	13495	11735	10100	3928
28	20	BJ-RAS 24h+12c std (2) CE	Cells	BJ-RAS	1440	1	2	Cells-BJ-RAS-1440-1		3939	6934	51244	7230	6033	8921	980	13108	12375	9590	3643
29	38	BJ-TERT 24h (1) SM	Medium	BJ-TERT	1440	0	1	Medium-BJ-TERT-1440-0		12004	1140147	442	171	256141	2430	3412
30	43	BJ-TERT 24h (2) SM	Medium	BJ-TERT	1440	0	2	Medium-BJ-TERT-1440-0		10328	1097588	548	269	248778	1875	2445
31	44	BJ-RAS 24h (1) SM	Medium	BJ-RAS	1440	0	1	Medium-BJ-RAS-1440-0		9314	1024777	421	126	223524	1053	2453	128
32	40	BJ-RAS 24h (2) SM	Medium	BJ-RAS	1440	0	2	Medium-BJ-RAS-1440-0		8788	1024821	385	136	232684	1088	2721	95
33	41	BJ-TERT 24h+12c std (1) SM	Medium	BJ-TERT	1440	1	1	Medium-BJ-TERT-1440-1		284187	1157012	519	223	438739	166369	3142
34	39	BJ-TERT 24h+12c std (2) SM	Medium	BJ-TERT	1440	1	2	Medium-BJ-TERT-1440-1		327123	1166555	425	186	463316	190343	2505
35	42	BJ-RAS 24h+12c std (1) SM	Medium	BJ-RAS	1440	1	1	Medium-BJ-RAS-1440-1		280941	1074144	396	109	419367	172906	2305	152
36	37	BJ-RAS 24h+12c std (2) SM	Medium	BJ-RAS	1440	1	2	Medium-BJ-RAS-1440-1		282184	1078775	394	97.8	414929	169940	2196	139
37	36	Incubated medium 24h	Medium	None	1440	0	1	Medium-None-1440-0		1724	1182429	353		282968	2040	281
38	45	Incubated medium 24h+12c	Medium	None	1440	1	1	Medium-None-1440-1		270661	1210724	316		459727	154209	293
39	35	Fresh medium	Medium	None	0	0	1	Medium-None-0-0		1478	1135557	409		273621	2035	275
